# Supplementary material for: Cytogenetic screening of a Canadian swine breeding nucleus using a newly developed karyotyping method named oligo-banding
Source: Genet Sel Evol. 2023 Jul 10;55:47. doi: 10.1186/s12711-023-00819-w (PMC10332092; doi:10.1186/s12711-023-00819-w)
Supplement: Supplementary file 1 — Additional file 1: Table S1. Oligonucleotide information. This Excel file contains four spreadsheets containing oligonucleotide libraries 1 to 4 and one giving the conversion between colour ID and the attributed fluorophore. Each library contains a description of the chromosome, probe and colour attributions for each oligo used in this study. The genome-homologous 39mer are also listed with their respective genomic positions. The “Seq_fin” column contains the final 79mer oligo sequences ordered from Genscript. [file 12711_2023_819_MOESM1_ESM.xlsx]

## Sheet: Lib_1
Additional file 1 Table S1
Chromosome	Probe	Genomic_position	Seq_39nt	Colour_ID	Seq_fin
13	0	12343362-12343401	AAAAGGCTGATGATGGGAAGGCTGTTTCAGCTTCAAAAG	4	AAAGGTTCGTCATAGTTCGCAAAAGGCTGATGATGGGAAGGCTGTTTCAGCTTCAAAAGGTATGGTTAGGACGACACCG
13	0	12343559-12343598	GGTCCTCAGAATGCTTTCATTGGCTTTAATGACAAGAAG	4	TACTTCTATCACGCCAACGGGGTCCTCAGAATGCTTTCATTGGCTTTAATGACAAGAAGGTATGGTTAGGACGACACCG
13	0	12343670-12343709	AAAACAAGTCTTTGGAATGGATGGTTTCACATAGTGCGC	4	AAAGGTTCGTCATAGTTCGCAAAACAAGTCTTTGGAATGGATGGTTTCACATAGTGCGCGTATGGTTAGGACGACACCG
13	0	12343760-12343799	TCCAGACATTACAGTAGTGGTGCTGTGGAGCTAAAATAC	4	TACTTCTATCACGCCAACGGTCCAGACATTACAGTAGTGGTGCTGTGGAGCTAAAATACGTATGGTTAGGACGACACCG
13	0	12343827-12343866	TACAATTAATGCCTATGAATCGGAAGCAGGGAAAGGTAG	4	AAAGGTTCGTCATAGTTCGCTACAATTAATGCCTATGAATCGGAAGCAGGGAAAGGTAGGTATGGTTAGGACGACACCG
13	0	12343867-12343906	TAGAAGCACATCTCAGAGGAAGTAAATTGCCATTCCCAT	4	TACTTCTATCACGCCAACGGTAGAAGCACATCTCAGAGGAAGTAAATTGCCATTCCCATGTATGGTTAGGACGACACCG
13	0	12343925-12343964	AGCATTCGTTTTGATCACTTTTCTCCTTTACGCTCCATC	4	AAAGGTTCGTCATAGTTCGCAGCATTCGTTTTGATCACTTTTCTCCTTTACGCTCCATCGTATGGTTAGGACGACACCG
13	0	12344000-12344039	TTATGATCACACCTCCTGAATACCGTTCTTTTCCTCTTG	4	TACTTCTATCACGCCAACGGTTATGATCACACCTCCTGAATACCGTTCTTTTCCTCTTGGTATGGTTAGGACGACACCG
13	0	12344114-12344153	TGATAGGCACTCGTTGCCTTTGATCTTATACGAAAACCC	4	AAAGGTTCGTCATAGTTCGCTGATAGGCACTCGTTGCCTTTGATCTTATACGAAAACCCGTATGGTTAGGACGACACCG
13	0	12344208-12344247	TTAAATTCCGTGACCATTACAAGTAACCCAGATGACTGG	4	TACTTCTATCACGCCAACGGTTAAATTCCGTGACCATTACAAGTAACCCAGATGACTGGGTATGGTTAGGACGACACCG
13	0	12344261-12344300	TAATCCATGGAGTTCTGGAACTGTTTCATGTTTGTCTGG	4	AAAGGTTCGTCATAGTTCGCTAATCCATGGAGTTCTGGAACTGTTTCATGTTTGTCTGGGTATGGTTAGGACGACACCG
13	0	12344386-12344425	TTATTTATTGAGAGCTTTAATTGTTCACTGGGGCCCTGC	4	TACTTCTATCACGCCAACGGTTATTTATTGAGAGCTTTAATTGTTCACTGGGGCCCTGCGTATGGTTAGGACGACACCG
13	0	12344441-12344480	TAGGAACTAGAGACAGGATGAACAGGTTTGGATTTACCG	4	AAAGGTTCGTCATAGTTCGCTAGGAACTAGAGACAGGATGAACAGGTTTGGATTTACCGGTATGGTTAGGACGACACCG
13	0	12344481-12344520	GAAAGTTGGAGGATGTGATGAAGGCCATCTTTCTGCTAC	4	TACTTCTATCACGCCAACGGGAAAGTTGGAGGATGTGATGAAGGCCATCTTTCTGCTACGTATGGTTAGGACGACACCG
13	0	12344528-12344567	GGTTTCCAGAAACCCATGTTGGGCTTCTAGCAGGCACAA	4	AAAGGTTCGTCATAGTTCGCGGTTTCCAGAAACCCATGTTGGGCTTCTAGCAGGCACAAGTATGGTTAGGACGACACCG
13	0	12344569-12344608	TGCACATTCCCTTACAGAGGTTAGCTTACCGCCTGCACA	4	TACTTCTATCACGCCAACGGTGCACATTCCCTTACAGAGGTTAGCTTACCGCCTGCACAGTATGGTTAGGACGACACCG
13	0	12344652-12344691	CAGACCGGAGGCTGTGACGTTGTCACTCCCAGAGTTTTA	4	AAAGGTTCGTCATAGTTCGCCAGACCGGAGGCTGTGACGTTGTCACTCCCAGAGTTTTAGTATGGTTAGGACGACACCG
13	0	12344715-12344754	CACATCCATCACCCACCGAGCATCTCTCCACCTGTATCT	4	TACTTCTATCACGCCAACGGCACATCCATCACCCACCGAGCATCTCTCCACCTGTATCTGTATGGTTAGGACGACACCG
13	0	12344767-12344806	CTGGGCTGAGATAATGGAAATAGCCTGCCTTGACACGGG	4	AAAGGTTCGTCATAGTTCGCCTGGGCTGAGATAATGGAAATAGCCTGCCTTGACACGGGGTATGGTTAGGACGACACCG
13	0	12344807-12344846	TCGATTTCTACAGCCACGAAATGGGACATGGCAGGATTT	4	TACTTCTATCACGCCAACGGTCGATTTCTACAGCCACGAAATGGGACATGGCAGGATTTGTATGGTTAGGACGACACCG
13	0	12344864-12344903	ATGTAAATGAGGATTCTATTCTGCCCTGAAAACACACCG	4	AAAGGTTCGTCATAGTTCGCATGTAAATGAGGATTCTATTCTGCCCTGAAAACACACCGGTATGGTTAGGACGACACCG
13	0	12344948-12344987	CTTCGCTAACCGCCACAGTGTTTGTGTAGTTGCTGTTGC	4	TACTTCTATCACGCCAACGGCTTCGCTAACCGCCACAGTGTTTGTGTAGTTGCTGTTGCGTATGGTTAGGACGACACCG
13	0	12344988-12345027	TTCCTCTGTGAAATCGTTCCTCTGCCTGTGGCTCATCAC	4	AAAGGTTCGTCATAGTTCGCTTCCTCTGTGAAATCGTTCCTCTGCCTGTGGCTCATCACGTATGGTTAGGACGACACCG
13	0	12345047-12345086	GTTGTCACAGTGGTCCTAATGCGTTGGCACCCACTTACT	4	TACTTCTATCACGCCAACGGGTTGTCACAGTGGTCCTAATGCGTTGGCACCCACTTACTGTATGGTTAGGACGACACCG
13	0	12345112-12345151	TGACTTTTACAGGTGAGCGTTGTCATGTTTGTAGTTGTC	4	AAAGGTTCGTCATAGTTCGCTGACTTTTACAGGTGAGCGTTGTCATGTTTGTAGTTGTCGTATGGTTAGGACGACACCG
13	0	12345166-12345205	CAAAGATGCTGTCAGGGGTGCAGCACATTTCTGTTGCTC	4	TACTTCTATCACGCCAACGGCAAAGATGCTGTCAGGGGTGCAGCACATTTCTGTTGCTCGTATGGTTAGGACGACACCG
13	0	12345206-12345245	CTGATGGAGTAGATCTCACAGGGTCCTGTTCCACATGCT	4	AAAGGTTCGTCATAGTTCGCCTGATGGAGTAGATCTCACAGGGTCCTGTTCCACATGCTGTATGGTTAGGACGACACCG
13	0	12345369-12345408	TACAGTCCCTTATAACAAAAGCACAAGACTCTCCTCAGG	4	TACTTCTATCACGCCAACGGTACAGTCCCTTATAACAAAAGCACAAGACTCTCCTCAGGGTATGGTTAGGACGACACCG
13	0	12345649-12345688	TTTTCTGGGTTCAGGCCACACAGGTAATGTCTAAGTGTA	4	AAAGGTTCGTCATAGTTCGCTTTTCTGGGTTCAGGCCACACAGGTAATGTCTAAGTGTAGTATGGTTAGGACGACACCG
13	0	12345695-12345734	AAGCAGAGTTTTAAACTCCGCAGTAGAATAAGTGCACAC	4	TACTTCTATCACGCCAACGGAAGCAGAGTTTTAAACTCCGCAGTAGAATAAGTGCACACGTATGGTTAGGACGACACCG
13	0	12346144-12346183	GCCTGCCATCACTTTGACCACCTGCTGTCTGTTAAGTGT	4	AAAGGTTCGTCATAGTTCGCGCCTGCCATCACTTTGACCACCTGCTGTCTGTTAAGTGTGTATGGTTAGGACGACACCG
13	0	12346238-12346277	CCGGGCCATCTTCCTCTACACAGCAGTTGTCACATCACA	4	TACTTCTATCACGCCAACGGCCGGGCCATCTTCCTCTACACAGCAGTTGTCACATCACAGTATGGTTAGGACGACACCG
13	0	12346278-12346317	CTGTGCTCTGTAACACGACAGAAATGCTTGTCCTCTGAC	4	AAAGGTTCGTCATAGTTCGCCTGTGCTCTGTAACACGACAGAAATGCTTGTCCTCTGACGTATGGTTAGGACGACACCG
13	0	12346496-12346535	GCAGCAGTTTGATGCTGTCATCTGCCAGCTGAGTGAAGA	4	TACTTCTATCACGCCAACGGGCAGCAGTTTGATGCTGTCATCTGCCAGCTGAGTGAAGAGTATGGTTAGGACGACACCG
13	0	12346553-12346592	GACCCTTCTAATATCAAGAAAGGACCACTGAGTGCTTTG	4	AAAGGTTCGTCATAGTTCGCGACCCTTCTAATATCAAGAAAGGACCACTGAGTGCTTTGGTATGGTTAGGACGACACCG
13	0	12346597-12346636	GGGGAAAGGTGGAAAAGAGAGAGGTAAAGAAGTGTGGCT	4	TACTTCTATCACGCCAACGGGGGGAAAGGTGGAAAAGAGAGAGGTAAAGAAGTGTGGCTGTATGGTTAGGACGACACCG
13	0	12346637-12346676	AGGGATTTCCTCAGATTACATTGTTTCTCTCCGAGAAGC	4	AAAGGTTCGTCATAGTTCGCAGGGATTTCCTCAGATTACATTGTTTCTCTCCGAGAAGCGTATGGTTAGGACGACACCG
13	0	12346724-12346763	GTCCTTTCGTTTTCCATCCTATTTGTTGTTGAAGTCTGC	4	TACTTCTATCACGCCAACGGGTCCTTTCGTTTTCCATCCTATTTGTTGTTGAAGTCTGCGTATGGTTAGGACGACACCG
13	0	12346793-12346832	GTCAGGGTGGGGCTTAGCTTTGTGTTTCCTGAGGAATCT	4	AAAGGTTCGTCATAGTTCGCGTCAGGGTGGGGCTTAGCTTTGTGTTTCCTGAGGAATCTGTATGGTTAGGACGACACCG
13	0	12347502-12347541	AGCCTCTTTAACATCAGCACTTTCAAATACACTTGGCTC	4	TACTTCTATCACGCCAACGGAGCCTCTTTAACATCAGCACTTTCAAATACACTTGGCTCGTATGGTTAGGACGACACCG
13	0	12347822-12347861	GTGAGGAGTTTGGTATCCACCTGTGTCCTAGACCAATGT	4	AAAGGTTCGTCATAGTTCGCGTGAGGAGTTTGGTATCCACCTGTGTCCTAGACCAATGTGTATGGTTAGGACGACACCG
13	0	12347862-12347901	CTGCCGATGTGACGGGATGACTGTTATATTTGAAGTGCA	4	TACTTCTATCACGCCAACGGCTGCCGATGTGACGGGATGACTGTTATATTTGAAGTGCAGTATGGTTAGGACGACACCG
13	0	12348004-12348043	AGTGACTTTCTTCAGGTCATCATCTAGTGGGTTCTTGAC	4	AAAGGTTCGTCATAGTTCGCAGTGACTTTCTTCAGGTCATCATCTAGTGGGTTCTTGACGTATGGTTAGGACGACACCG
13	0	12348044-12348083	ATGCGCAATGCGTTTCCTGTATATAGCAGAGTGCAGTGG	4	TACTTCTATCACGCCAACGGATGCGCAATGCGTTTCCTGTATATAGCAGAGTGCAGTGGGTATGGTTAGGACGACACCG
13	0	12348699-12348738	ACAGGGGACATGGTCTTACCACTGAATTTACCATTCAAG	4	AAAGGTTCGTCATAGTTCGCACAGGGGACATGGTCTTACCACTGAATTTACCATTCAAGGTATGGTTAGGACGACACCG
13	0	12348788-12348827	AGTTTGGTTTTGTTGATTCAGTTCCCTTACTAACCAGGG	4	TACTTCTATCACGCCAACGGAGTTTGGTTTTGTTGATTCAGTTCCCTTACTAACCAGGGGTATGGTTAGGACGACACCG
13	0	12348828-12348867	CGTCTTTGAGGGCAGATACTGTGTGCTTTGCCTCTGTCT	4	AAAGGTTCGTCATAGTTCGCCGTCTTTGAGGGCAGATACTGTGTGCTTTGCCTCTGTCTGTATGGTTAGGACGACACCG
13	0	12348904-12348943	AACCTGGTCAACTCTCAGTTAACTGTGGTTGAATCAATG	4	TACTTCTATCACGCCAACGGAACCTGGTCAACTCTCAGTTAACTGTGGTTGAATCAATGGTATGGTTAGGACGACACCG
13	0	12349250-12349289	TTCCCTTTTCCCTTAGCCTTTATTCCTCTCTCCTATTGC	4	AAAGGTTCGTCATAGTTCGCTTCCCTTTTCCCTTAGCCTTTATTCCTCTCTCCTATTGCGTATGGTTAGGACGACACCG
13	0	12349330-12349369	AGACTGCAGGAGAATGTAAACAGAATACTGGAGGGTAGT	4	TACTTCTATCACGCCAACGGAGACTGCAGGAGAATGTAAACAGAATACTGGAGGGTAGTGTATGGTTAGGACGACACCG
13	0	12349414-12349453	TTTTCCTGAGGCTTGCCAAGTACTTAGCACTTATTTTGC	4	AAAGGTTCGTCATAGTTCGCTTTTCCTGAGGCTTGCCAAGTACTTAGCACTTATTTTGCGTATGGTTAGGACGACACCG
13	0	12349454-12349493	AACACTGATTCTGCAGCGTTAAACCAAGATTTTCCCAGA	4	TACTTCTATCACGCCAACGGAACACTGATTCTGCAGCGTTAAACCAAGATTTTCCCAGAGTATGGTTAGGACGACACCG
13	0	12349561-12349600	GCCTGTGCCCCACACCTGCGTGGTTTTCAAATAGACATA	4	AAAGGTTCGTCATAGTTCGCGCCTGTGCCCCACACCTGCGTGGTTTTCAAATAGACATAGTATGGTTAGGACGACACCG
13	0	12349601-12349640	GATATCTTCCAACCTTTTCCAGCTGCTTTCAGCTCTGCT	4	TACTTCTATCACGCCAACGGGATATCTTCCAACCTTTTCCAGCTGCTTTCAGCTCTGCTGTATGGTTAGGACGACACCG
13	0	12349641-12349680	AAACATGTTAATCTGCAGGGAGGCAGAGAGGAACAGGCC	4	AAAGGTTCGTCATAGTTCGCAAACATGTTAATCTGCAGGGAGGCAGAGAGGAACAGGCCGTATGGTTAGGACGACACCG
13	0	12349681-12349720	TACTCTAGAAGCCTCAGGGTGTGTGTTCTAGAAGATACG	4	TACTTCTATCACGCCAACGGTACTCTAGAAGCCTCAGGGTGTGTGTTCTAGAAGATACGGTATGGTTAGGACGACACCG
13	0	12349831-12349870	AACGAACTTGAAATTCAGAACATCTCAAGTGGTCTCTGC	4	AAAGGTTCGTCATAGTTCGCAACGAACTTGAAATTCAGAACATCTCAAGTGGTCTCTGCGTATGGTTAGGACGACACCG
13	0	12349898-12349937	GGGGTCACTCAAAACACCTGAAGTAAACTTGAGAGAGTG	4	TACTTCTATCACGCCAACGGGGGGTCACTCAAAACACCTGAAGTAAACTTGAGAGAGTGGTATGGTTAGGACGACACCG
13	0	12349964-12350003	CATTATGGCAAGCCCTTGGAAGCCTGGCAGCTGGAATAT	4	AAAGGTTCGTCATAGTTCGCCATTATGGCAAGCCCTTGGAAGCCTGGCAGCTGGAATATGTATGGTTAGGACGACACCG
13	0	12350015-12350054	ATAAGAATGGGACATTTCCTTGAGCTGATCCTCACTCTC	4	TACTTCTATCACGCCAACGGATAAGAATGGGACATTTCCTTGAGCTGATCCTCACTCTCGTATGGTTAGGACGACACCG
13	0	12350056-12350095	ATCCTTGGAAGAGATTTTCTGAGGGTATCTCCTGTTCAC	4	AAAGGTTCGTCATAGTTCGCATCCTTGGAAGAGATTTTCTGAGGGTATCTCCTGTTCACGTATGGTTAGGACGACACCG
13	0	12350761-12350800	GTGGGTTTCCTTCCCTCTGCCAACTCTGCAAAGTTAACT	4	TACTTCTATCACGCCAACGGGTGGGTTTCCTTCCCTCTGCCAACTCTGCAAAGTTAACTGTATGGTTAGGACGACACCG
13	0	12350801-12350840	CCATTTTCTTTGCAGGGAGGGAGAAATGAAGAAGGTTGG	4	AAAGGTTCGTCATAGTTCGCCCATTTTCTTTGCAGGGAGGGAGAAATGAAGAAGGTTGGGTATGGTTAGGACGACACCG
13	0	12350841-12350880	AGCCCCAGAACCCACAGGATAATAAAAGGGTTTCCAAGT	4	TACTTCTATCACGCCAACGGAGCCCCAGAACCCACAGGATAATAAAAGGGTTTCCAAGTGTATGGTTAGGACGACACCG
13	0	12350900-12350939	TTTTAACCAAATGGGCAGTTACTCTAATTGCTGTGCCCC	4	AAAGGTTCGTCATAGTTCGCTTTTAACCAAATGGGCAGTTACTCTAATTGCTGTGCCCCGTATGGTTAGGACGACACCG
13	0	12351022-12351061	ACTGGCTCATATGAAACAGATGTTTCACGAAAGGTAACC	4	TACTTCTATCACGCCAACGGACTGGCTCATATGAAACAGATGTTTCACGAAAGGTAACCGTATGGTTAGGACGACACCG
13	0	12351062-12351101	AGAGCAAGTGATCTAAACCCTCCTTTAGTGGGTATCAAG	4	AAAGGTTCGTCATAGTTCGCAGAGCAAGTGATCTAAACCCTCCTTTAGTGGGTATCAAGGTATGGTTAGGACGACACCG
13	0	12351133-12351172	TGCTATTATTTTGAATTGCAGTGTCCAGTGTGGGGAAAA	4	TACTTCTATCACGCCAACGGTGCTATTATTTTGAATTGCAGTGTCCAGTGTGGGGAAAAGTATGGTTAGGACGACACCG
13	0	12351174-12351213	ATTCCTCCTGTCCCCTGGAGGAACAAATAAAATTACAAC	4	AAAGGTTCGTCATAGTTCGCATTCCTCCTGTCCCCTGGAGGAACAAATAAAATTACAACGTATGGTTAGGACGACACCG
13	0	12351214-12351253	ACCCAATAAGCAGACATCTGCATCTCAAAATGACGGAGG	4	TACTTCTATCACGCCAACGGACCCAATAAGCAGACATCTGCATCTCAAAATGACGGAGGGTATGGTTAGGACGACACCG
13	0	12351277-12351316	GTGTCTGCCTGTGGGCTCAGGTGGATAGCAATGAGTTTT	4	AAAGGTTCGTCATAGTTCGCGTGTCTGCCTGTGGGCTCAGGTGGATAGCAATGAGTTTTGTATGGTTAGGACGACACCG
13	0	12351472-12351511	AGATGGAATTACTCCATTGATCTTGTAGCTGGCAGGAAT	4	TACTTCTATCACGCCAACGGAGATGGAATTACTCCATTGATCTTGTAGCTGGCAGGAATGTATGGTTAGGACGACACCG
13	0	12351512-12351551	TGTGCAAAGCTTGAATGGTGAATGTGATGTCAAATTCCT	4	AAAGGTTCGTCATAGTTCGCTGTGCAAAGCTTGAATGGTGAATGTGATGTCAAATTCCTGTATGGTTAGGACGACACCG
13	0	12351570-12351609	AATTGGGATGGACTCTTTTCACAGATTCTTCATGATGCC	4	TACTTCTATCACGCCAACGGAATTGGGATGGACTCTTTTCACAGATTCTTCATGATGCCGTATGGTTAGGACGACACCG
13	0	12352195-12352234	TTTTCAGAACAAGGTGACATGGCCTGCTAAATTCACCTT	4	AAAGGTTCGTCATAGTTCGCTTTTCAGAACAAGGTGACATGGCCTGCTAAATTCACCTTGTATGGTTAGGACGACACCG
13	0	12352285-12352324	AGAATGTTGGGGAACAATAATAATCACCCCTCAAAGTCC	4	TACTTCTATCACGCCAACGGAGAATGTTGGGGAACAATAATAATCACCCCTCAAAGTCCGTATGGTTAGGACGACACCG
13	0	12352383-12352422	TTGGAGCAGAGATGGCTGAAATCCTGTCCTTTTGTACAT	4	AAAGGTTCGTCATAGTTCGCTTGGAGCAGAGATGGCTGAAATCCTGTCCTTTTGTACATGTATGGTTAGGACGACACCG
13	0	12352423-12352462	GAAACCTGGAAACCATCCCAATCGAAATATGAAATGGGA	4	TACTTCTATCACGCCAACGGGAAACCTGGAAACCATCCCAATCGAAATATGAAATGGGAGTATGGTTAGGACGACACCG
13	0	12352562-12352601	TAAAGGTATTAAAACTCCCATATTCTGCCTGGCTGTAGG	4	AAAGGTTCGTCATAGTTCGCTAAAGGTATTAAAACTCCCATATTCTGCCTGGCTGTAGGGTATGGTTAGGACGACACCG
13	0	12352705-12352744	TGTATACATGGGGTTAGTTTTGAAGGAAATGTGCAGACC	4	TACTTCTATCACGCCAACGGTGTATACATGGGGTTAGTTTTGAAGGAAATGTGCAGACCGTATGGTTAGGACGACACCG
13	0	12353156-12353195	TGGTAGGATGGCTTACAGTAGAAACGAATGCTTTGTTTC	4	AAAGGTTCGTCATAGTTCGCTGGTAGGATGGCTTACAGTAGAAACGAATGCTTTGTTTCGTATGGTTAGGACGACACCG
13	0	12353379-12353418	CAAGCCAGGGAATGCGATGAAAACACACCTGGAATCCTC	4	TACTTCTATCACGCCAACGGCAAGCCAGGGAATGCGATGAAAACACACCTGGAATCCTCGTATGGTTAGGACGACACCG
13	0	12353435-12353474	GGCTGTTGGCAGATTTTGCTGAACTGGCTGGAACAATCA	4	AAAGGTTCGTCATAGTTCGCGGCTGTTGGCAGATTTTGCTGAACTGGCTGGAACAATCAGTATGGTTAGGACGACACCG
13	0	12353779-12353818	CCAGCCACATTTATTGAGCTCATGTCGTGTACTTTTAAG	4	TACTTCTATCACGCCAACGGCCAGCCACATTTATTGAGCTCATGTCGTGTACTTTTAAGGTATGGTTAGGACGACACCG
13	0	12353819-12353858	ACTAGTATTTAAAGCAGGGTTGCTGAAGCCTTTGTCACA	4	AAAGGTTCGTCATAGTTCGCACTAGTATTTAAAGCAGGGTTGCTGAAGCCTTTGTCACAGTATGGTTAGGACGACACCG
13	0	12354031-12354070	CATATCAGCAGTTGGATGTTGCTGGCTGATAATCACGTA	4	TACTTCTATCACGCCAACGGCATATCAGCAGTTGGATGTTGCTGGCTGATAATCACGTAGTATGGTTAGGACGACACCG
13	0	12354079-12354118	CCAGCCCCTGCACTGGTCCATCTAAAAGTTTGCGACTTT	4	AAAGGTTCGTCATAGTTCGCCCAGCCCCTGCACTGGTCCATCTAAAAGTTTGCGACTTTGTATGGTTAGGACGACACCG
13	0	12354164-12354203	AGGTCAAGGAGCTGTTTCTGAGCGTTCTGAGCACATGGA	4	TACTTCTATCACGCCAACGGAGGTCAAGGAGCTGTTTCTGAGCGTTCTGAGCACATGGAGTATGGTTAGGACGACACCG
13	0	12354308-12354347	GCCAAGCTGACACAACGTGCTCTGCTCATATCAGCTTGT	4	AAAGGTTCGTCATAGTTCGCGCCAAGCTGACACAACGTGCTCTGCTCATATCAGCTTGTGTATGGTTAGGACGACACCG
13	0	12354348-12354387	GAGAATCTCATCAAGAGGGACAAGTGCTCGGAGAGGAAA	4	TACTTCTATCACGCCAACGGGAGAATCTCATCAAGAGGGACAAGTGCTCGGAGAGGAAAGTATGGTTAGGACGACACCG
13	0	12354396-12354435	AAAGGTCAGCAAATCGAGAAATGAGATGATGTGTAGGAG	4	AAAGGTTCGTCATAGTTCGCAAAGGTCAGCAAATCGAGAAATGAGATGATGTGTAGGAGGTATGGTTAGGACGACACCG
13	0	12354447-12354486	GTGAATAGCACAGGCTGGACCCTGAACCCATGACAATGA	4	TACTTCTATCACGCCAACGGGTGAATAGCACAGGCTGGACCCTGAACCCATGACAATGAGTATGGTTAGGACGACACCG
13	0	12354689-12354728	AAGGGCTCAACTTGTCTGTAAGGATGGAAAGTTCCCTGA	4	AAAGGTTCGTCATAGTTCGCAAGGGCTCAACTTGTCTGTAAGGATGGAAAGTTCCCTGAGTATGGTTAGGACGACACCG
13	0	12354730-12354769	GAAGGAATATCCCCAAAGACCCGAGCCTTGAGACCTGCT	4	TACTTCTATCACGCCAACGGGAAGGAATATCCCCAAAGACCCGAGCCTTGAGACCTGCTGTATGGTTAGGACGACACCG
13	0	12354839-12354878	AGGAGCTAAAATGAAAGCATTTTGAAACCCTCATCCTCC	4	AAAGGTTCGTCATAGTTCGCAGGAGCTAAAATGAAAGCATTTTGAAACCCTCATCCTCCGTATGGTTAGGACGACACCG
13	0	12355249-12355288	TTTTAAAATATCCCCGATGTGTCCTTTCCATCCTGTGTG	4	TACTTCTATCACGCCAACGGTTTTAAAATATCCCCGATGTGTCCTTTCCATCCTGTGTGGTATGGTTAGGACGACACCG
13	0	12355289-12355328	TCCACAGTCTCTTGCAGTGACACAGTCATCGTTAGTCCA	4	AAAGGTTCGTCATAGTTCGCTCCACAGTCTCTTGCAGTGACACAGTCATCGTTAGTCCAGTATGGTTAGGACGACACCG
13	0	12355373-12355412	GAGGTGGTGATCTGGTTCTTCTCCAGGGCATCCCAGATT	4	TACTTCTATCACGCCAACGGGAGGTGGTGATCTGGTTCTTCTCCAGGGCATCCCAGATTGTATGGTTAGGACGACACCG
13	0	12355413-12355452	GCAGACAAGGACACAAGAGTCATCACACAACTGGGTTCC	4	AAAGGTTCGTCATAGTTCGCGCAGACAAGGACACAAGAGTCATCACACAACTGGGTTCCGTATGGTTAGGACGACACCG
13	0	12355453-12355492	TTCTTGTGCCAAATCCATTCTGGTTGAGGCAGTGCAAGT	4	TACTTCTATCACGCCAACGGTTCTTGTGCCAAATCCATTCTGGTTGAGGCAGTGCAAGTGTATGGTTAGGACGACACCG
13	0	12355709-12355748	GGTTCATGGGCGTGGTCTGTGTCTTCTCATTCCTGTGTT	4	AAAGGTTCGTCATAGTTCGCGGTTCATGGGCGTGGTCTGTGTCTTCTCATTCCTGTGTTGTATGGTTAGGACGACACCG
13	0	12355749-12355788	GCTTCTGGGGACTTTCCTACGTTATTGCTCTGACCGGAA	4	TACTTCTATCACGCCAACGGGCTTCTGGGGACTTTCCTACGTTATTGCTCTGACCGGAAGTATGGTTAGGACGACACCG
13	0	12355828-12355867	TTTTAGTTTTCTGGTTTGACTTTGGGTCCTTATGCCTGG	4	AAAGGTTCGTCATAGTTCGCTTTTAGTTTTCTGGTTTGACTTTGGGTCCTTATGCCTGGGTATGGTTAGGACGACACCG
13	0	12355868-12355907	TGACTGCAGGGGTCTATTCAACATGGTCTATGTTTTCTC	4	TACTTCTATCACGCCAACGGTGACTGCAGGGGTCTATTCAACATGGTCTATGTTTTCTCGTATGGTTAGGACGACACCG
13	0	12355923-12355962	GACTCTGCCAGCCTCATGCCAAAGCAGTTCTGTAGGATC	4	AAAGGTTCGTCATAGTTCGCGACTCTGCCAGCCTCATGCCAAAGCAGTTCTGTAGGATCGTATGGTTAGGACGACACCG
13	0	12356496-12356535	GCTACTCACCAGCAGTACCTGCTCCATGGACATCACTGT	4	TACTTCTATCACGCCAACGGGCTACTCACCAGCAGTACCTGCTCCATGGACATCACTGTGTATGGTTAGGACGACACCG
13	0	12356595-12356634	ACATTAAGATATGGCTTACCCACCTGTTCCCATACTCTC	4	AAAGGTTCGTCATAGTTCGCACATTAAGATATGGCTTACCCACCTGTTCCCATACTCTCGTATGGTTAGGACGACACCG
13	0	12356878-12356917	GTCCTAAAGTGTTCCCACAAGTAGCTCCCTTGTTGATCA	4	TACTTCTATCACGCCAACGGGTCCTAAAGTGTTCCCACAAGTAGCTCCCTTGTTGATCAGTATGGTTAGGACGACACCG
13	0	12357042-12357081	AAATTGAGCCCAACAGTTCACTGTTGTTGTTTGGTGGCA	4	AAAGGTTCGTCATAGTTCGCAAATTGAGCCCAACAGTTCACTGTTGTTGTTTGGTGGCAGTATGGTTAGGACGACACCG
13	0	12357473-12357512	TCACTTCTTCACACAGTTTTCTGCAGGCTCCTGGCATTT	4	TACTTCTATCACGCCAACGGTCACTTCTTCACACAGTTTTCTGCAGGCTCCTGGCATTTGTATGGTTAGGACGACACCG
13	0	12357654-12357693	TGAGTAAGTAGAGCATTCCTTTGTTGCAAAAGAAGGGTG	4	AAAGGTTCGTCATAGTTCGCTGAGTAAGTAGAGCATTCCTTTGTTGCAAAAGAAGGGTGGTATGGTTAGGACGACACCG
13	0	12357711-12357750	ATTTACCCTTGAATTTTCTTAGACCTTGGAGGAGTGGCA	4	TACTTCTATCACGCCAACGGATTTACCCTTGAATTTTCTTAGACCTTGGAGGAGTGGCAGTATGGTTAGGACGACACCG
13	0	12357801-12357840	CCCCAAAGTATCTCCCCATTACTTTTCTGTAAGGCTGGT	4	AAAGGTTCGTCATAGTTCGCCCCCAAAGTATCTCCCCATTACTTTTCTGTAAGGCTGGTGTATGGTTAGGACGACACCG
13	0	12357904-12357943	ACATTTTAATCTCCTGTTTTAATCCACTGTGGGAGCAGG	4	TACTTCTATCACGCCAACGGACATTTTAATCTCCTGTTTTAATCCACTGTGGGAGCAGGGTATGGTTAGGACGACACCG
13	0	12357996-12358035	AAAATTATGGAACTCCTGATTGGAAGCGGAGCATGGAAC	4	AAAGGTTCGTCATAGTTCGCAAAATTATGGAACTCCTGATTGGAAGCGGAGCATGGAACGTATGGTTAGGACGACACCG
13	0	12358036-12358075	GAGTCATTTGGTGTGGAGAGCAACACTTTAGGGACCTCA	4	TACTTCTATCACGCCAACGGGAGTCATTTGGTGTGGAGAGCAACACTTTAGGGACCTCAGTATGGTTAGGACGACACCG
13	0	12358076-12358115	ATTGCCATGCAATTAGCTTCAGCCACACACTCCTCCTGA	4	AAAGGTTCGTCATAGTTCGCATTGCCATGCAATTAGCTTCAGCCACACACTCCTCCTGAGTATGGTTAGGACGACACCG
13	0	12358117-12358156	CCAGTTCCAGTGTTTGTTCAGTTAACACACTTCCATTTC	4	TACTTCTATCACGCCAACGGCCAGTTCCAGTGTTTGTTCAGTTAACACACTTCCATTTCGTATGGTTAGGACGACACCG
13	0	12358165-12358204	TCCGTTCAGATCATTAATACGTAGTTAGATGTGTCGGCC	4	AAAGGTTCGTCATAGTTCGCTCCGTTCAGATCATTAATACGTAGTTAGATGTGTCGGCCGTATGGTTAGGACGACACCG
13	0	12358370-12358409	TGAAATGTAGGTGTTGAATGTGTCATAGTCCCTTGGGAA	4	TACTTCTATCACGCCAACGGTGAAATGTAGGTGTTGAATGTGTCATAGTCCCTTGGGAAGTATGGTTAGGACGACACCG
13	0	12358410-12358449	ATATGATAGCACTTCCCACGGTAAAAGTCAGTCCCAGGA	4	AAAGGTTCGTCATAGTTCGCATATGATAGCACTTCCCACGGTAAAAGTCAGTCCCAGGAGTATGGTTAGGACGACACCG
13	0	12358511-12358550	CGGCTGCCTCTCTTCTTACGGCCCAAACTATCTTGTCCA	4	TACTTCTATCACGCCAACGGCGGCTGCCTCTCTTCTTACGGCCCAAACTATCTTGTCCAGTATGGTTAGGACGACACCG
13	0	12358556-12358595	CCATGTCTTGAATCGAATCAGTGTTTGGGAAATTACAGC	4	AAAGGTTCGTCATAGTTCGCCCATGTCTTGAATCGAATCAGTGTTTGGGAAATTACAGCGTATGGTTAGGACGACACCG
13	0	12358632-12358671	TTCTCAAATTTGAGTAAATAAGCTGGACCAGACCACACC	4	TACTTCTATCACGCCAACGGTTCTCAAATTTGAGTAAATAAGCTGGACCAGACCACACCGTATGGTTAGGACGACACCG
13	0	12358672-12358711	AGTGATGTTTCTAGCAGAGGAAGTAAATAAGGGAGGTGG	4	AAAGGTTCGTCATAGTTCGCAGTGATGTTTCTAGCAGAGGAAGTAAATAAGGGAGGTGGGTATGGTTAGGACGACACCG
13	0	12358778-12358817	AGGCTGAGAGTAGAGTTGGGTTTAAATTTCCCAATTTGG	4	TACTTCTATCACGCCAACGGAGGCTGAGAGTAGAGTTGGGTTTAAATTTCCCAATTTGGGTATGGTTAGGACGACACCG
13	0	12359045-12359084	CCATCCCCTCCCCTGTAGTTTAGGAGAGGGGTCAATGAG	4	AAAGGTTCGTCATAGTTCGCCCATCCCCTCCCCTGTAGTTTAGGAGAGGGGTCAATGAGGTATGGTTAGGACGACACCG
13	0	12359163-12359202	GTTCAGTTCATCTGGTGCAACATTGAACCCTCTGCCAAC	4	TACTTCTATCACGCCAACGGGTTCAGTTCATCTGGTGCAACATTGAACCCTCTGCCAACGTATGGTTAGGACGACACCG
13	0	12359235-12359274	GGAAGCCTTCTGGTGAGCACAAACACAGCACAGCTCTTA	4	AAAGGTTCGTCATAGTTCGCGGAAGCCTTCTGGTGAGCACAAACACAGCACAGCTCTTAGTATGGTTAGGACGACACCG
13	0	12359281-12359320	AATGCATTAAGCACTCAACAAGGTGGAGTATTTAGCCAG	4	TACTTCTATCACGCCAACGGAATGCATTAAGCACTCAACAAGGTGGAGTATTTAGCCAGGTATGGTTAGGACGACACCG
13	0	12359339-12359378	CCGACAGAGGTGCAGTGCCAAATTGACTCAGCAGATTGT	4	AAAGGTTCGTCATAGTTCGCCCGACAGAGGTGCAGTGCCAAATTGACTCAGCAGATTGTGTATGGTTAGGACGACACCG
13	0	12359655-12359694	CACCTGTTGCGTGTGTGGTCAGAATAGCAGGGATTCTCA	4	TACTTCTATCACGCCAACGGCACCTGTTGCGTGTGTGGTCAGAATAGCAGGGATTCTCAGTATGGTTAGGACGACACCG
13	0	12359920-12359959	TTTCAAAATACGATTCCCAGATTTGCAAAATCCCGTGTG	4	AAAGGTTCGTCATAGTTCGCTTTCAAAATACGATTCCCAGATTTGCAAAATCCCGTGTGGTATGGTTAGGACGACACCG
13	0	12359960-12359999	GCAACCCAACTGCTTCTCCTGAAAGATGATTAAAAGCAG	4	TACTTCTATCACGCCAACGGGCAACCCAACTGCTTCTCCTGAAAGATGATTAAAAGCAGGTATGGTTAGGACGACACCG
13	0	12360164-12360203	CGCACACTCGCGCAGCGGAGAATCTGGTTCTAATTACTT	4	AAAGGTTCGTCATAGTTCGCCGCACACTCGCGCAGCGGAGAATCTGGTTCTAATTACTTGTATGGTTAGGACGACACCG
13	0	12360237-12360276	TTTTCCCTAATGTATGTGAGCTGTGGGCCTTACGATCCT	4	TACTTCTATCACGCCAACGGTTTTCCCTAATGTATGTGAGCTGTGGGCCTTACGATCCTGTATGGTTAGGACGACACCG
13	0	12360299-12360338	GGGAGAAAATCCAGACCGGCTCTCCTTGATGCCAACAAA	4	AAAGGTTCGTCATAGTTCGCGGGAGAAAATCCAGACCGGCTCTCCTTGATGCCAACAAAGTATGGTTAGGACGACACCG
13	0	12360339-12360378	ATGAAACCCAACTGAATGTTTTGACCAAATGCAACGCTT	4	TACTTCTATCACGCCAACGGATGAAACCCAACTGAATGTTTTGACCAAATGCAACGCTTGTATGGTTAGGACGACACCG
13	0	12360382-12360421	ATTCTCCCTTAATTAGCTGAAATTACTCCCTCCCACAGG	4	AAAGGTTCGTCATAGTTCGCATTCTCCCTTAATTAGCTGAAATTACTCCCTCCCACAGGGTATGGTTAGGACGACACCG
13	0	12360448-12360487	CCTGGGGCCATGCAGGAAATGCCTTTTGCTTTACAACTT	4	TACTTCTATCACGCCAACGGCCTGGGGCCATGCAGGAAATGCCTTTTGCTTTACAACTTGTATGGTTAGGACGACACCG
13	0	12360489-12360528	TTTTCTTTTAAGGCTCAGCTGCCCAGAGAGTGCATTAAA	4	AAAGGTTCGTCATAGTTCGCTTTTCTTTTAAGGCTCAGCTGCCCAGAGAGTGCATTAAAGTATGGTTAGGACGACACCG
13	0	12360591-12360630	CCTGCCCGCCTCTAATCAGGCCCAACATAAAATCCTGAA	4	TACTTCTATCACGCCAACGGCCTGCCCGCCTCTAATCAGGCCCAACATAAAATCCTGAAGTATGGTTAGGACGACACCG
13	0	12360631-12360670	TCTGTCAACATGGCTTAGCCAGCCATAAATTAGTTCTCA	4	AAAGGTTCGTCATAGTTCGCTCTGTCAACATGGCTTAGCCAGCCATAAATTAGTTCTCAGTATGGTTAGGACGACACCG
13	0	12360750-12360789	AAAATGCCAAGCATGTTAGGAATTGTGAAGGGAGCTATT	4	TACTTCTATCACGCCAACGGAAAATGCCAAGCATGTTAGGAATTGTGAAGGGAGCTATTGTATGGTTAGGACGACACCG
13	0	12360847-12360886	ATACTGTGTTTTCTCAGGTGAGTTAAGTTCGTGAGTGCC	4	AAAGGTTCGTCATAGTTCGCATACTGTGTTTTCTCAGGTGAGTTAAGTTCGTGAGTGCCGTATGGTTAGGACGACACCG
13	0	12360945-12360984	CCCCAGAGTTGTGTCAGTGTTTAGGAAAGTGTGTCACTT	4	TACTTCTATCACGCCAACGGCCCCAGAGTTGTGTCAGTGTTTAGGAAAGTGTGTCACTTGTATGGTTAGGACGACACCG
13	0	12360986-12361025	CAGTGCTGGCATTCTGCTTTCCTGCAGAATCTCAGTTGG	4	AAAGGTTCGTCATAGTTCGCCAGTGCTGGCATTCTGCTTTCCTGCAGAATCTCAGTTGGGTATGGTTAGGACGACACCG
13	0	12361035-12361074	ATTTGGTTTGTTATTGTTTAGTCTGCAAAGCACCTCTGC	4	TACTTCTATCACGCCAACGGATTTGGTTTGTTATTGTTTAGTCTGCAAAGCACCTCTGCGTATGGTTAGGACGACACCG
13	0	12361611-12361650	TTTGTTTGTATTGATCTTATCAATCTCTGGGGTGGGGTG	4	AAAGGTTCGTCATAGTTCGCTTTGTTTGTATTGATCTTATCAATCTCTGGGGTGGGGTGGTATGGTTAGGACGACACCG
13	0	12361763-12361802	GAGGCGTTTAGCTTAAAGGCAAACAGGTCCTGCAATGAA	4	TACTTCTATCACGCCAACGGGAGGCGTTTAGCTTAAAGGCAAACAGGTCCTGCAATGAAGTATGGTTAGGACGACACCG
13	0	12361803-12361842	TTTTCTGCAAGGAAGCTGATTCTAGCTTTGCTTGCCCTC	4	AAAGGTTCGTCATAGTTCGCTTTTCTGCAAGGAAGCTGATTCTAGCTTTGCTTGCCCTCGTATGGTTAGGACGACACCG
13	0	12361844-12361883	GACAGCCACCTCTGTGTTGCGGGGATGTTGAGGTTTAAA	4	TACTTCTATCACGCCAACGGGACAGCCACCTCTGTGTTGCGGGGATGTTGAGGTTTAAAGTATGGTTAGGACGACACCG
13	0	12361884-12361923	TATGGGCTGGAAACTTCTGTCAGTGCAGGTTTGAATGGG	4	AAAGGTTCGTCATAGTTCGCTATGGGCTGGAAACTTCTGTCAGTGCAGGTTTGAATGGGGTATGGTTAGGACGACACCG
13	0	12362034-12362073	TGAGCAACAGCAGTTCCTGCGTTGGCTATACCCTGATGA	4	TACTTCTATCACGCCAACGGTGAGCAACAGCAGTTCCTGCGTTGGCTATACCCTGATGAGTATGGTTAGGACGACACCG
13	0	12362097-12362136	CTGCTGGTTGGGGATGCAGTCACCGAACAGAACTGAATA	4	AAAGGTTCGTCATAGTTCGCCTGCTGGTTGGGGATGCAGTCACCGAACAGAACTGAATAGTATGGTTAGGACGACACCG
13	0	12362177-12362216	AGATCCAAATTACTCCTCAAAGACTGCTGCCCCAAACTG	4	TACTTCTATCACGCCAACGGAGATCCAAATTACTCCTCAAAGACTGCTGCCCCAAACTGGTATGGTTAGGACGACACCG
13	0	12362217-12362256	AATCTCGACAGGATGGCTGGAGTGCAGTTGTTTTATTGA	4	AAAGGTTCGTCATAGTTCGCAATCTCGACAGGATGGCTGGAGTGCAGTTGTTTTATTGAGTATGGTTAGGACGACACCG
13	0	12362300-12362339	TTTTGGCCTGCCCGAGATCGCTGAATGAGCTAATACAGG	4	TACTTCTATCACGCCAACGGTTTTGGCCTGCCCGAGATCGCTGAATGAGCTAATACAGGGTATGGTTAGGACGACACCG
13	0	12362381-12362420	TTATCATTCCATAGACTGATTGGGCTTGCCTGGAATAAG	4	AAAGGTTCGTCATAGTTCGCTTATCATTCCATAGACTGATTGGGCTTGCCTGGAATAAGGTATGGTTAGGACGACACCG
13	0	12362421-12362460	AACAGAATGTTTGAAGCCTCTCAAGGGCATTTGATGAAT	4	TACTTCTATCACGCCAACGGAACAGAATGTTTGAAGCCTCTCAAGGGCATTTGATGAATGTATGGTTAGGACGACACCG
13	0	12362488-12362527	TTATTGATTTAAGCAGGATGACAGTGAGCGGATCAATGG	4	AAAGGTTCGTCATAGTTCGCTTATTGATTTAAGCAGGATGACAGTGAGCGGATCAATGGGTATGGTTAGGACGACACCG
13	0	12362528-12362567	CAGGCGCTCTGTAGCTGTCTTAAATACCAGGACTGAGTG	4	TACTTCTATCACGCCAACGGCAGGCGCTCTGTAGCTGTCTTAAATACCAGGACTGAGTGGTATGGTTAGGACGACACCG
13	0	12362605-12362644	GTGGAGAAGTGAGGGTGGGGACAGAAAAGGAAGAGAGCA	4	AAAGGTTCGTCATAGTTCGCGTGGAGAAGTGAGGGTGGGGACAGAAAAGGAAGAGAGCAGTATGGTTAGGACGACACCG
13	0	12362687-12362726	AGGCCAGAGGTTGCATTAAAGTTCGAATCTCCTTTTATG	4	TACTTCTATCACGCCAACGGAGGCCAGAGGTTGCATTAAAGTTCGAATCTCCTTTTATGGTATGGTTAGGACGACACCG
13	0	12362727-12362766	TGATGCCATGTCTTGGTTGTAATTCTAGAACTTGTGTGG	4	AAAGGTTCGTCATAGTTCGCTGATGCCATGTCTTGGTTGTAATTCTAGAACTTGTGTGGGTATGGTTAGGACGACACCG
13	0	12362767-12362806	CATGTTTCCTTTAGGCTAGCCTTAGCAATCTGAAGGCAG	4	TACTTCTATCACGCCAACGGCATGTTTCCTTTAGGCTAGCCTTAGCAATCTGAAGGCAGGTATGGTTAGGACGACACCG
13	0	12362849-12362888	GGGGCCACACAGAGGAAGTCAGGGACTGAAGATGATCAA	4	AAAGGTTCGTCATAGTTCGCGGGGCCACACAGAGGAAGTCAGGGACTGAAGATGATCAAGTATGGTTAGGACGACACCG
13	0	12362985-12363024	ATGTCTGTAAGGGATGCATGTATGGCCTTTGTAGGATTC	4	TACTTCTATCACGCCAACGGATGTCTGTAAGGGATGCATGTATGGCCTTTGTAGGATTCGTATGGTTAGGACGACACCG
13	0	12363493-12363532	TTGTTAGTTTACTCTCTAGTAGGCCACACTTGTCAAGGC	4	AAAGGTTCGTCATAGTTCGCTTGTTAGTTTACTCTCTAGTAGGCCACACTTGTCAAGGCGTATGGTTAGGACGACACCG
13	0	12363540-12363579	TGTACCATGTATCGTCCATAGCATATAACACAGGCTTGG	4	TACTTCTATCACGCCAACGGTGTACCATGTATCGTCCATAGCATATAACACAGGCTTGGGTATGGTTAGGACGACACCG
13	0	12363587-12363626	AGTCACTCAGGGAATTAAACGACTGAACACACAAACATC	4	AAAGGTTCGTCATAGTTCGCAGTCACTCAGGGAATTAAACGACTGAACACACAAACATCGTATGGTTAGGACGACACCG
13	0	12363638-12363677	ATGGGAAAGTTCATAGCACTACTGGTGAAATCATCACAG	4	TACTTCTATCACGCCAACGGATGGGAAAGTTCATAGCACTACTGGTGAAATCATCACAGGTATGGTTAGGACGACACCG
13	0	12363678-12363717	CTTAATAAAAGCCCAGAGCCCACGCTGTTGATTGCTTAC	4	AAAGGTTCGTCATAGTTCGCCTTAATAAAAGCCCAGAGCCCACGCTGTTGATTGCTTACGTATGGTTAGGACGACACCG
13	0	12363732-12363771	TTCATGCCACTGTTCAGGAAAAGTCTTCTGATTCATTCC	4	TACTTCTATCACGCCAACGGTTCATGCCACTGTTCAGGAAAAGTCTTCTGATTCATTCCGTATGGTTAGGACGACACCG
13	0	12363808-12363847	TTACCCATCTTTATAACATGTTCCGGGACTCAGAGTCTC	4	AAAGGTTCGTCATAGTTCGCTTACCCATCTTTATAACATGTTCCGGGACTCAGAGTCTCGTATGGTTAGGACGACACCG
13	0	12363848-12363887	CCCCTTTCGTGTGCTTTGCCTGAGTTTCTTGGGGATTAG	4	TACTTCTATCACGCCAACGGCCCCTTTCGTGTGCTTTGCCTGAGTTTCTTGGGGATTAGGTATGGTTAGGACGACACCG
13	0	12363920-12363959	GGGGCGATGCTGGACTCCCTCAGTACATGTATTTGAAGT	4	AAAGGTTCGTCATAGTTCGCGGGGCGATGCTGGACTCCCTCAGTACATGTATTTGAAGTGTATGGTTAGGACGACACCG
13	0	12363990-12364029	AAAATTCAGGGCATAGCTCTGACAGCTGAATCCAGCCCT	4	TACTTCTATCACGCCAACGGAAAATTCAGGGCATAGCTCTGACAGCTGAATCCAGCCCTGTATGGTTAGGACGACACCG
13	0	12364050-12364089	TTCCTAGACAAGCCAGATTAGCTGTTCTACATGAGTGAG	4	AAAGGTTCGTCATAGTTCGCTTCCTAGACAAGCCAGATTAGCTGTTCTACATGAGTGAGGTATGGTTAGGACGACACCG
13	0	12364090-12364129	GGAACATTAAAATACACTCTCCCCACGTTGCACGCAAGG	4	TACTTCTATCACGCCAACGGGGAACATTAAAATACACTCTCCCCACGTTGCACGCAAGGGTATGGTTAGGACGACACCG
13	0	12365459-12365498	TTTAGTGTGATGCATGCTTTTGCATTTGTAGCTTGATGG	4	AAAGGTTCGTCATAGTTCGCTTTAGTGTGATGCATGCTTTTGCATTTGTAGCTTGATGGGTATGGTTAGGACGACACCG
13	0	12365499-12365538	TGATCTGATAAGCTTTTGTGATGTCTTAGATGCCAGCCT	4	TACTTCTATCACGCCAACGGTGATCTGATAAGCTTTTGTGATGTCTTAGATGCCAGCCTGTATGGTTAGGACGACACCG
13	0	12365539-12365578	CCTATACAACCCTTGCCACAATTGTGCCAAGTTACCGAG	4	AAAGGTTCGTCATAGTTCGCCCTATACAACCCTTGCCACAATTGTGCCAAGTTACCGAGGTATGGTTAGGACGACACCG
13	0	12365579-12365618	CAGGGCTGTGCTAGATTTATCTACTGGACCTGTACTACT	4	TACTTCTATCACGCCAACGGCAGGGCTGTGCTAGATTTATCTACTGGACCTGTACTACTGTATGGTTAGGACGACACCG
13	0	12365734-12365773	AGTTGGTTTCGAATTTTACCGTTTAACAACTTGATGGGG	4	AAAGGTTCGTCATAGTTCGCAGTTGGTTTCGAATTTTACCGTTTAACAACTTGATGGGGGTATGGTTAGGACGACACCG
13	0	12366917-12366956	AGACTATATGTCATGATCTGGAGCCTGGAAGATTCTGGA	4	TACTTCTATCACGCCAACGGAGACTATATGTCATGATCTGGAGCCTGGAAGATTCTGGAGTATGGTTAGGACGACACCG
13	0	12366957-12366996	CATTCTTTGACCACTTTCGGTCACTCTCTTCACCACTTC	4	AAAGGTTCGTCATAGTTCGCCATTCTTTGACCACTTTCGGTCACTCTCTTCACCACTTCGTATGGTTAGGACGACACCG
13	0	12366997-12367036	AGCACTCTCTGAGGAGTTTTGCCTGTAATAGGAACAGGG	4	TACTTCTATCACGCCAACGGAGCACTCTCTGAGGAGTTTTGCCTGTAATAGGAACAGGGGTATGGTTAGGACGACACCG
13	0	12367037-12367076	TAGCTTTTGCTTTGACTTGGAGCATAGATTGGGAGAGTG	4	AAAGGTTCGTCATAGTTCGCTAGCTTTTGCTTTGACTTGGAGCATAGATTGGGAGAGTGGTATGGTTAGGACGACACCG
13	0	12367104-12367143	TTCCCATGGATTTAGGGTGGTGAAATAATGAGGTAGAGG	4	TACTTCTATCACGCCAACGGTTCCCATGGATTTAGGGTGGTGAAATAATGAGGTAGAGGGTATGGTTAGGACGACACCG
13	0	12367152-12367191	TGTAAATATAGAATAAAGAGCCTCATTGGTCCGTGCCGT	4	AAAGGTTCGTCATAGTTCGCTGTAAATATAGAATAAAGAGCCTCATTGGTCCGTGCCGTGTATGGTTAGGACGACACCG
13	0	12367544-12367583	GGACTCTGAGAGGCCAAGCTCTCATAGACAAGCTGTTCA	4	TACTTCTATCACGCCAACGGGGACTCTGAGAGGCCAAGCTCTCATAGACAAGCTGTTCAGTATGGTTAGGACGACACCG
13	0	12367614-12367653	CCTCCCTTGTCCATGGCTACTTTGGGCATCTCCTCATTT	4	AAAGGTTCGTCATAGTTCGCCCTCCCTTGTCCATGGCTACTTTGGGCATCTCCTCATTTGTATGGTTAGGACGACACCG
13	0	12367654-12367693	TCCCAAGGAACGTTCCTTCTGGTGCAATGAGAAACAGCA	4	TACTTCTATCACGCCAACGGTCCCAAGGAACGTTCCTTCTGGTGCAATGAGAAACAGCAGTATGGTTAGGACGACACCG
13	0	12367694-12367733	CCCACAGGTCATTTCAGAGACTCTAAGTGAACCACAGGT	4	AAAGGTTCGTCATAGTTCGCCCCACAGGTCATTTCAGAGACTCTAAGTGAACCACAGGTGTATGGTTAGGACGACACCG
13	0	12367894-12367933	GGCCATGTTACTCTGCCAAAGGGAGAGGCCTTTACAGTT	4	TACTTCTATCACGCCAACGGGGCCATGTTACTCTGCCAAAGGGAGAGGCCTTTACAGTTGTATGGTTAGGACGACACCG
13	0	12367934-12367973	GTAAGCTGTAAAGTACCGCATTAGTGTCAGAATCCCCAC	4	AAAGGTTCGTCATAGTTCGCGTAAGCTGTAAAGTACCGCATTAGTGTCAGAATCCCCACGTATGGTTAGGACGACACCG
13	0	12368037-12368076	GGCAGAGGCGCATGCACTCACTGGTGAAAGAGAAATGAA	4	TACTTCTATCACGCCAACGGGGCAGAGGCGCATGCACTCACTGGTGAAAGAGAAATGAAGTATGGTTAGGACGACACCG
13	0	12368108-12368147	GCCTCATCTCCACTGTAGCGATTGAAACACAGAGCACCA	4	AAAGGTTCGTCATAGTTCGCGCCTCATCTCCACTGTAGCGATTGAAACACAGAGCACCAGTATGGTTAGGACGACACCG
13	0	12368195-12368234	GTGTGTACAAACCCTGCTTCGTCTGCCAGGACAAGTCAT	4	TACTTCTATCACGCCAACGGGTGTGTACAAACCCTGCTTCGTCTGCCAGGACAAGTCATGTATGGTTAGGACGACACCG
13	0	12368347-12368386	CTGGGTCGTGTTTGAGGGTATCCTTTCATCCTTGTATCT	4	AAAGGTTCGTCATAGTTCGCCTGGGTCGTGTTTGAGGGTATCCTTTCATCCTTGTATCTGTATGGTTAGGACGACACCG
13	0	12368405-12368444	AATTCCTACAAATGACTGATGAGGGCCAAATGTTCTAGG	4	TACTTCTATCACGCCAACGGAATTCCTACAAATGACTGATGAGGGCCAAATGTTCTAGGGTATGGTTAGGACGACACCG
13	0	12368454-12368493	TAACACATAACAGTTCTTTTCAGGTAACAAGGGCCCTCT	4	AAAGGTTCGTCATAGTTCGCTAACACATAACAGTTCTTTTCAGGTAACAAGGGCCCTCTGTATGGTTAGGACGACACCG
13	0	12368573-12368612	ATATGACTGACAATCCCCTGAATCAACTTGCAGAGAATC	4	TACTTCTATCACGCCAACGGATATGACTGACAATCCCCTGAATCAACTTGCAGAGAATCGTATGGTTAGGACGACACCG
13	0	12368614-12368653	AGGTTGAAATTGGGATTTATCTTCTGGCTGTTTCCTCAG	4	AAAGGTTCGTCATAGTTCGCAGGTTGAAATTGGGATTTATCTTCTGGCTGTTTCCTCAGGTATGGTTAGGACGACACCG
13	0	12368697-12368736	ACTTGCTACTGTATGTGCGCGTCATAAATTCAGAGGAGC	4	TACTTCTATCACGCCAACGGACTTGCTACTGTATGTGCGCGTCATAAATTCAGAGGAGCGTATGGTTAGGACGACACCG
13	0	12368820-12368859	TTGTAATCGAGTCCAACAGGCTTAATTGAGTGAAAGAGC	4	AAAGGTTCGTCATAGTTCGCTTGTAATCGAGTCCAACAGGCTTAATTGAGTGAAAGAGCGTATGGTTAGGACGACACCG
13	0	12368884-12368923	GAAACAAAGAATGACTTCATAGGCAAATCCAGCTCATCC	4	TACTTCTATCACGCCAACGGGAAACAAAGAATGACTTCATAGGCAAATCCAGCTCATCCGTATGGTTAGGACGACACCG
13	0	12368986-12369025	TTTTCTGTTCTCGCCGAGTGCAATTCACGTGTGTTGTTT	4	AAAGGTTCGTCATAGTTCGCTTTTCTGTTCTCGCCGAGTGCAATTCACGTGTGTTGTTTGTATGGTTAGGACGACACCG
13	0	12369026-12369065	TGCATCTCAATGCCTGTGACGCATTGATCACTGTCAACC	4	TACTTCTATCACGCCAACGGTGCATCTCAATGCCTGTGACGCATTGATCACTGTCAACCGTATGGTTAGGACGACACCG
13	0	12369095-12369134	AGCCCATGCTCTAAGGCATTTCATATTTGGCTTATCAGA	4	AAAGGTTCGTCATAGTTCGCAGCCCATGCTCTAAGGCATTTCATATTTGGCTTATCAGAGTATGGTTAGGACGACACCG
13	0	12369959-12369998	GCCTCGTACAGCCTGGTGCTTCAAGATGCAAATTGGACA	4	TACTTCTATCACGCCAACGGGCCTCGTACAGCCTGGTGCTTCAAGATGCAAATTGGACAGTATGGTTAGGACGACACCG
13	0	12369999-12370038	ACTCCTAAGTGTTACTTTGCCCCTCGGGGAAATGATGTG	4	AAAGGTTCGTCATAGTTCGCACTCCTAAGTGTTACTTTGCCCCTCGGGGAAATGATGTGGTATGGTTAGGACGACACCG
13	0	12370068-12370107	AAGCATGTATTATTTTACAGGGTGAGGCCAGTTTAGGGA	4	TACTTCTATCACGCCAACGGAAGCATGTATTATTTTACAGGGTGAGGCCAGTTTAGGGAGTATGGTTAGGACGACACCG
13	0	12370108-12370147	ATCCATTCCAGCCTTAGGAACATCTCTTCCTCTGGGATT	4	AAAGGTTCGTCATAGTTCGCATCCATTCCAGCCTTAGGAACATCTCTTCCTCTGGGATTGTATGGTTAGGACGACACCG
13	0	12370148-12370187	TGTTGGTTTGAAAGGAATGCCTTATCCTCCAGTAGCTTC	4	TACTTCTATCACGCCAACGGTGTTGGTTTGAAAGGAATGCCTTATCCTCCAGTAGCTTCGTATGGTTAGGACGACACCG
13	0	12370303-12370342	AATTTATCTTGAGAGTTGGGAAGGTTTCAGCAGAACACC	4	AAAGGTTCGTCATAGTTCGCAATTTATCTTGAGAGTTGGGAAGGTTTCAGCAGAACACCGTATGGTTAGGACGACACCG
13	0	12370514-12370553	GGAAAAGAAATTACCAGCATGTCTTCTTGTGCCAGATCC	4	TACTTCTATCACGCCAACGGGGAAAAGAAATTACCAGCATGTCTTCTTGTGCCAGATCCGTATGGTTAGGACGACACCG
13	0	12370686-12370725	ACAAAACCTATACCAGCACAAGCAAGTTTGATGAACTTG	4	AAAGGTTCGTCATAGTTCGCACAAAACCTATACCAGCACAAGCAAGTTTGATGAACTTGGTATGGTTAGGACGACACCG
13	0	12370762-12370801	TAATAGAACTATGAGCCCGTTAAGGTCAGATGAGCTTGC	4	TACTTCTATCACGCCAACGGTAATAGAACTATGAGCCCGTTAAGGTCAGATGAGCTTGCGTATGGTTAGGACGACACCG
13	0	12370825-12370864	TTTTGAACTATGGGTAGGTCTCTGAAAATGTGGACTGCC	4	AAAGGTTCGTCATAGTTCGCTTTTGAACTATGGGTAGGTCTCTGAAAATGTGGACTGCCGTATGGTTAGGACGACACCG
13	0	12370868-12370907	CCCCTGGTTGTTGAGAAAGACTGGTCTGCATTTTGGCTT	4	TACTTCTATCACGCCAACGGCCCCTGGTTGTTGAGAAAGACTGGTCTGCATTTTGGCTTGTATGGTTAGGACGACACCG
13	0	12371311-12371350	AACCATAGTTCTACCCTGGGAGAAAACCTCCTCTTAAAC	4	AAAGGTTCGTCATAGTTCGCAACCATAGTTCTACCCTGGGAGAAAACCTCCTCTTAAACGTATGGTTAGGACGACACCG
13	0	12371850-12371889	TGAATTTGATTGTTTATAGTGGATCCCATGCCTGACACC	4	TACTTCTATCACGCCAACGGTGAATTTGATTGTTTATAGTGGATCCCATGCCTGACACCGTATGGTTAGGACGACACCG
13	0	12371896-12371935	CTACCAGCAGATACACCATGGGCCCCTCGTTGACCTATA	4	AAAGGTTCGTCATAGTTCGCCTACCAGCAGATACACCATGGGCCCCTCGTTGACCTATAGTATGGTTAGGACGACACCG
13	0	12371939-12371978	CTGGTCCATCCTTTGGCTGGAGATCAAGGTCACTACCCT	4	TACTTCTATCACGCCAACGGCTGGTCCATCCTTTGGCTGGAGATCAAGGTCACTACCCTGTATGGTTAGGACGACACCG
13	0	12371979-12372018	GGCTGGGAACCCCTGCTCTAAAGTAGGATTCCCAAACAC	4	AAAGGTTCGTCATAGTTCGCGGCTGGGAACCCCTGCTCTAAAGTAGGATTCCCAAACACGTATGGTTAGGACGACACCG
13	0	12372019-12372058	ACCCAATTTGTGTCTTTCGGAAGTAATATCCACAGTGCC	4	TACTTCTATCACGCCAACGGACCCAATTTGTGTCTTTCGGAAGTAATATCCACAGTGCCGTATGGTTAGGACGACACCG
13	0	12372059-12372098	TTGCCTCTCATGCCAGAACGACCTCATTGACTGTTGTTT	4	AAAGGTTCGTCATAGTTCGCTTGCCTCTCATGCCAGAACGACCTCATTGACTGTTGTTTGTATGGTTAGGACGACACCG
13	0	12372101-12372140	AAAGAGAACCTTCTGTCTCCCTAGGGACCAGGTGGCAGT	4	TACTTCTATCACGCCAACGGAAAGAGAACCTTCTGTCTCCCTAGGGACCAGGTGGCAGTGTATGGTTAGGACGACACCG
13	0	12372141-12372180	TCAGCCTTAGCTGTTAACAAATAGGTTGTGATCTGCCTG	4	AAAGGTTCGTCATAGTTCGCTCAGCCTTAGCTGTTAACAAATAGGTTGTGATCTGCCTGGTATGGTTAGGACGACACCG
13	0	12372189-12372228	GGCCAATGACTGCTGTGTTGACAGCATCACCATGGCAAT	4	TACTTCTATCACGCCAACGGGGCCAATGACTGCTGTGTTGACAGCATCACCATGGCAATGTATGGTTAGGACGACACCG
13	0	12372229-12372268	TAGCCACTAGATGGACCATAGGGATGTCGTCTTTAGGGG	4	AAAGGTTCGTCATAGTTCGCTAGCCACTAGATGGACCATAGGGATGTCGTCTTTAGGGGGTATGGTTAGGACGACACCG
13	0	12372390-12372429	TACGAAACAGTTTCATTGTGCACAGCTAGAATTTCTGCA	4	TACTTCTATCACGCCAACGGTACGAAACAGTTTCATTGTGCACAGCTAGAATTTCTGCAGTATGGTTAGGACGACACCG
13	0	12373069-12373108	TTCCTAACCTCTGAGAAAATCCATGGTGATATGTCCTGC	4	AAAGGTTCGTCATAGTTCGCTTCCTAACCTCTGAGAAAATCCATGGTGATATGTCCTGCGTATGGTTAGGACGACACCG
13	0	12373111-12373150	ACAATTTCTAAAACTCAGAATGCTGGCCCAAAGCATTCA	4	TACTTCTATCACGCCAACGGACAATTTCTAAAACTCAGAATGCTGGCCCAAAGCATTCAGTATGGTTAGGACGACACCG
13	0	12373301-12373340	AAGTAAGCTACTTCCAGAAACACCTGGCACTTTACTTTG	4	AAAGGTTCGTCATAGTTCGCAAGTAAGCTACTTCCAGAAACACCTGGCACTTTACTTTGGTATGGTTAGGACGACACCG
13	0	12373766-12373805	ACCGCGAGTATACCTGAGCCAGCATTTGCTAACATACCA	4	TACTTCTATCACGCCAACGGACCGCGAGTATACCTGAGCCAGCATTTGCTAACATACCAGTATGGTTAGGACGACACCG
13	0	12373806-12373845	CCTATTTATGCCCTGGTTTCATGCGGAAGTATCTTCCCC	4	AAAGGTTCGTCATAGTTCGCCCTATTTATGCCCTGGTTTCATGCGGAAGTATCTTCCCCGTATGGTTAGGACGACACCG
13	0	12374071-12374110	GTGAGAGCTCATGGCTAAGAAGGAGCCGGCTGGATGATA	4	TACTTCTATCACGCCAACGGGTGAGAGCTCATGGCTAAGAAGGAGCCGGCTGGATGATAGTATGGTTAGGACGACACCG
13	0	12374135-12374174	TGAACATTTGCATCTTAGGGCCATTTCTTCCTTTGTTTG	4	AAAGGTTCGTCATAGTTCGCTGAACATTTGCATCTTAGGGCCATTTCTTCCTTTGTTTGGTATGGTTAGGACGACACCG
13	0	12374175-12374214	TGTGTCCATTAACGTCTCTGGGCTTCACCGAATCTGTAA	4	TACTTCTATCACGCCAACGGTGTGTCCATTAACGTCTCTGGGCTTCACCGAATCTGTAAGTATGGTTAGGACGACACCG
13	0	12374215-12374254	ACTAAAACAGATCCACAAGTTTGAACACAGTCCTTCCCC	4	AAAGGTTCGTCATAGTTCGCACTAAAACAGATCCACAAGTTTGAACACAGTCCTTCCCCGTATGGTTAGGACGACACCG
13	0	12374255-12374294	GATGCACGTACTGCAACAGTGAACACAGTCTGTATGCTT	4	TACTTCTATCACGCCAACGGGATGCACGTACTGCAACAGTGAACACAGTCTGTATGCTTGTATGGTTAGGACGACACCG
13	0	12374704-12374743	AAGAGAAGCAACCCCACTGCCTTGATCATTTCATAAAAG	4	AAAGGTTCGTCATAGTTCGCAAGAGAAGCAACCCCACTGCCTTGATCATTTCATAAAAGGTATGGTTAGGACGACACCG
13	0	12374752-12374791	TTTTACATCAAGGAGTCCAAGAAGGAAGAGCCTACAGAG	4	TACTTCTATCACGCCAACGGTTTTACATCAAGGAGTCCAAGAAGGAAGAGCCTACAGAGGTATGGTTAGGACGACACCG
13	0	12374951-12374990	GATGCTTGCTCAGGGTCACGCTGGTAGCTGCCATTTAAA	4	AAAGGTTCGTCATAGTTCGCGATGCTTGCTCAGGGTCACGCTGGTAGCTGCCATTTAAAGTATGGTTAGGACGACACCG
13	0	12374991-12375030	CAGCCTTGAGGAGTTGAAACCTCCACTGGATCCCTCAAT	4	TACTTCTATCACGCCAACGGCAGCCTTGAGGAGTTGAAACCTCCACTGGATCCCTCAATGTATGGTTAGGACGACACCG
13	0	12375031-12375070	CCTCAGGGTTAATTTGGTCCATTTTCTCCTCTGCCTTTG	4	AAAGGTTCGTCATAGTTCGCCCTCAGGGTTAATTTGGTCCATTTTCTCCTCTGCCTTTGGTATGGTTAGGACGACACCG
13	0	12375150-12375189	CCTGGCAGACAGCAAGTAGTATGTTTCAGTCACCAAAAG	4	TACTTCTATCACGCCAACGGCCTGGCAGACAGCAAGTAGTATGTTTCAGTCACCAAAAGGTATGGTTAGGACGACACCG
13	0	12375317-12375356	TCAGCATCGATAAACACAAACATTATGCTCTGTTGGGAG	4	AAAGGTTCGTCATAGTTCGCTCAGCATCGATAAACACAAACATTATGCTCTGTTGGGAGGTATGGTTAGGACGACACCG
13	0	12375375-12375414	GCCCTTCAGAGTTGCTTCTGCTTAGAGGTCGCTGCAGTA	4	TACTTCTATCACGCCAACGGGCCCTTCAGAGTTGCTTCTGCTTAGAGGTCGCTGCAGTAGTATGGTTAGGACGACACCG
13	0	12375415-12375454	CCAGTCCTGAGAACCATATAACACAAACCAGACAGTGTC	4	AAAGGTTCGTCATAGTTCGCCCAGTCCTGAGAACCATATAACACAAACCAGACAGTGTCGTATGGTTAGGACGACACCG
13	0	12375455-12375494	GCATGCTGAAGTAGCTACCACTGAATTATGAAGCCTGCC	4	TACTTCTATCACGCCAACGGGCATGCTGAAGTAGCTACCACTGAATTATGAAGCCTGCCGTATGGTTAGGACGACACCG
13	0	12375507-12375546	TTTTAGGCCCTGAACTGCAAAGAGTAGGTCTCATCATAG	4	AAAGGTTCGTCATAGTTCGCTTTTAGGCCCTGAACTGCAAAGAGTAGGTCTCATCATAGGTATGGTTAGGACGACACCG
13	0	12375598-12375637	TCTCTCATTTATCAGACACTTTCTAGGAGAGTGGCTCCA	4	TACTTCTATCACGCCAACGGTCTCTCATTTATCAGACACTTTCTAGGAGAGTGGCTCCAGTATGGTTAGGACGACACCG
13	0	12375675-12375714	TGTTGTGTCCCAACGTTTAGAAAGTACATAGAACAGTGC	4	AAAGGTTCGTCATAGTTCGCTGTTGTGTCCCAACGTTTAGAAAGTACATAGAACAGTGCGTATGGTTAGGACGACACCG
13	0	12376042-12376081	TCGATGTTTATGAGTGAGAGGCTGAATGTACAGACAAGG	4	TACTTCTATCACGCCAACGGTCGATGTTTATGAGTGAGAGGCTGAATGTACAGACAAGGGTATGGTTAGGACGACACCG
13	0	12376132-12376171	CTGGGTGTAGAGAAGGCACAACCATCCCTCTGATGCTTT	4	AAAGGTTCGTCATAGTTCGCCTGGGTGTAGAGAAGGCACAACCATCCCTCTGATGCTTTGTATGGTTAGGACGACACCG
13	0	12376172-12376211	AGGGAAGGCTTTAGGAAAGAGATGGTTTTATGGGTGCGT	4	TACTTCTATCACGCCAACGGAGGGAAGGCTTTAGGAAAGAGATGGTTTTATGGGTGCGTGTATGGTTAGGACGACACCG
13	0	12376217-12376256	TGTCCAGATGAGTAAAGGAAGAGGAGTGAAGGTAACTTG	4	AAAGGTTCGTCATAGTTCGCTGTCCAGATGAGTAAAGGAAGAGGAGTGAAGGTAACTTGGTATGGTTAGGACGACACCG
13	0	12376257-12376296	GATAGCCCATGCGTTACATAGAAAAGTGGAAACTTGTCC	4	TACTTCTATCACGCCAACGGGATAGCCCATGCGTTACATAGAAAAGTGGAAACTTGTCCGTATGGTTAGGACGACACCG
13	0	12376297-12376336	TTCTGTTAAGGAGGGTTTTGCACAGCCCTGGTTTTCTGC	4	AAAGGTTCGTCATAGTTCGCTTCTGTTAAGGAGGGTTTTGCACAGCCCTGGTTTTCTGCGTATGGTTAGGACGACACCG
13	0	12376337-12376376	GGCATCTGGGGATCAGCCGGGGAATTAAAGATGATCAGA	4	TACTTCTATCACGCCAACGGGGCATCTGGGGATCAGCCGGGGAATTAAAGATGATCAGAGTATGGTTAGGACGACACCG
13	0	12376377-12376416	GGACCCTCTGTCCTTTTCTTTCAGAGCAGCCTTCCTTGG	4	AAAGGTTCGTCATAGTTCGCGGACCCTCTGTCCTTTTCTTTCAGAGCAGCCTTCCTTGGGTATGGTTAGGACGACACCG
13	0	12377017-12377056	TTTATGAAACTTATAAGCAGGACAAGACCTTTGGTGGCC	4	TACTTCTATCACGCCAACGGTTTATGAAACTTATAAGCAGGACAAGACCTTTGGTGGCCGTATGGTTAGGACGACACCG
13	0	12377060-12377099	TCCAACTCATTTTCTTCATAGTTTCTGCCTTTCACCTCG	4	AAAGGTTCGTCATAGTTCGCTCCAACTCATTTTCTTCATAGTTTCTGCCTTTCACCTCGGTATGGTTAGGACGACACCG
13	0	12377140-12377179	ATTGTCTTGAAGCAAAGCCTTAAGGGTTAGCAATGGAAA	4	TACTTCTATCACGCCAACGGATTGTCTTGAAGCAAAGCCTTAAGGGTTAGCAATGGAAAGTATGGTTAGGACGACACCG
13	0	12378131-12378170	ATGCATACTTTGAGGGTTTCCTGAGAGTGAGAGAAATTG	4	AAAGGTTCGTCATAGTTCGCATGCATACTTTGAGGGTTTCCTGAGAGTGAGAGAAATTGGTATGGTTAGGACGACACCG
13	0	12378443-12378482	ACACCAGCATGGGTTATGATTTAGTTATTGGGATGCTGA	4	TACTTCTATCACGCCAACGGACACCAGCATGGGTTATGATTTAGTTATTGGGATGCTGAGTATGGTTAGGACGACACCG
13	0	12378483-12378522	CATTTCAGCCTTCTCTCTAAACCTTCTGCTGGAGAGGTT	4	AAAGGTTCGTCATAGTTCGCCATTTCAGCCTTCTCTCTAAACCTTCTGCTGGAGAGGTTGTATGGTTAGGACGACACCG
13	0	12378523-12378562	AATAGAGAGCTGTCAGTTCTGTATTTCGTTCCCCTGGGT	4	TACTTCTATCACGCCAACGGAATAGAGAGCTGTCAGTTCTGTATTTCGTTCCCCTGGGTGTATGGTTAGGACGACACCG
13	0	12378647-12378686	CATGACTGTGTGTCCCTGGTCTTTCCTCTTCAGGGAGGT	4	AAAGGTTCGTCATAGTTCGCCATGACTGTGTGTCCCTGGTCTTTCCTCTTCAGGGAGGTGTATGGTTAGGACGACACCG
13	0	12378772-12378811	CTAAAGCACATATGCAGAATGAAGTTCAGCTGAGCTTTG	4	TACTTCTATCACGCCAACGGCTAAAGCACATATGCAGAATGAAGTTCAGCTGAGCTTTGGTATGGTTAGGACGACACCG
13	0	12378812-12378851	AGCAGTTAGGAATAAGGCTTCCAAAGTGGGCCATGTTTT	4	AAAGGTTCGTCATAGTTCGCAGCAGTTAGGAATAAGGCTTCCAAAGTGGGCCATGTTTTGTATGGTTAGGACGACACCG
13	0	12378906-12378945	GCACCCACTGGGCCCTTCGCCTCATCTGATTTTAAAGAT	4	TACTTCTATCACGCCAACGGGCACCCACTGGGCCCTTCGCCTCATCTGATTTTAAAGATGTATGGTTAGGACGACACCG
13	0	12378968-12379007	GAGGGGAGAGTACAAGGGAGGAGACATGGCTTCCAGAAA	4	AAAGGTTCGTCATAGTTCGCGAGGGGAGAGTACAAGGGAGGAGACATGGCTTCCAGAAAGTATGGTTAGGACGACACCG
13	0	12379070-12379109	GAGGGAGAGCCTAGCCATGTATGTGGGGACAGACCTAGA	4	TACTTCTATCACGCCAACGGGAGGGAGAGCCTAGCCATGTATGTGGGGACAGACCTAGAGTATGGTTAGGACGACACCG
13	0	12379111-12379150	AGCAGTAGGAAAGTAGTAGTTAGTTTGGTGGAGAGCTAG	4	AAAGGTTCGTCATAGTTCGCAGCAGTAGGAAAGTAGTAGTTAGTTTGGTGGAGAGCTAGGTATGGTTAGGACGACACCG
13	0	12379220-12379259	CCCTCCGCTTCACAGGTAAGAAAACGCAAGTTCTCCCAT	4	TACTTCTATCACGCCAACGGCCCTCCGCTTCACAGGTAAGAAAACGCAAGTTCTCCCATGTATGGTTAGGACGACACCG
13	0	12379263-12379302	CTCCCTGATGGAGAATCTGATGCTCTGGCTGCCATGGTT	4	AAAGGTTCGTCATAGTTCGCCTCCCTGATGGAGAATCTGATGCTCTGGCTGCCATGGTTGTATGGTTAGGACGACACCG
13	0	12379303-12379342	CTGTGGAAACGCGCTTGGCTCTATTATACATTTGTTCAC	4	TACTTCTATCACGCCAACGGCTGTGGAAACGCGCTTGGCTCTATTATACATTTGTTCACGTATGGTTAGGACGACACCG
13	0	12379378-12379417	TTCTAAACAATTTCCATTCTGAGGGTGCTCTGTTTGGAC	4	AAAGGTTCGTCATAGTTCGCTTCTAAACAATTTCCATTCTGAGGGTGCTCTGTTTGGACGTATGGTTAGGACGACACCG
13	0	12379795-12379834	ATTTCTTTGGATTGGGATTTCTCTTGTGCCGTTTATGAG	4	TACTTCTATCACGCCAACGGATTTCTTTGGATTGGGATTTCTCTTGTGCCGTTTATGAGGTATGGTTAGGACGACACCG
13	0	12379875-12379914	TTTTCCGCTTCAGAAAGGCAGCTAGATGTGTCAGATGGA	4	AAAGGTTCGTCATAGTTCGCTTTTCCGCTTCAGAAAGGCAGCTAGATGTGTCAGATGGAGTATGGTTAGGACGACACCG
13	0	12379923-12379962	CCAGAATGGGGACATTGTGGTTCTGGGGACCCTAGAACT	4	TACTTCTATCACGCCAACGGCCAGAATGGGGACATTGTGGTTCTGGGGACCCTAGAACTGTATGGTTAGGACGACACCG
13	0	12379993-12380032	AAAATCTGTGTGCCTCCCTTGACTGCACAATGCTCGCAT	4	AAAGGTTCGTCATAGTTCGCAAAATCTGTGTGCCTCCCTTGACTGCACAATGCTCGCATGTATGGTTAGGACGACACCG
13	0	12380063-12380102	GGCAGTCCTGCCCCATTAAAGCCTGTTCCTTGTTCCATA	4	TACTTCTATCACGCCAACGGGGCAGTCCTGCCCCATTAAAGCCTGTTCCTTGTTCCATAGTATGGTTAGGACGACACCG
13	0	12380103-12380142	TGAAAGGATGACATTCCTTTGCTAGCAATGTCCTGCCCG	4	AAAGGTTCGTCATAGTTCGCTGAAAGGATGACATTCCTTTGCTAGCAATGTCCTGCCCGGTATGGTTAGGACGACACCG
13	0	12380263-12380302	TTTATAGAGCTTGTCGTCAAACTTGTCAGCACAGTCAAG	4	TACTTCTATCACGCCAACGGTTTATAGAGCTTGTCGTCAAACTTGTCAGCACAGTCAAGGTATGGTTAGGACGACACCG
13	0	12380307-12380346	CTGTCTGCCAGGGCGTCTGCTTCCTATTCAGTAGTGTCA	4	AAAGGTTCGTCATAGTTCGCCTGTCTGCCAGGGCGTCTGCTTCCTATTCAGTAGTGTCAGTATGGTTAGGACGACACCG
13	0	12380348-12380387	ATGCGAGAAGGCACATACAGTGAATGTAACTTCTTTAGC	4	TACTTCTATCACGCCAACGGATGCGAGAAGGCACATACAGTGAATGTAACTTCTTTAGCGTATGGTTAGGACGACACCG
13	0	12380427-12380466	GCTGGTCCCCTCCTCCCTCTCAAGGTTTCATGTAATGCT	4	AAAGGTTCGTCATAGTTCGCGCTGGTCCCCTCCTCCCTCTCAAGGTTTCATGTAATGCTGTATGGTTAGGACGACACCG
13	0	12380506-12380545	TCCATTAAGGAAAAGCAAAATCTTTAGCGATCCTCTCCG	4	TACTTCTATCACGCCAACGGTCCATTAAGGAAAAGCAAAATCTTTAGCGATCCTCTCCGGTATGGTTAGGACGACACCG
13	0	12380598-12380637	TATTGACTGCATGTCTGAACTGGAGCATGTAAAATGTCC	4	AAAGGTTCGTCATAGTTCGCTATTGACTGCATGTCTGAACTGGAGCATGTAAAATGTCCGTATGGTTAGGACGACACCG
13	0	12380638-12380677	TCTCAGGTTCTGTGAGCCTTCAAATAATGAGCGATGGAA	4	TACTTCTATCACGCCAACGGTCTCAGGTTCTGTGAGCCTTCAAATAATGAGCGATGGAAGTATGGTTAGGACGACACCG
13	0	12380752-12380791	AAAGTAGAATGATCAGACAACGTTAATTCTGCTCTGCGC	4	AAAGGTTCGTCATAGTTCGCAAAGTAGAATGATCAGACAACGTTAATTCTGCTCTGCGCGTATGGTTAGGACGACACCG
13	0	12380792-12380831	TTTGAATCTGAAAATAGCGGCGTTCTCAGTACACAACAC	4	TACTTCTATCACGCCAACGGTTTGAATCTGAAAATAGCGGCGTTCTCAGTACACAACACGTATGGTTAGGACGACACCG
13	0	12380867-12380906	TGAAAATTATCCTGATTAGTCAAACCCAGCAGGGATCAG	4	AAAGGTTCGTCATAGTTCGCTGAAAATTATCCTGATTAGTCAAACCCAGCAGGGATCAGGTATGGTTAGGACGACACCG
13	0	12380909-12380948	ACTGGTCCTCAGGGAAATGAGAATTTCACTTCTGTATTG	4	TACTTCTATCACGCCAACGGACTGGTCCTCAGGGAAATGAGAATTTCACTTCTGTATTGGTATGGTTAGGACGACACCG
13	0	12380976-12381015	GTAACTGGGGACTTTGGGAGTGGGGACACTTTTAGCCAA	4	AAAGGTTCGTCATAGTTCGCGTAACTGGGGACTTTGGGAGTGGGGACACTTTTAGCCAAGTATGGTTAGGACGACACCG
13	0	12381016-12381055	AAATACTTCTGCTGCTGCCCTCGCTTACATCACTCCTTA	4	TACTTCTATCACGCCAACGGAAATACTTCTGCTGCTGCCCTCGCTTACATCACTCCTTAGTATGGTTAGGACGACACCG
13	0	12381101-12381140	CCCACTTTTGGATATTTGTCAGTTTCCAGAATCCCCTCT	4	AAAGGTTCGTCATAGTTCGCCCCACTTTTGGATATTTGTCAGTTTCCAGAATCCCCTCTGTATGGTTAGGACGACACCG
13	0	12381141-12381180	TTAGTTGCTCTTTCAACTGGTTGGTGCCCTAAGTTAGAA	4	TACTTCTATCACGCCAACGGTTAGTTGCTCTTTCAACTGGTTGGTGCCCTAAGTTAGAAGTATGGTTAGGACGACACCG
13	0	12381604-12381643	TGAAAGTCATTAGTCCAATGCCAGAAATTATGGCTGAGG	4	AAAGGTTCGTCATAGTTCGCTGAAAGTCATTAGTCCAATGCCAGAAATTATGGCTGAGGGTATGGTTAGGACGACACCG
13	0	12381854-12381893	AAATTTATTTCCATGAATATTTGCGGCAGGTGGGATCTG	4	TACTTCTATCACGCCAACGGAAATTTATTTCCATGAATATTTGCGGCAGGTGGGATCTGGTATGGTTAGGACGACACCG
13	0	12381971-12382010	ATGAAGTCATTTCTTTCAACTACATCCATGTACGGGGTG	4	AAAGGTTCGTCATAGTTCGCATGAAGTCATTTCTTTCAACTACATCCATGTACGGGGTGGTATGGTTAGGACGACACCG
13	0	12382106-12382145	GATTCTGTGTTCTACCCATCTTATTCTTTGTGAGCCCTG	4	TACTTCTATCACGCCAACGGGATTCTGTGTTCTACCCATCTTATTCTTTGTGAGCCCTGGTATGGTTAGGACGACACCG
13	0	12382449-12382488	AATAATCATTGGAGGAGAGATGATGTCAGTGACCTCCAG	4	AAAGGTTCGTCATAGTTCGCAATAATCATTGGAGGAGAGATGATGTCAGTGACCTCCAGGTATGGTTAGGACGACACCG
13	0	12382501-12382540	GCCTGTGTTATGTCGAGGTGGGTGGGCTGTTGTCAATTA	4	TACTTCTATCACGCCAACGGGCCTGTGTTATGTCGAGGTGGGTGGGCTGTTGTCAATTAGTATGGTTAGGACGACACCG
13	0	12383317-12383356	GGGGTAGACACTGTTAGTAAAACATTGCTGTTGTTTCCC	4	AAAGGTTCGTCATAGTTCGCGGGGTAGACACTGTTAGTAAAACATTGCTGTTGTTTCCCGTATGGTTAGGACGACACCG
13	0	12383357-12383396	GGCTGTTTTCAGAATCGCCATAGTTGGGGTTCTGAATGC	4	TACTTCTATCACGCCAACGGGGCTGTTTTCAGAATCGCCATAGTTGGGGTTCTGAATGCGTATGGTTAGGACGACACCG
13	0	12383397-12383436	GTTGCCTCATTGTTATGTATGGCGAACGTGTATGGTTGG	4	AAAGGTTCGTCATAGTTCGCGTTGCCTCATTGTTATGTATGGCGAACGTGTATGGTTGGGTATGGTTAGGACGACACCG
13	0	12383667-12383706	TTATGTCCCACTCAAAGTCTCCTCTCTCTGAACTGAATG	4	TACTTCTATCACGCCAACGGTTATGTCCCACTCAAAGTCTCCTCTCTCTGAACTGAATGGTATGGTTAGGACGACACCG
13	0	12383736-12383775	TTTTCAGTAATCTCCCCTGCCTCTTTGGGAACTCCCTGT	4	AAAGGTTCGTCATAGTTCGCTTTTCAGTAATCTCCCCTGCCTCTTTGGGAACTCCCTGTGTATGGTTAGGACGACACCG
13	0	12383776-12383815	TTTATGTGAGAGACCCAGCCCTGGACCTATAGCTGTGTC	4	TACTTCTATCACGCCAACGGTTTATGTGAGAGACCCAGCCCTGGACCTATAGCTGTGTCGTATGGTTAGGACGACACCG
13	0	12383816-12383855	TCATGGTTTCTCCTGTGTGGCCTGCTGAGTCTTCACTGA	4	AAAGGTTCGTCATAGTTCGCTCATGGTTTCTCCTGTGTGGCCTGCTGAGTCTTCACTGAGTATGGTTAGGACGACACCG
13	0	12384338-12384377	AAAAGACAGACAGGATTGGAGCACAGTGGTACCCCATGG	4	TACTTCTATCACGCCAACGGAAAAGACAGACAGGATTGGAGCACAGTGGTACCCCATGGGTATGGTTAGGACGACACCG
13	0	12384378-12384417	TGTGTTAGTCTCTGCCCCATAATAACTCGGACCAAAGGG	4	AAAGGTTCGTCATAGTTCGCTGTGTTAGTCTCTGCCCCATAATAACTCGGACCAAAGGGGTATGGTTAGGACGACACCG
13	0	12384418-12384457	CAGATAGAGGAAAGGACATTTAGGGCAATGTTGGCTGAC	4	TACTTCTATCACGCCAACGGCAGATAGAGGAAAGGACATTTAGGGCAATGTTGGCTGACGTATGGTTAGGACGACACCG
13	0	12384458-12384497	ATGTCCTACCAGACAGGAGAGGAAGAGTGACAATTCCGG	4	AAAGGTTCGTCATAGTTCGCATGTCCTACCAGACAGGAGAGGAAGAGTGACAATTCCGGGTATGGTTAGGACGACACCG
13	0	12384501-12384540	GCATCCTTACCCGTGCTGTTTGCTTTCAGGAGGAGCATT	4	TACTTCTATCACGCCAACGGGCATCCTTACCCGTGCTGTTTGCTTTCAGGAGGAGCATTGTATGGTTAGGACGACACCG
13	0	12384608-12384647	CACTGCTGCACTGCTCTTGGCATGCGGTAGATGATGTAA	4	AAAGGTTCGTCATAGTTCGCCACTGCTGCACTGCTCTTGGCATGCGGTAGATGATGTAAGTATGGTTAGGACGACACCG
13	0	12384774-12384813	TCAAGTTTTGGTCATTTCCGTTCGTCATATACACCAGTG	4	TACTTCTATCACGCCAACGGTCAAGTTTTGGTCATTTCCGTTCGTCATATACACCAGTGGTATGGTTAGGACGACACCG
13	0	12384842-12384881	AAAATCCTGTGATTGCTACCAAGTGCAGGGCACACCACA	4	AAAGGTTCGTCATAGTTCGCAAAATCCTGTGATTGCTACCAAGTGCAGGGCACACCACAGTATGGTTAGGACGACACCG
13	0	12384928-12384967	ATTGTATGGGTAAGACAGAGCCAAATCCCTTGTTTCTTG	4	TACTTCTATCACGCCAACGGATTGTATGGGTAAGACAGAGCCAAATCCCTTGTTTCTTGGTATGGTTAGGACGACACCG
13	0	12386182-12386221	TGCTGCTGGGGTTCTAGTCTGAACCACAGACTCTCTCTT	4	AAAGGTTCGTCATAGTTCGCTGCTGCTGGGGTTCTAGTCTGAACCACAGACTCTCTCTTGTATGGTTAGGACGACACCG
13	0	12386222-12386261	AGTAAGATGCCGCATGACGTAGATTGCTTGTTCTTAGGA	4	TACTTCTATCACGCCAACGGAGTAAGATGCCGCATGACGTAGATTGCTTGTTCTTAGGAGTATGGTTAGGACGACACCG
13	0	12386285-12386324	TTTATGTACTAGGAAGACACGTGGCTGACTTTGAAAAGG	4	AAAGGTTCGTCATAGTTCGCTTTATGTACTAGGAAGACACGTGGCTGACTTTGAAAAGGGTATGGTTAGGACGACACCG
13	0	12386337-12386376	GTCATCAGGCCTTTGGGTCCCACCATCCAACTTGACTTT	4	TACTTCTATCACGCCAACGGGTCATCAGGCCTTTGGGTCCCACCATCCAACTTGACTTTGTATGGTTAGGACGACACCG
13	0	12386381-12386420	CTACAGTCCCTGAGCTAAACAGCAGATGGGCCTTGCCTA	4	AAAGGTTCGTCATAGTTCGCCTACAGTCCCTGAGCTAAACAGCAGATGGGCCTTGCCTAGTATGGTTAGGACGACACCG
13	0	12386421-12386460	CACCCACCTTTATGCTGCTGTGAGTGGGTTCTAATTTCA	4	TACTTCTATCACGCCAACGGCACCCACCTTTATGCTGCTGTGAGTGGGTTCTAATTTCAGTATGGTTAGGACGACACCG
13	0	12386476-12386515	AGGAAGTATACTTAGGGTGCACATGATATCTGTGACAGC	4	AAAGGTTCGTCATAGTTCGCAGGAAGTATACTTAGGGTGCACATGATATCTGTGACAGCGTATGGTTAGGACGACACCG
13	0	12386584-12386623	CCTGCCCTCCCTGGGCTTGTGTCACACGATCATTATCTT	4	TACTTCTATCACGCCAACGGCCTGCCCTCCCTGGGCTTGTGTCACACGATCATTATCTTGTATGGTTAGGACGACACCG
13	0	12386664-12386703	AGGACTCTAATATGAGATGTTCTCGTTCTTGTGCTTCCC	4	AAAGGTTCGTCATAGTTCGCAGGACTCTAATATGAGATGTTCTCGTTCTTGTGCTTCCCGTATGGTTAGGACGACACCG
13	0	12386704-12386743	AAGCTCCTTGCCAAGAGAGTTATTTATTCCTTGTTGGGC	4	TACTTCTATCACGCCAACGGAAGCTCCTTGCCAAGAGAGTTATTTATTCCTTGTTGGGCGTATGGTTAGGACGACACCG
13	0	12386744-12386783	GGCTATTCCTGTGCATGGTCAGGAGACTGAACTCCCATT	4	AAAGGTTCGTCATAGTTCGCGGCTATTCCTGTGCATGGTCAGGAGACTGAACTCCCATTGTATGGTTAGGACGACACCG
13	0	12386873-12386912	ACATGCATAAATTCTGTACATATTTCCAAGGCTGGGCTG	4	TACTTCTATCACGCCAACGGACATGCATAAATTCTGTACATATTTCCAAGGCTGGGCTGGTATGGTTAGGACGACACCG
13	0	12386973-12387012	TTTTGTAAAATACAGCATGTCAAGGGAAGGGCAGTGAGA	4	AAAGGTTCGTCATAGTTCGCTTTTGTAAAATACAGCATGTCAAGGGAAGGGCAGTGAGAGTATGGTTAGGACGACACCG
13	0	12387041-12387080	ACTCATCATATCCATCAGGATATCCATCATGGTGCCTTC	4	TACTTCTATCACGCCAACGGACTCATCATATCCATCAGGATATCCATCATGGTGCCTTCGTATGGTTAGGACGACACCG
13	0	12387148-12387187	AAATCTCAACCTCGCTGTGCATAGTCTTATGCAGTCTAA	4	AAAGGTTCGTCATAGTTCGCAAATCTCAACCTCGCTGTGCATAGTCTTATGCAGTCTAAGTATGGTTAGGACGACACCG
13	0	12388258-12388297	TTGATGGCTTTTAACTGTGACTCAGTGAAGCAGAACTGT	4	TACTTCTATCACGCCAACGGTTGATGGCTTTTAACTGTGACTCAGTGAAGCAGAACTGTGTATGGTTAGGACGACACCG
13	0	12388298-12388337	AGATTTTGGAAGTCTTCAAGTCCCTTACATGGTTTCACC	4	AAAGGTTCGTCATAGTTCGCAGATTTTGGAAGTCTTCAAGTCCCTTACATGGTTTCACCGTATGGTTAGGACGACACCG
13	0	12388379-12388418	CTGGCCACGGAATTCATGGACCATGTTGTTTCCACACCT	4	TACTTCTATCACGCCAACGGCTGGCCACGGAATTCATGGACCATGTTGTTTCCACACCTGTATGGTTAGGACGACACCG
13	0	12388419-12388458	CATTGCTGGGGTTTTGAAGGATTCACGTGGTTGGAAAAT	4	AAAGGTTCGTCATAGTTCGCCATTGCTGGGGTTTTGAAGGATTCACGTGGTTGGAAAATGTATGGTTAGGACGACACCG
13	0	12388483-12388522	CCCCTTCTTGCATTACCTACATCGCAGCAACCAGGAAAT	4	TACTTCTATCACGCCAACGGCCCCTTCTTGCATTACCTACATCGCAGCAACCAGGAAATGTATGGTTAGGACGACACCG
13	0	12388523-12388562	GGAAAAGAACCTTAATGACCCACAAACTGGCCCGTATTC	4	AAAGGTTCGTCATAGTTCGCGGAAAAGAACCTTAATGACCCACAAACTGGCCCGTATTCGTATGGTTAGGACGACACCG
13	0	12389169-12389208	CAGGTATTTGTATTCTTCACTGCAAGGTCAACCTTGGTG	4	TACTTCTATCACGCCAACGGCAGGTATTTGTATTCTTCACTGCAAGGTCAACCTTGGTGGTATGGTTAGGACGACACCG
13	0	12389209-12389248	GATGGAATATCACAGTCCTATAGGTCCTGCATCCCCTCA	4	AAAGGTTCGTCATAGTTCGCGATGGAATATCACAGTCCTATAGGTCCTGCATCCCCTCAGTATGGTTAGGACGACACCG
13	0	12389539-12389578	GCTAAGCCAGAGGGCCCAGCTTACTGCATGTTCTCTTTT	4	TACTTCTATCACGCCAACGGGCTAAGCCAGAGGGCCCAGCTTACTGCATGTTCTCTTTTGTATGGTTAGGACGACACCG
13	0	12389579-12389618	CTGTATGGACATGATTCTCCACCTGTGACAGGAGCCAGG	4	AAAGGTTCGTCATAGTTCGCCTGTATGGACATGATTCTCCACCTGTGACAGGAGCCAGGGTATGGTTAGGACGACACCG
13	0	12390296-12390335	AGGTGCCTGATCATTTTCGGCCAAAATTAACCCCATTGC	4	TACTTCTATCACGCCAACGGAGGTGCCTGATCATTTTCGGCCAAAATTAACCCCATTGCGTATGGTTAGGACGACACCG
13	0	12390356-12390395	ATTGGAATTAGCTTTGTTAGTGGCATTTAGGATTTGGGC	4	AAAGGTTCGTCATAGTTCGCATTGGAATTAGCTTTGTTAGTGGCATTTAGGATTTGGGCGTATGGTTAGGACGACACCG
13	0	12390697-12390736	CCTATGGGAATGTGGCACTTGCGTTGCCTGATTTTCCAG	4	TACTTCTATCACGCCAACGGCCTATGGGAATGTGGCACTTGCGTTGCCTGATTTTCCAGGTATGGTTAGGACGACACCG
13	0	12390737-12390776	ATTTCCAGTGACTCTTTCTACCCTGGGGATTGTGGCTCT	4	AAAGGTTCGTCATAGTTCGCATTTCCAGTGACTCTTTCTACCCTGGGGATTGTGGCTCTGTATGGTTAGGACGACACCG
13	0	12390777-12390816	TCAAGGTCTTTTCTGGTTCTCCTGACAATTTGCTACTGA	4	TACTTCTATCACGCCAACGGTCAAGGTCTTTTCTGGTTCTCCTGACAATTTGCTACTGAGTATGGTTAGGACGACACCG
13	0	12391104-12391143	AATTTTAGCAGAAGAAAAGCAAAGCTAGTCCAGAACCCC	4	AAAGGTTCGTCATAGTTCGCAATTTTAGCAGAAGAAAAGCAAAGCTAGTCCAGAACCCCGTATGGTTAGGACGACACCG
13	0	12391196-12391235	ATAATCTGATAGTTCCCTTGGTTAGGTGTATGCAGCCTG	4	TACTTCTATCACGCCAACGGATAATCTGATAGTTCCCTTGGTTAGGTGTATGCAGCCTGGTATGGTTAGGACGACACCG
13	0	12391236-12391275	AAGCTGGGGTCACTGTTGAAGGCTATCAGTCAATGACAG	4	AAAGGTTCGTCATAGTTCGCAAGCTGGGGTCACTGTTGAAGGCTATCAGTCAATGACAGGTATGGTTAGGACGACACCG
13	0	12391280-12391319	GCTCCCATGAAAGGTCTTAGCAGGGCAGTGTAGCTTTCA	4	TACTTCTATCACGCCAACGGGCTCCCATGAAAGGTCTTAGCAGGGCAGTGTAGCTTTCAGTATGGTTAGGACGACACCG
13	0	12391337-12391376	CCTGGTCCCTCTCAGGCTTGTTTCCTCTTCTCTCCACCT	4	AAAGGTTCGTCATAGTTCGCCCTGGTCCCTCTCAGGCTTGTTTCCTCTTCTCTCCACCTGTATGGTTAGGACGACACCG
13	0	12391416-12391455	TGTTTCAGCTTCTCTTGCACAGTTTACTATCTCCAGTTG	4	TACTTCTATCACGCCAACGGTGTTTCAGCTTCTCTTGCACAGTTTACTATCTCCAGTTGGTATGGTTAGGACGACACCG
13	0	12392048-12392087	ACAGTCGTTTCCACTTGGCCTCTGCCTCCAAGAAGATGA	4	AAAGGTTCGTCATAGTTCGCACAGTCGTTTCCACTTGGCCTCTGCCTCCAAGAAGATGAGTATGGTTAGGACGACACCG
13	0	12392109-12392148	TCTCAACACAAATATGATTATGCACAGCACGAAACCAGG	4	TACTTCTATCACGCCAACGGTCTCAACACAAATATGATTATGCACAGCACGAAACCAGGGTATGGTTAGGACGACACCG
13	0	12392149-12392188	TTACTGCTCTTTGAAATGTCTGGAGTTGCCTGATGGGAC	4	AAAGGTTCGTCATAGTTCGCTTACTGCTCTTTGAAATGTCTGGAGTTGCCTGATGGGACGTATGGTTAGGACGACACCG
13	0	12392278-12392317	AAAATCCCCGGCATCATTGCATTTAAGACTCACTAGACC	4	TACTTCTATCACGCCAACGGAAAATCCCCGGCATCATTGCATTTAAGACTCACTAGACCGTATGGTTAGGACGACACCG
13	0	12392573-12392612	CATTTGAAATGCTCAGTAGCCACCTACAGCCGGTGGCAA	4	AAAGGTTCGTCATAGTTCGCCATTTGAAATGCTCAGTAGCCACCTACAGCCGGTGGCAAGTATGGTTAGGACGACACCG
13	0	12392647-12392686	CACACAGAGCCAGGCAACCCAAGGAGAAAACCCTGAAAT	4	TACTTCTATCACGCCAACGGCACACAGAGCCAGGCAACCCAAGGAGAAAACCCTGAAATGTATGGTTAGGACGACACCG
13	0	12392687-12392726	CCAAGTGCAGAAGGGGAAGGGCTAGAAGGCAGTTAAGAG	4	AAAGGTTCGTCATAGTTCGCCCAAGTGCAGAAGGGGAAGGGCTAGAAGGCAGTTAAGAGGTATGGTTAGGACGACACCG
13	0	12393099-12393138	AAGCAGTGATTTTGGAGGAAGATAATGGGAAATTTGGGG	4	TACTTCTATCACGCCAACGGAAGCAGTGATTTTGGAGGAAGATAATGGGAAATTTGGGGGTATGGTTAGGACGACACCG
13	0	12393299-12393338	ATTTGAAGACCAGAGTTAGTCCGTTTGAGTGACTTACAG	4	AAAGGTTCGTCATAGTTCGCATTTGAAGACCAGAGTTAGTCCGTTTGAGTGACTTACAGGTATGGTTAGGACGACACCG
13	0	12393339-12393378	TTCTTGACTGCTAGACCCTTTCAGTTTCCTAGACCAGAG	4	TACTTCTATCACGCCAACGGTTCTTGACTGCTAGACCCTTTCAGTTTCCTAGACCAGAGGTATGGTTAGGACGACACCG
13	0	12393437-12393476	TCAGTTCTCCTTGAGGTTTGGATGCTGCAAATGAAGCAC	4	AAAGGTTCGTCATAGTTCGCTCAGTTCTCCTTGAGGTTTGGATGCTGCAAATGAAGCACGTATGGTTAGGACGACACCG
13	0	12393508-12393547	GTTGGCGGGATAAGCAACCAAAGCCCTGAGATAAGAGCT	4	TACTTCTATCACGCCAACGGGTTGGCGGGATAAGCAACCAAAGCCCTGAGATAAGAGCTGTATGGTTAGGACGACACCG
13	0	12393567-12393606	TATGAGTAAAACTTCTCTGGATGTGTAATGTCAGCAGCC	4	AAAGGTTCGTCATAGTTCGCTATGAGTAAAACTTCTCTGGATGTGTAATGTCAGCAGCCGTATGGTTAGGACGACACCG
13	0	12393743-12393782	ATGCTAATTATCGTTCTCAAGTGCATATTGGGCACTCAC	4	TACTTCTATCACGCCAACGGATGCTAATTATCGTTCTCAAGTGCATATTGGGCACTCACGTATGGTTAGGACGACACCG
13	0	12393837-12393876	AATTCAATTGCAGATGGTATGTTGGCAATTTACAGAGCC	4	AAAGGTTCGTCATAGTTCGCAATTCAATTGCAGATGGTATGTTGGCAATTTACAGAGCCGTATGGTTAGGACGACACCG
13	0	12393967-12394006	AAATACATTAATTGGCAAGTAGGCTGCAGGGATTTCCAG	4	TACTTCTATCACGCCAACGGAAATACATTAATTGGCAAGTAGGCTGCAGGGATTTCCAGGTATGGTTAGGACGACACCG
13	0	12394007-12394046	TTCATACTGGCTAAGTGAACTCCTTAAAGGGGTAGAGGG	4	AAAGGTTCGTCATAGTTCGCTTCATACTGGCTAAGTGAACTCCTTAAAGGGGTAGAGGGGTATGGTTAGGACGACACCG
13	0	12394110-12394149	TTTTCCTACCACGCTTGTGACGCTTCTTCAAGGCTAAGG	4	TACTTCTATCACGCCAACGGTTTTCCTACCACGCTTGTGACGCTTCTTCAAGGCTAAGGGTATGGTTAGGACGACACCG
13	0	12394177-12394216	AAAACACGTGCTTGAAGCCACATTTTCCCTGTACCACAT	4	AAAGGTTCGTCATAGTTCGCAAAACACGTGCTTGAAGCCACATTTTCCCTGTACCACATGTATGGTTAGGACGACACCG
13	0	12394224-12394263	TCAGAGACCCTAAGTGTTGATAATTAGGTGTCCTTGTGC	4	TACTTCTATCACGCCAACGGTCAGAGACCCTAAGTGTTGATAATTAGGTGTCCTTGTGCGTATGGTTAGGACGACACCG
13	0	12395335-12395374	CCCAGAACTCTTCACTTTTGAAAGCTGGGAAAGCAATTT	4	AAAGGTTCGTCATAGTTCGCCCCAGAACTCTTCACTTTTGAAAGCTGGGAAAGCAATTTGTATGGTTAGGACGACACCG
13	0	12395627-12395666	AACAATTAAGGATCGTGTGTGGAAGCACAGTAGTATCAG	4	TACTTCTATCACGCCAACGGAACAATTAAGGATCGTGTGTGGAAGCACAGTAGTATCAGGTATGGTTAGGACGACACCG
13	0	12395667-12395706	AAACATGGCTCCCTTATATTACTCGTTTGGGGAAATGTC	4	AAAGGTTCGTCATAGTTCGCAAACATGGCTCCCTTATATTACTCGTTTGGGGAAATGTCGTATGGTTAGGACGACACCG
13	0	12395726-12395765	GTGCTTAATTAATTCTTGCTCCTAGGAGGTCATCTTGGG	4	TACTTCTATCACGCCAACGGGTGCTTAATTAATTCTTGCTCCTAGGAGGTCATCTTGGGGTATGGTTAGGACGACACCG
13	0	12395770-12395809	CATTATGGCCTTAATTGGTGGTATAAATCCTGAGACCCC	4	AAAGGTTCGTCATAGTTCGCCATTATGGCCTTAATTGGTGGTATAAATCCTGAGACCCCGTATGGTTAGGACGACACCG
13	0	12395870-12395909	CATCCCATCTCGGAGAGTGACAGCTTCTGGTTTGATGGC	4	TACTTCTATCACGCCAACGGCATCCCATCTCGGAGAGTGACAGCTTCTGGTTTGATGGCGTATGGTTAGGACGACACCG
13	0	12395910-12395949	TCGGGTCTGGCTGCACTGATATTAGGTTTAAAGGCCAAT	4	AAAGGTTCGTCATAGTTCGCTCGGGTCTGGCTGCACTGATATTAGGTTTAAAGGCCAATGTATGGTTAGGACGACACCG
13	0	12395950-12395989	TGCAATAAGCAAAGAAACGCCATGACTGTCCCGGTGTTT	4	TACTTCTATCACGCCAACGGTGCAATAAGCAAAGAAACGCCATGACTGTCCCGGTGTTTGTATGGTTAGGACGACACCG
13	0	12395990-12396029	GCATTAAACAGTGTGAGACGACCCACTACCTTCTGACTC	4	AAAGGTTCGTCATAGTTCGCGCATTAAACAGTGTGAGACGACCCACTACCTTCTGACTCGTATGGTTAGGACGACACCG
13	0	12396071-12396110	AATTATAGTCATTATACGGCCCATCTGGAATCTCCTGCC	4	TACTTCTATCACGCCAACGGAATTATAGTCATTATACGGCCCATCTGGAATCTCCTGCCGTATGGTTAGGACGACACCG
13	0	12396320-12396359	GTGACGGGCTGTCTAGATGCCACGGATAATCTCTGGGAA	4	AAAGGTTCGTCATAGTTCGCGTGACGGGCTGTCTAGATGCCACGGATAATCTCTGGGAAGTATGGTTAGGACGACACCG
13	0	12396360-12396399	GTCAGGAGTTCGTATTGAAACTCACACCTGGTTGGGGTG	4	TACTTCTATCACGCCAACGGGTCAGGAGTTCGTATTGAAACTCACACCTGGTTGGGGTGGTATGGTTAGGACGACACCG
13	0	12396400-12396439	TGGGTTTGGAGAGTACAGACAGTGTAGGGGCCAACTTTG	4	AAAGGTTCGTCATAGTTCGCTGGGTTTGGAGAGTACAGACAGTGTAGGGGCCAACTTTGGTATGGTTAGGACGACACCG
13	0	12396440-12396479	GCCTTCCTGGAAGCACATGCCACAAACTATATTTGATGT	4	TACTTCTATCACGCCAACGGGCCTTCCTGGAAGCACATGCCACAAACTATATTTGATGTGTATGGTTAGGACGACACCG
13	0	12396594-12396633	CGTGTCTGGCAGACTGGCTTTCTTCCTGTCTTTGCATCT	4	AAAGGTTCGTCATAGTTCGCCGTGTCTGGCAGACTGGCTTTCTTCCTGTCTTTGCATCTGTATGGTTAGGACGACACCG
13	0	12396660-12396699	CATGACCTGAGCTCATTCTGGGGAGGTGGGTTCCTTGAA	4	TACTTCTATCACGCCAACGGCATGACCTGAGCTCATTCTGGGGAGGTGGGTTCCTTGAAGTATGGTTAGGACGACACCG
13	0	12396700-12396739	TCTCCAACTTCGGCCCCGGGAGATGATTTCAAATGTGTG	4	AAAGGTTCGTCATAGTTCGCTCTCCAACTTCGGCCCCGGGAGATGATTTCAAATGTGTGGTATGGTTAGGACGACACCG
13	0	12396813-12396852	CAGCCTTTTGGATAGACTGCCTCCTGGTGCTTTTCCTCT	4	TACTTCTATCACGCCAACGGCAGCCTTTTGGATAGACTGCCTCCTGGTGCTTTTCCTCTGTATGGTTAGGACGACACCG
13	0	12396863-12396902	GTGCTCTGGCAGAGGTTGTTTGGCCAACTGAGTCATTCT	4	AAAGGTTCGTCATAGTTCGCGTGCTCTGGCAGAGGTTGTTTGGCCAACTGAGTCATTCTGTATGGTTAGGACGACACCG
13	0	12396903-12396942	CTGTGTGACCCTCCACCCATCCAGATGAGCACATATTTA	4	TACTTCTATCACGCCAACGGCTGTGTGACCCTCCACCCATCCAGATGAGCACATATTTAGTATGGTTAGGACGACACCG
13	0	12396948-12396987	GCCAAGTCAGGCACGGGATGTGATGCTGAGGATTCAAAA	4	AAAGGTTCGTCATAGTTCGCGCCAAGTCAGGCACGGGATGTGATGCTGAGGATTCAAAAGTATGGTTAGGACGACACCG
13	0	12396990-12397029	TTATGACAAGTCTTTGACTTCATCAACCACATCAGAGCG	4	TACTTCTATCACGCCAACGGTTATGACAAGTCTTTGACTTCATCAACCACATCAGAGCGGTATGGTTAGGACGACACCG
13	0	12397030-12397069	TTCTATCGTCATGATCTGTGGATTTGCCGGAATGACTTC	4	AAAGGTTCGTCATAGTTCGCTTCTATCGTCATGATCTGTGGATTTGCCGGAATGACTTCGTATGGTTAGGACGACACCG
13	0	12397070-12397109	TGAGTTGCTGTGTTTGGAAGGGCCGTTTTGAATTCAGAT	4	TACTTCTATCACGCCAACGGTGAGTTGCTGTGTTTGGAAGGGCCGTTTTGAATTCAGATGTATGGTTAGGACGACACCG
13	0	12397131-12397170	ACCTTCCGACATGTCCAGTACCCAATGGGCATTTCCTGA	4	AAAGGTTCGTCATAGTTCGCACCTTCCGACATGTCCAGTACCCAATGGGCATTTCCTGAGTATGGTTAGGACGACACCG
13	0	12397175-12397214	GTCTCGGTGCCCAAAAGGGAAGAGACTGATAAGGGCTCA	4	TACTTCTATCACGCCAACGGGTCTCGGTGCCCAAAAGGGAAGAGACTGATAAGGGCTCAGTATGGTTAGGACGACACCG
13	0	12397606-12397645	TCCATTAGGGCAAGGTCTTCAAGTATCTCATCTTAGGAC	4	AAAGGTTCGTCATAGTTCGCTCCATTAGGGCAAGGTCTTCAAGTATCTCATCTTAGGACGTATGGTTAGGACGACACCG
13	0	12397718-12397757	GTCCCCTTGGCTGAGAGCCTCTTTAAGGAACCAGCTCTA	4	TACTTCTATCACGCCAACGGGTCCCCTTGGCTGAGAGCCTCTTTAAGGAACCAGCTCTAGTATGGTTAGGACGACACCG
13	0	12397758-12397797	CCTGCCGTCATACGTGTTTGACTCAGTAATAGACACACG	4	AAAGGTTCGTCATAGTTCGCCCTGCCGTCATACGTGTTTGACTCAGTAATAGACACACGGTATGGTTAGGACGACACCG
13	0	12397806-12397845	AAAACAGTTAGTCCAGACTGCCCTTCCCTAGCTGCATGT	4	TACTTCTATCACGCCAACGGAAAACAGTTAGTCCAGACTGCCCTTCCCTAGCTGCATGTGTATGGTTAGGACGACACCG
13	0	12397864-12397903	GGGGTTACTTCAGCTTTAAATAAGACCCCATGGCTTCTC	4	AAAGGTTCGTCATAGTTCGCGGGGTTACTTCAGCTTTAAATAAGACCCCATGGCTTCTCGTATGGTTAGGACGACACCG
13	0	12397904-12397943	GGTCCTCTGTATTGGAGGCAGTGTCACATACCACTCTCC	4	TACTTCTATCACGCCAACGGGGTCCTCTGTATTGGAGGCAGTGTCACATACCACTCTCCGTATGGTTAGGACGACACCG
13	0	12397986-12398025	AAAATAATCGGCCTGCTTTGCCGGTAGTGAATGCTTAAG	4	AAAGGTTCGTCATAGTTCGCAAAATAATCGGCCTGCTTTGCCGGTAGTGAATGCTTAAGGTATGGTTAGGACGACACCG
13	0	12398054-12398093	TAATTCACGTTCAGCACTTTTCCCCTCAATCTGTAAAGG	4	TACTTCTATCACGCCAACGGTAATTCACGTTCAGCACTTTTCCCCTCAATCTGTAAAGGGTATGGTTAGGACGACACCG
13	0	12398185-12398224	GCACAACACGGAGGAAAAGCGAGGATGCTCTGAAAGGAT	4	AAAGGTTCGTCATAGTTCGCGCACAACACGGAGGAAAAGCGAGGATGCTCTGAAAGGATGTATGGTTAGGACGACACCG
13	0	12398297-12398336	GGGGCTCTTGAATGTCCTTCTTGGTTTCTTGGTAGGATG	4	TACTTCTATCACGCCAACGGGGGGCTCTTGAATGTCCTTCTTGGTTTCTTGGTAGGATGGTATGGTTAGGACGACACCG
13	0	12398344-12398383	CCTTTTGTGTCACTGCCTGGTGCTTTCACGGAGTGTGAT	4	AAAGGTTCGTCATAGTTCGCCCTTTTGTGTCACTGCCTGGTGCTTTCACGGAGTGTGATGTATGGTTAGGACGACACCG
13	0	12398384-12398423	TAATGCTCGGTCCCAGTATGTCTCTTGTACTGACTTTGT	4	TACTTCTATCACGCCAACGGTAATGCTCGGTCCCAGTATGTCTCTTGTACTGACTTTGTGTATGGTTAGGACGACACCG
13	0	12398424-12398463	TGAACGAGGTAAACTTCAGGGGATGTGAAAACACAGTAG	4	AAAGGTTCGTCATAGTTCGCTGAACGAGGTAAACTTCAGGGGATGTGAAAACACAGTAGGTATGGTTAGGACGACACCG
13	0	12398465-12398504	ATTACCATGTGAGGTCTTCTCTCTTACTCCCATCAACAC	4	TACTTCTATCACGCCAACGGATTACCATGTGAGGTCTTCTCTCTTACTCCCATCAACACGTATGGTTAGGACGACACCG
13	0	12398517-12398556	CTACCCAAATCATGTGATCTACAGAAGCTTTTCTAGCCC	4	AAAGGTTCGTCATAGTTCGCCTACCCAAATCATGTGATCTACAGAAGCTTTTCTAGCCCGTATGGTTAGGACGACACCG
13	0	12398557-12398596	AAGGGTATGGCTGGTACCACCTTGAAGGATTTATCCAGC	4	TACTTCTATCACGCCAACGGAAGGGTATGGCTGGTACCACCTTGAAGGATTTATCCAGCGTATGGTTAGGACGACACCG
13	0	12398612-12398651	CAAGTCCCCGAAGTCTCGAGACAGTCTGTCCTGCAGAAA	4	AAAGGTTCGTCATAGTTCGCCAAGTCCCCGAAGTCTCGAGACAGTCTGTCCTGCAGAAAGTATGGTTAGGACGACACCG
13	0	12398657-12398696	TGCTAAACTGCTAACCTAAAGTCACTCAATCCTTTGGTG	4	TACTTCTATCACGCCAACGGTGCTAAACTGCTAACCTAAAGTCACTCAATCCTTTGGTGGTATGGTTAGGACGACACCG
13	0	12398737-12398776	TTTTCCTACACCTGCCTGTGGACATCTCCTAAGTATTCA	4	AAAGGTTCGTCATAGTTCGCTTTTCCTACACCTGCCTGTGGACATCTCCTAAGTATTCAGTATGGTTAGGACGACACCG
13	0	12398811-12398850	AAAACGTGTGTGTTCTGAGGAAGAAGGCTAGCCATGTCC	4	TACTTCTATCACGCCAACGGAAAACGTGTGTGTTCTGAGGAAGAAGGCTAGCCATGTCCGTATGGTTAGGACGACACCG
13	0	12398877-12398916	AAGGAAAATAATTCCCCAATTCCATATACAGGCAGCTGC	4	AAAGGTTCGTCATAGTTCGCAAGGAAAATAATTCCCCAATTCCATATACAGGCAGCTGCGTATGGTTAGGACGACACCG
13	0	12398955-12398994	AAACACACCCTTCCAAGTTATCTTCTTTGTCCTTCTGGA	4	TACTTCTATCACGCCAACGGAAACACACCCTTCCAAGTTATCTTCTTTGTCCTTCTGGAGTATGGTTAGGACGACACCG
13	0	12398997-12399036	ACTTGGAAGAGTAAATGAAGTTGCACGGAATGATCATCC	4	AAAGGTTCGTCATAGTTCGCACTTGGAAGAGTAAATGAAGTTGCACGGAATGATCATCCGTATGGTTAGGACGACACCG
13	0	12399137-12399176	GCAACTGAATCATTTGAGGCCCAGTGGGAAATAGCCCCT	4	TACTTCTATCACGCCAACGGGCAACTGAATCATTTGAGGCCCAGTGGGAAATAGCCCCTGTATGGTTAGGACGACACCG
13	0	12399217-12399256	TCTTTTCACTCAAGACATGTGTTTCTTCTGTCTCAAGCC	4	AAAGGTTCGTCATAGTTCGCTCTTTTCACTCAAGACATGTGTTTCTTCTGTCTCAAGCCGTATGGTTAGGACGACACCG
13	0	12399323-12399362	CCCCTCCATCCATTAGCTGCCGTTAATTGAAAACTGGAG	4	TACTTCTATCACGCCAACGGCCCCTCCATCCATTAGCTGCCGTTAATTGAAAACTGGAGGTATGGTTAGGACGACACCG
13	0	12399363-12399402	ACTGTCTAACTAATTGGCAGGCACCTCTTTTATGACTTG	4	AAAGGTTCGTCATAGTTCGCACTGTCTAACTAATTGGCAGGCACCTCTTTTATGACTTGGTATGGTTAGGACGACACCG
13	0	12399413-12399452	CCCCTTCTCTTCAGTGAAATCAAAAGGCTGCTTCTCCTT	4	TACTTCTATCACGCCAACGGCCCCTTCTCTTCAGTGAAATCAAAAGGCTGCTTCTCCTTGTATGGTTAGGACGACACCG
13	0	12399453-12399492	TATCAGCTCAAGTCAGGGATGAGATGGAAAAGCAGAGAC	4	AAAGGTTCGTCATAGTTCGCTATCAGCTCAAGTCAGGGATGAGATGGAAAAGCAGAGACGTATGGTTAGGACGACACCG
13	0	12399543-12399582	AATAGGCACAGAAAGCACAAAAGTTAAGGTCTCCAAGAG	4	TACTTCTATCACGCCAACGGAATAGGCACAGAAAGCACAAAAGTTAAGGTCTCCAAGAGGTATGGTTAGGACGACACCG
13	0	12399602-12399641	TTTTATAATGCCTGGTGCTTGGGTGGGAGCTGTAATGTG	4	AAAGGTTCGTCATAGTTCGCTTTTATAATGCCTGGTGCTTGGGTGGGAGCTGTAATGTGGTATGGTTAGGACGACACCG
13	0	12399671-12399710	AGAATTTTACCTTTTGCATCGGGGACCTATTCAATTGTG	4	TACTTCTATCACGCCAACGGAGAATTTTACCTTTTGCATCGGGGACCTATTCAATTGTGGTATGGTTAGGACGACACCG
13	0	12399816-12399855	AAGGAGGTTGGGATAAATCATGAAGTTGGTATTGCTGTC	4	AAAGGTTCGTCATAGTTCGCAAGGAGGTTGGGATAAATCATGAAGTTGGTATTGCTGTCGTATGGTTAGGACGACACCG
13	0	12400561-12400600	TTTGTTATGATAAAAGTTGCACATGCTCCATCACTGCCT	4	TACTTCTATCACGCCAACGGTTTGTTATGATAAAAGTTGCACATGCTCCATCACTGCCTGTATGGTTAGGACGACACCG
13	0	12400609-12400648	TCCTCTTTTGAGGAAGGACACGAAGATCAAACAATTCAG	4	AAAGGTTCGTCATAGTTCGCTCCTCTTTTGAGGAAGGACACGAAGATCAAACAATTCAGGTATGGTTAGGACGACACCG
13	0	12400652-12400691	ATGGAATGAATGCTACTACAGGGTACGGATTCTAGGACA	4	TACTTCTATCACGCCAACGGATGGAATGAATGCTACTACAGGGTACGGATTCTAGGACAGTATGGTTAGGACGACACCG
13	0	12400692-12400731	GATTCCAGGTGTCCCACTCTCTTGGGAGGCTATAGCATG	4	AAAGGTTCGTCATAGTTCGCGATTCCAGGTGTCCCACTCTCTTGGGAGGCTATAGCATGGTATGGTTAGGACGACACCG
13	0	12400732-12400771	ATGAAAGGGCAAGACAGGTGAGGACTTTTGAGTCTTAGG	4	TACTTCTATCACGCCAACGGATGAAAGGGCAAGACAGGTGAGGACTTTTGAGTCTTAGGGTATGGTTAGGACGACACCG
13	0	12400772-12400811	AAGAGCATGTACAAAGGCTCAGAGGAGAGAGACAAAGGA	4	AAAGGTTCGTCATAGTTCGCAAGAGCATGTACAAAGGCTCAGAGGAGAGAGACAAAGGAGTATGGTTAGGACGACACCG
13	0	12400904-12400943	TCAGATTTCAGCCTGCAGTCACCATAGCTTTTCCATACA	4	TACTTCTATCACGCCAACGGTCAGATTTCAGCCTGCAGTCACCATAGCTTTTCCATACAGTATGGTTAGGACGACACCG
13	0	12400944-12400983	GGACAGAATCCATTTTGAGAGCTGGAGCTCAAGCAGTAT	4	AAAGGTTCGTCATAGTTCGCGGACAGAATCCATTTTGAGAGCTGGAGCTCAAGCAGTATGTATGGTTAGGACGACACCG
13	0	12401288-12401327	TTTTACTCTGTCAGAGCAGTGTCTGTGGTGAGGAGATGC	4	TACTTCTATCACGCCAACGGTTTTACTCTGTCAGAGCAGTGTCTGTGGTGAGGAGATGCGTATGGTTAGGACGACACCG
13	0	12401331-12401370	ACCTGCATCCAATAAATGCCCATCATTTTACAGTTGTCA	4	AAAGGTTCGTCATAGTTCGCACCTGCATCCAATAAATGCCCATCATTTTACAGTTGTCAGTATGGTTAGGACGACACCG
13	0	12401399-12401438	GACCGTCTTCCCTTCTCCCGATTCCACATCCTCTGTGAT	4	TACTTCTATCACGCCAACGGGACCGTCTTCCCTTCTCCCGATTCCACATCCTCTGTGATGTATGGTTAGGACGACACCG
13	0	12401439-12401478	TCTCCCTTTCCGCTTCAGACTCAGGACATAACCACGTAT	4	AAAGGTTCGTCATAGTTCGCTCTCCCTTTCCGCTTCAGACTCAGGACATAACCACGTATGTATGGTTAGGACGACACCG
13	0	12401491-12401530	AAAAGTCCAGCGAGAAGATCCCCGAATGGTCCTGAAAAT	4	TACTTCTATCACGCCAACGGAAAAGTCCAGCGAGAAGATCCCCGAATGGTCCTGAAAATGTATGGTTAGGACGACACCG
13	0	12401581-12401620	AATTTAGGTCCTTGCTAACATCACAGAACAATGCAAGTG	4	AAAGGTTCGTCATAGTTCGCAATTTAGGTCCTTGCTAACATCACAGAACAATGCAAGTGGTATGGTTAGGACGACACCG
13	0	12401664-12401703	TATGCAGAGTTGACATGAGATATACACTGTCCTCCACAG	4	TACTTCTATCACGCCAACGGTATGCAGAGTTGACATGAGATATACACTGTCCTCCACAGGTATGGTTAGGACGACACCG
13	0	12401725-12401764	CCTGGCTTTGTCGATGGGGACATATTGCCTCCCAGACTT	4	AAAGGTTCGTCATAGTTCGCCCTGGCTTTGTCGATGGGGACATATTGCCTCCCAGACTTGTATGGTTAGGACGACACCG
13	0	12401765-12401804	CAAGAGATTCCAAAATCCATGCTCCCCTGCAAAGAGTTG	4	TACTTCTATCACGCCAACGGCAAGAGATTCCAAAATCCATGCTCCCCTGCAAAGAGTTGGTATGGTTAGGACGACACCG
13	0	12401805-12401844	CTCTTGGAGAGAGCCCTGTCGCCTTCTGTTTACCTTTCT	4	AAAGGTTCGTCATAGTTCGCCTCTTGGAGAGAGCCCTGTCGCCTTCTGTTTACCTTTCTGTATGGTTAGGACGACACCG
13	0	12401846-12401885	CCGCTCTGCAGTACAGATGACAATCCTGAACTTGGGTCC	4	TACTTCTATCACGCCAACGGCCGCTCTGCAGTACAGATGACAATCCTGAACTTGGGTCCGTATGGTTAGGACGACACCG
13	0	12401924-12401963	CTGTGAGCTTCTGCGCTGTGGATAAGGAGCTAGTCTGGT	4	AAAGGTTCGTCATAGTTCGCCTGTGAGCTTCTGCGCTGTGGATAAGGAGCTAGTCTGGTGTATGGTTAGGACGACACCG
13	0	12401982-12402021	ATTGAGAATTTGCAAACTTAGATGCATTGGCTTCTTGCC	4	TACTTCTATCACGCCAACGGATTGAGAATTTGCAAACTTAGATGCATTGGCTTCTTGCCGTATGGTTAGGACGACACCG
13	0	12402037-12402076	AATGCTGATGATAAATCGGTAACTATGGGTTTCACGGTG	4	AAAGGTTCGTCATAGTTCGCAATGCTGATGATAAATCGGTAACTATGGGTTTCACGGTGGTATGGTTAGGACGACACCG
13	0	12402077-12402116	AAGGGCGCAAAAGAACTGACCGAAGTAATCTAGAAAACA	4	TACTTCTATCACGCCAACGGAAGGGCGCAAAAGAACTGACCGAAGTAATCTAGAAAACAGTATGGTTAGGACGACACCG
13	0	12402142-12402181	TTCTCAAGACCAGATTTAAAGAAAGCTATGTGGAGGCCA	4	AAAGGTTCGTCATAGTTCGCTTCTCAAGACCAGATTTAAAGAAAGCTATGTGGAGGCCAGTATGGTTAGGACGACACCG
13	0	12402241-12402280	TTCAACTCAGACTCTGGAGATAAGGAGAAGGATCTCCAG	4	TACTTCTATCACGCCAACGGTTCAACTCAGACTCTGGAGATAAGGAGAAGGATCTCCAGGTATGGTTAGGACGACACCG
13	0	12402322-12402361	TATCTAACACATTAGCTGCTCAACCTCATAGTCCTCAGC	4	AAAGGTTCGTCATAGTTCGCTATCTAACACATTAGCTGCTCAACCTCATAGTCCTCAGCGTATGGTTAGGACGACACCG
13	0	12402372-12402411	TTTTATTTCAGTGGCTCCCAAGTGGGAGTGAGAGACACT	4	TACTTCTATCACGCCAACGGTTTTATTTCAGTGGCTCCCAAGTGGGAGTGAGAGACACTGTATGGTTAGGACGACACCG
13	0	12402477-12402516	AAAGTTCTTAATATCCTTTCTGCTCTTCCCAGCCATCTC	4	AAAGGTTCGTCATAGTTCGCAAAGTTCTTAATATCCTTTCTGCTCTTCCCAGCCATCTCGTATGGTTAGGACGACACCG
13	0	12402517-12402556	AGAGCCCTGTATCCAAGTGGGAAATAAAGCCCGATGTAG	4	TACTTCTATCACGCCAACGGAGAGCCCTGTATCCAAGTGGGAAATAAAGCCCGATGTAGGTATGGTTAGGACGACACCG
13	0	12402557-12402596	ACATCAAATACCCCTTGAATGGAATTCCCTCTGGCTTGT	4	AAAGGTTCGTCATAGTTCGCACATCAAATACCCCTTGAATGGAATTCCCTCTGGCTTGTGTATGGTTAGGACGACACCG
13	0	12402604-12402643	CACTGAATCACTCAGAAGCATTGCAGGGAGAACCTGGGG	4	TACTTCTATCACGCCAACGGCACTGAATCACTCAGAAGCATTGCAGGGAGAACCTGGGGGTATGGTTAGGACGACACCG
13	0	12402648-12402687	AAGTGTGACTGTGGTAAACCTGCTTACTTTTGTCTGATC	4	AAAGGTTCGTCATAGTTCGCAAGTGTGACTGTGGTAAACCTGCTTACTTTTGTCTGATCGTATGGTTAGGACGACACCG
13	0	12402851-12402890	AGCCTCAAGGTTAACTAGAATGGAAGTCTTACCCAAGAC	4	TACTTCTATCACGCCAACGGAGCCTCAAGGTTAACTAGAATGGAAGTCTTACCCAAGACGTATGGTTAGGACGACACCG
13	0	12402891-12402930	TTCAGGTCCTTATGGAGGAAGAAGCTTGGAAAACTTTGC	4	AAAGGTTCGTCATAGTTCGCTTCAGGTCCTTATGGAGGAAGAAGCTTGGAAAACTTTGCGTATGGTTAGGACGACACCG
13	0	12403459-12403498	AAAACAGCCGGTTTAACCAGTAGTGTTTACTTGCCTTGT	4	TACTTCTATCACGCCAACGGAAAACAGCCGGTTTAACCAGTAGTGTTTACTTGCCTTGTGTATGGTTAGGACGACACCG
13	0	12403518-12403557	TCATCTGTGGTTATTGTTTGTGATAGATCAGCTGCCTAC	4	AAAGGTTCGTCATAGTTCGCTCATCTGTGGTTATTGTTTGTGATAGATCAGCTGCCTACGTATGGTTAGGACGACACCG
13	0	12403702-12403741	ATCTCCTCTTATGAGTTGGTCCCCAGTTTGTATCACATG	4	TACTTCTATCACGCCAACGGATCTCCTCTTATGAGTTGGTCCCCAGTTTGTATCACATGGTATGGTTAGGACGACACCG
13	0	12403742-12403781	TGGCGTCTCTTCCCTGGATCATGTTCCTCTAACATAAAG	4	AAAGGTTCGTCATAGTTCGCTGGCGTCTCTTCCCTGGATCATGTTCCTCTAACATAAAGGTATGGTTAGGACGACACCG
13	0	12404079-12404118	CATCCTGGGACGTGGAAGACGGAGGGAGGTTTAAACCTT	4	TACTTCTATCACGCCAACGGCATCCTGGGACGTGGAAGACGGAGGGAGGTTTAAACCTTGTATGGTTAGGACGACACCG
13	0	12404122-12404161	TCTCACATTGTGAGTTCAGGTTTGAAGTTAGGAACACAG	4	AAAGGTTCGTCATAGTTCGCTCTCACATTGTGAGTTCAGGTTTGAAGTTAGGAACACAGGTATGGTTAGGACGACACCG
13	0	12404162-12404201	CTGGCTTTCCGTTGATGTTCCTGGGGAGTTTTAATTAAC	4	TACTTCTATCACGCCAACGGCTGGCTTTCCGTTGATGTTCCTGGGGAGTTTTAATTAACGTATGGTTAGGACGACACCG
13	0	12404202-12404241	GGGGATTAGAAGGATTGAAAGTGGTGGCCTCCAGGTCAG	4	AAAGGTTCGTCATAGTTCGCGGGGATTAGAAGGATTGAAAGTGGTGGCCTCCAGGTCAGGTATGGTTAGGACGACACCG
13	0	12404288-12404327	GCCATCACCCCACTCTTCTGGAAAGACAAGTTCCCACAG	4	TACTTCTATCACGCCAACGGGCCATCACCCCACTCTTCTGGAAAGACAAGTTCCCACAGGTATGGTTAGGACGACACCG
13	0	12404328-12404367	GATGATGTTTTCGCTACCTCGGTAGTCATCACCTTCTTC	4	AAAGGTTCGTCATAGTTCGCGATGATGTTTTCGCTACCTCGGTAGTCATCACCTTCTTCGTATGGTTAGGACGACACCG
13	0	12404368-12404407	GAACCATCTTTCTAAGCATCTCCCAAACGAAAGCCTTGC	4	TACTTCTATCACGCCAACGGGAACCATCTTTCTAAGCATCTCCCAAACGAAAGCCTTGCGTATGGTTAGGACGACACCG
13	0	12404410-12404449	TCTAACTTAGGCAGGAGGAAATATGCTCAGGAAACTTCC	4	AAAGGTTCGTCATAGTTCGCTCTAACTTAGGCAGGAGGAAATATGCTCAGGAAACTTCCGTATGGTTAGGACGACACCG
13	0	12404453-12404492	CAGGGGAGCTGAAAAGAGATAGCTGGGCCTGAAATGCAT	4	TACTTCTATCACGCCAACGGCAGGGGAGCTGAAAAGAGATAGCTGGGCCTGAAATGCATGTATGGTTAGGACGACACCG
13	0	12404535-12404574	GAGCAGACGAGAGGTGCCTTATAGAAGCCACAGCTGTCA	4	AAAGGTTCGTCATAGTTCGCGAGCAGACGAGAGGTGCCTTATAGAAGCCACAGCTGTCAGTATGGTTAGGACGACACCG
13	0	12404581-12404620	GGGTGCTCAAGCTTCACCACTGTCACCCATTCAACTTGA	4	TACTTCTATCACGCCAACGGGGGTGCTCAAGCTTCACCACTGTCACCCATTCAACTTGAGTATGGTTAGGACGACACCG
13	0	12404714-12404753	CCCCTTGGGACAACTTGACTTTCTTGGTGGTGTATGAAT	4	AAAGGTTCGTCATAGTTCGCCCCCTTGGGACAACTTGACTTTCTTGGTGGTGTATGAATGTATGGTTAGGACGACACCG
13	0	12404787-12404826	CCCCAGCTTGACTTGTCCAGTGTTTTCTGTGTTACACGC	4	TACTTCTATCACGCCAACGGCCCCAGCTTGACTTGTCCAGTGTTTTCTGTGTTACACGCGTATGGTTAGGACGACACCG
13	0	12404835-12404874	CTCCCTGCTGGGGAGGAAGCTTTCTGTGTGTCATCAAAA	4	AAAGGTTCGTCATAGTTCGCCTCCCTGCTGGGGAGGAAGCTTTCTGTGTGTCATCAAAAGTATGGTTAGGACGACACCG
13	0	12404887-12404926	TTCTACTTTCTCCCTCCCTTGTACCATTGTCTTTCAGTG	4	TACTTCTATCACGCCAACGGTTCTACTTTCTCCCTCCCTTGTACCATTGTCTTTCAGTGGTATGGTTAGGACGACACCG
13	0	12404967-12405006	TCTGGCTATTAATAACTTTGCAGACGTTGTCACGCATAG	4	AAAGGTTCGTCATAGTTCGCTCTGGCTATTAATAACTTTGCAGACGTTGTCACGCATAGGTATGGTTAGGACGACACCG
13	0	12405033-12405072	TTGTTTGTTTAAGGCAACGTGTTTCCTGGTATGAAAACC	4	TACTTCTATCACGCCAACGGTTGTTTGTTTAAGGCAACGTGTTTCCTGGTATGAAAACCGTATGGTTAGGACGACACCG
13	0	12405075-12405114	TTTCCCAAAGTAGCTGTGATGGGATTATTCCACACTTAC	4	AAAGGTTCGTCATAGTTCGCTTTCCCAAAGTAGCTGTGATGGGATTATTCCACACTTACGTATGGTTAGGACGACACCG
13	0	12406075-12406114	TTAATGACTGAGGAGAAACAACTAAGGAACCCTCCTGAC	4	TACTTCTATCACGCCAACGGTTAATGACTGAGGAGAAACAACTAAGGAACCCTCCTGACGTATGGTTAGGACGACACCG
13	0	12406156-12406195	TGAACTTTGCATGGGATAGAAATTAACTCTGCAGAAGCC	4	AAAGGTTCGTCATAGTTCGCTGAACTTTGCATGGGATAGAAATTAACTCTGCAGAAGCCGTATGGTTAGGACGACACCG
13	0	12406313-12406352	TTTTACTGAGTGCCTTTCTTCAAAAGGTCGTGGTGCTTT	4	TACTTCTATCACGCCAACGGTTTTACTGAGTGCCTTTCTTCAAAAGGTCGTGGTGCTTTGTATGGTTAGGACGACACCG
13	0	12406353-12406392	TGCACTTGTTAAACTGGATGCAAATGGCTCTAAGGCAAC	4	AAAGGTTCGTCATAGTTCGCTGCACTTGTTAAACTGGATGCAAATGGCTCTAAGGCAACGTATGGTTAGGACGACACCG
13	0	12406393-12406432	TCCATCCAAAACACTGCAGTGTGAATTCTCACAGATAAC	4	TACTTCTATCACGCCAACGGTCCATCCAAAACACTGCAGTGTGAATTCTCACAGATAACGTATGGTTAGGACGACACCG
13	0	12406436-12406475	TGATTAAACACGAGTCTGCAGATTGCACCATCATTTCAG	4	AAAGGTTCGTCATAGTTCGCTGATTAAACACGAGTCTGCAGATTGCACCATCATTTCAGGTATGGTTAGGACGACACCG
13	0	12406476-12406515	AATTAAAGATTCTTGGGCTACATTCCTGCTTGGACCTGA	4	TACTTCTATCACGCCAACGGAATTAAAGATTCTTGGGCTACATTCCTGCTTGGACCTGAGTATGGTTAGGACGACACCG
13	0	12406530-12406569	TTTTAGGTTTTGCATTGATACCCAGAGTTCACAGTCTGC	4	AAAGGTTCGTCATAGTTCGCTTTTAGGTTTTGCATTGATACCCAGAGTTCACAGTCTGCGTATGGTTAGGACGACACCG
13	0	12406570-12406609	GCAGTAAGCGGTAAAGCAACACCTCCTGAAATCAGCAAT	4	TACTTCTATCACGCCAACGGGCAGTAAGCGGTAAAGCAACACCTCCTGAAATCAGCAATGTATGGTTAGGACGACACCG
13	0	12406610-12406649	CACAGCTTCCTGAACAATCCTGGCAGAGTGTATTCTGAC	4	AAAGGTTCGTCATAGTTCGCCACAGCTTCCTGAACAATCCTGGCAGAGTGTATTCTGACGTATGGTTAGGACGACACCG
13	0	12406688-12406727	GGAAACGCCTGGTGTGGCCTTTGTGATCTAACCCAGTTT	4	TACTTCTATCACGCCAACGGGGAAACGCCTGGTGTGGCCTTTGTGATCTAACCCAGTTTGTATGGTTAGGACGACACCG
13	0	12406803-12406842	CCTGTCCTTTCTCACCCCTGACTGCCACTTACCCGTAAA	4	AAAGGTTCGTCATAGTTCGCCCTGTCCTTTCTCACCCCTGACTGCCACTTACCCGTAAAGTATGGTTAGGACGACACCG
13	0	12406991-12407030	CTCTCTGCTTCCACACTGCTTGGTTCACTTGACTCAACA	4	TACTTCTATCACGCCAACGGCTCTCTGCTTCCACACTGCTTGGTTCACTTGACTCAACAGTATGGTTAGGACGACACCG
13	0	12407105-12407144	GCCCCAGCTGATGGACATTGAGTGAATGGATCGATCCAT	4	AAAGGTTCGTCATAGTTCGCGCCCCAGCTGATGGACATTGAGTGAATGGATCGATCCATGTATGGTTAGGACGACACCG
13	0	12407149-12407188	GTCCTTGGAATCATCAAGGCTGTCTGCCCACAAGAACCT	4	TACTTCTATCACGCCAACGGGTCCTTGGAATCATCAAGGCTGTCTGCCCACAAGAACCTGTATGGTTAGGACGACACCG
13	0	12407189-12407228	TGTTGTTCAGAGATTCAGAACAGGGTCCTGTCCTATTGG	4	AAAGGTTCGTCATAGTTCGCTGTTGTTCAGAGATTCAGAACAGGGTCCTGTCCTATTGGGTATGGTTAGGACGACACCG
13	0	12407246-12407285	ACAAAATGCATGTTGAAAATTGCCCAGAAGAAAGCTTTG	4	TACTTCTATCACGCCAACGGACAAAATGCATGTTGAAAATTGCCCAGAAGAAAGCTTTGGTATGGTTAGGACGACACCG
13	0	12407836-12407875	CCAACTCAAAACTCCCGCCCTTTGGAGAGAGTGAGGCAT	4	AAAGGTTCGTCATAGTTCGCCCAACTCAAAACTCCCGCCCTTTGGAGAGAGTGAGGCATGTATGGTTAGGACGACACCG
13	0	12407876-12407915	TGATGTGTGATATCTGAAAACTAGAAGGTGAAACAGGGC	4	TACTTCTATCACGCCAACGGTGATGTGTGATATCTGAAAACTAGAAGGTGAAACAGGGCGTATGGTTAGGACGACACCG
13	0	12407924-12407963	GGGGAAAAGGACAAGAAATAGAGCCGTCATTTCAGATGT	4	AAAGGTTCGTCATAGTTCGCGGGGAAAAGGACAAGAAATAGAGCCGTCATTTCAGATGTGTATGGTTAGGACGACACCG
13	0	12408004-12408043	GTGAGAGAATCCACTTGTCTCCGTGTCCTGTTTAGATGT	4	TACTTCTATCACGCCAACGGGTGAGAGAATCCACTTGTCTCCGTGTCCTGTTTAGATGTGTATGGTTAGGACGACACCG
13	0	12408096-12408135	AGGAGAGTATGCAGATTTAGAAGGGACAGTTACTTTCCC	4	AAAGGTTCGTCATAGTTCGCAGGAGAGTATGCAGATTTAGAAGGGACAGTTACTTTCCCGTATGGTTAGGACGACACCG
13	0	12408136-12408175	TCTGATTTGGGGTTGTTTCTGCCCCGTGGATAGTAGATT	4	TACTTCTATCACGCCAACGGTCTGATTTGGGGTTGTTTCTGCCCCGTGGATAGTAGATTGTATGGTTAGGACGACACCG
13	0	12408176-12408215	GTTAGAACAATGGTACCTCCTATCCCCAAGGGAGACAGA	4	AAAGGTTCGTCATAGTTCGCGTTAGAACAATGGTACCTCCTATCCCCAAGGGAGACAGAGTATGGTTAGGACGACACCG
13	0	12408230-12408269	GTACAGGCCTTCCATGGTCACGGCTAAGATGTGAAGCAA	4	TACTTCTATCACGCCAACGGGTACAGGCCTTCCATGGTCACGGCTAAGATGTGAAGCAAGTATGGTTAGGACGACACCG
13	0	12408307-12408346	TAGACCCCAGTTCTTTGATAGCAAAAGTAAAAGAGGGTG	4	AAAGGTTCGTCATAGTTCGCTAGACCCCAGTTCTTTGATAGCAAAAGTAAAAGAGGGTGGTATGGTTAGGACGACACCG
13	0	12408354-12408393	AGGTTGATAAATCCATGGTTAGGAAACACGGTGATTGAG	4	TACTTCTATCACGCCAACGGAGGTTGATAAATCCATGGTTAGGAAACACGGTGATTGAGGTATGGTTAGGACGACACCG
13	0	12408395-12408434	TGGGATGCAGGTCTATCATTTGGATCTAGGTAATTAGGG	4	AAAGGTTCGTCATAGTTCGCTGGGATGCAGGTCTATCATTTGGATCTAGGTAATTAGGGGTATGGTTAGGACGACACCG
13	0	12408436-12408475	TAATTGTGTTGCTTGCCTTGATTGTCACGCTCATTAGAA	4	TACTTCTATCACGCCAACGGTAATTGTGTTGCTTGCCTTGATTGTCACGCTCATTAGAAGTATGGTTAGGACGACACCG
13	0	12408476-12408515	TCAGGCTTACGCTGCAGAAGCCATGATTAGACACCAGAA	4	AAAGGTTCGTCATAGTTCGCTCAGGCTTACGCTGCAGAAGCCATGATTAGACACCAGAAGTATGGTTAGGACGACACCG
13	0	12408535-12408574	AACCAGCAGAAGTTAATCAACAGGAGTCCTGATTAACCC	4	TACTTCTATCACGCCAACGGAACCAGCAGAAGTTAATCAACAGGAGTCCTGATTAACCCGTATGGTTAGGACGACACCG
13	0	12408607-12408646	TAACACAGATCAAGGCTAACCAACAGAAGTCCTGATTGA	4	AAAGGTTCGTCATAGTTCGCTAACACAGATCAAGGCTAACCAACAGAAGTCCTGATTGAGTATGGTTAGGACGACACCG
13	0	12408766-12408805	TATGGAATTAAAGTGTAGTCCACCCAGAGTGTCACTCTG	4	TACTTCTATCACGCCAACGGTATGGAATTAAAGTGTAGTCCACCCAGAGTGTCACTCTGGTATGGTTAGGACGACACCG
13	0	12408962-12409001	TCCTACCTGTTGTCAACTAACTATCGCCTTGAGTCTTTG	4	AAAGGTTCGTCATAGTTCGCTCCTACCTGTTGTCAACTAACTATCGCCTTGAGTCTTTGGTATGGTTAGGACGACACCG
13	0	12409113-12409152	CCCCATACCTCTTCTTCTCCTCTGTCAAGGAGGCTAGAA	4	TACTTCTATCACGCCAACGGCCCCATACCTCTTCTTCTCCTCTGTCAAGGAGGCTAGAAGTATGGTTAGGACGACACCG
13	0	12409153-12409192	CCCAGCAAGAAAGATGTCCTGCTTAGATGTCCCCACTTG	4	AAAGGTTCGTCATAGTTCGCCCCAGCAAGAAAGATGTCCTGCTTAGATGTCCCCACTTGGTATGGTTAGGACGACACCG
13	0	12409193-12409232	CTCCCGTGATACCCAGTTGTGAAAATCTCTGAAGCCCAC	4	TACTTCTATCACGCCAACGGCTCCCGTGATACCCAGTTGTGAAAATCTCTGAAGCCCACGTATGGTTAGGACGACACCG
13	0	12409269-12409308	GCATTCCCTCACGTTGCCCACATAACTCCTGAAGTGGAT	4	AAAGGTTCGTCATAGTTCGCGCATTCCCTCACGTTGCCCACATAACTCCTGAAGTGGATGTATGGTTAGGACGACACCG
13	0	12409339-12409378	CTAACTGGTGTGATCTAGAAGGAAAAGCAAAAGACCCAG	4	TACTTCTATCACGCCAACGGCTAACTGGTGTGATCTAGAAGGAAAAGCAAAAGACCCAGGTATGGTTAGGACGACACCG
13	0	12409537-12409576	CTAGACCAGGCCCTCAGATTTAGTGACAGCCAGCAACCA	4	AAAGGTTCGTCATAGTTCGCCTAGACCAGGCCCTCAGATTTAGTGACAGCCAGCAACCAGTATGGTTAGGACGACACCG
13	0	12409647-12409686	CACAGAGCTGTGGGGACCACTCTGCTCCAAGATAAAGGT	4	TACTTCTATCACGCCAACGGCACAGAGCTGTGGGGACCACTCTGCTCCAAGATAAAGGTGTATGGTTAGGACGACACCG
13	0	12409687-12409726	AAACAGTTTGAAAGCCCTCTTGTTGGTGTCTTTTGAGCC	4	AAAGGTTCGTCATAGTTCGCAAACAGTTTGAAAGCCCTCTTGTTGGTGTCTTTTGAGCCGTATGGTTAGGACGACACCG
13	0	12410273-12410312	GTCTGGAGAAATTGCAGCTGTTACCCATACAGGTGGAGG	4	TACTTCTATCACGCCAACGGGTCTGGAGAAATTGCAGCTGTTACCCATACAGGTGGAGGGTATGGTTAGGACGACACCG
13	0	12410319-12410358	GATCCTTTGTCTTCAAACACCGCCTCCTCCGTGGTGATT	4	AAAGGTTCGTCATAGTTCGCGATCCTTTGTCTTCAAACACCGCCTCCTCCGTGGTGATTGTATGGTTAGGACGACACCG
13	0	12410377-12410416	CCTCCTCCTCACTCGAGACATTCCAACTTGTCCCTTCCT	4	TACTTCTATCACGCCAACGGCCTCCTCCTCACTCGAGACATTCCAACTTGTCCCTTCCTGTATGGTTAGGACGACACCG
13	0	12410417-12410456	GTGCAGTGACACACTTGGAATCCGAGCAATGTATATAGC	4	AAAGGTTCGTCATAGTTCGCGTGCAGTGACACACTTGGAATCCGAGCAATGTATATAGCGTATGGTTAGGACGACACCG
13	0	12410457-12410496	GGAAAGGGTCTTGGAAATGAGCCACCCAGACCTTCACTT	4	TACTTCTATCACGCCAACGGGGAAAGGGTCTTGGAAATGAGCCACCCAGACCTTCACTTGTATGGTTAGGACGACACCG
13	0	12410612-12410651	CAAATCCTTCATCGGTACAAGCTCAGCTTTCCTGTCTTT	4	AAAGGTTCGTCATAGTTCGCCAAATCCTTCATCGGTACAAGCTCAGCTTTCCTGTCTTTGTATGGTTAGGACGACACCG
13	0	12410652-12410691	CTCCTCCAGATGTGTCTCTACCCATCAACCAGCCTTAAG	4	TACTTCTATCACGCCAACGGCTCCTCCAGATGTGTCTCTACCCATCAACCAGCCTTAAGGTATGGTTAGGACGACACCG
13	0	12410971-12411010	ACTATGACAGATTTGTTTCCCAAACTATGAGGCTCCCAG	4	AAAGGTTCGTCATAGTTCGCACTATGACAGATTTGTTTCCCAAACTATGAGGCTCCCAGGTATGGTTAGGACGACACCG
13	0	12411011-12411050	TTTAGGTGGGGTGAATTCACAGCTTTAAACCTCCTTGAA	4	TACTTCTATCACGCCAACGGTTTAGGTGGGGTGAATTCACAGCTTTAAACCTCCTTGAAGTATGGTTAGGACGACACCG
13	0	12411091-12411130	ATAAGAAGTCTCAGGGCAGTGCCAATCTATTCCTAAGGC	4	AAAGGTTCGTCATAGTTCGCATAAGAAGTCTCAGGGCAGTGCCAATCTATTCCTAAGGCGTATGGTTAGGACGACACCG
13	0	12411133-12411172	CTTCACTCCTTATCAGCCAGGGTTCCCAGCCTTTACCAG	4	TACTTCTATCACGCCAACGGCTTCACTCCTTATCAGCCAGGGTTCCCAGCCTTTACCAGGTATGGTTAGGACGACACCG
13	0	12411235-12411274	ATTGTATGAGGGCCTTTTAATATTGACAGACAGTGCTGG	4	AAAGGTTCGTCATAGTTCGCATTGTATGAGGGCCTTTTAATATTGACAGACAGTGCTGGGTATGGTTAGGACGACACCG
13	0	12411479-12411518	TTAAGTAGATGAAGTTTTGGTAGTGTGGGGCTATGGTGC	4	TACTTCTATCACGCCAACGGTTAAGTAGATGAAGTTTTGGTAGTGTGGGGCTATGGTGCGTATGGTTAGGACGACACCG
13	0	12411537-12411576	CCCACAGTGGTGGAGCCCAAGGAAACATGATTTACAGGA	4	AAAGGTTCGTCATAGTTCGCCCCACAGTGGTGGAGCCCAAGGAAACATGATTTACAGGAGTATGGTTAGGACGACACCG
13	0	12411577-12411616	TATCCACTGCAGAGGAGGAGGGTTTAGACAATTCAGGCC	4	TACTTCTATCACGCCAACGGTATCCACTGCAGAGGAGGAGGGTTTAGACAATTCAGGCCGTATGGTTAGGACGACACCG
13	0	12411617-12411656	CTCTTGGGCCTCAGAGGGCATTTCTGTTTACCCAGTTCA	4	AAAGGTTCGTCATAGTTCGCCTCTTGGGCCTCAGAGGGCATTTCTGTTTACCCAGTTCAGTATGGTTAGGACGACACCG
13	0	12411666-12411705	TACCTCACAGCATACGTTATAGTCAGCAAGTATTCGACC	4	TACTTCTATCACGCCAACGGTACCTCACAGCATACGTTATAGTCAGCAAGTATTCGACCGTATGGTTAGGACGACACCG
13	0	12411706-12411745	TGCTGGGGATGATTTGCTGAAACTTAGACCTTCTCCTGA	4	AAAGGTTCGTCATAGTTCGCTGCTGGGGATGATTTGCTGAAACTTAGACCTTCTCCTGAGTATGGTTAGGACGACACCG
13	0	12411746-12411785	ATCCAGCCAAAACTCTGATTTGGAAAACCAAGAAGTCCT	4	TACTTCTATCACGCCAACGGATCCAGCCAAAACTCTGATTTGGAAAACCAAGAAGTCCTGTATGGTTAGGACGACACCG
13	0	12411786-12411825	TTCAGTTACTGCCGTGGTTGTTACTGAGTTACCCGGACT	4	AAAGGTTCGTCATAGTTCGCTTCAGTTACTGCCGTGGTTGTTACTGAGTTACCCGGACTGTATGGTTAGGACGACACCG
13	0	12411899-12411938	TCCTCCGTGCTCACTCCCTACGAGTCTGCTGAACTGAAT	4	TACTTCTATCACGCCAACGGTCCTCCGTGCTCACTCCCTACGAGTCTGCTGAACTGAATGTATGGTTAGGACGACACCG
13	0	12411948-12411987	AAATAAATGGAGGAGGTCACTTTGTCCACACCTCTCTTG	4	AAAGGTTCGTCATAGTTCGCAAATAAATGGAGGAGGTCACTTTGTCCACACCTCTCTTGGTATGGTTAGGACGACACCG
13	0	12411994-12412033	CTTGCAGAGAGACCAGATCGTCCACGTGTCCGTGTTTCT	4	TACTTCTATCACGCCAACGGCTTGCAGAGAGACCAGATCGTCCACGTGTCCGTGTTTCTGTATGGTTAGGACGACACCG
13	0	12412034-12412073	GGCAGGAGAGCCATGAAGTTTCTGTAAATTGAGCTTGTA	4	AAAGGTTCGTCATAGTTCGCGGCAGGAGAGCCATGAAGTTTCTGTAAATTGAGCTTGTAGTATGGTTAGGACGACACCG
13	0	12412110-12412149	GCAGGAAAGGATATGTTTGAGGGAACCACTGTGCACAGA	4	TACTTCTATCACGCCAACGGGCAGGAAAGGATATGTTTGAGGGAACCACTGTGCACAGAGTATGGTTAGGACGACACCG
13	0	12412225-12412264	ATAAACCGTGTTTTCTTGGAAAATGTGTGTCTGGGATGT	4	AAAGGTTCGTCATAGTTCGCATAAACCGTGTTTTCTTGGAAAATGTGTGTCTGGGATGTGTATGGTTAGGACGACACCG
13	0	12412265-12412304	ACAGGAGTTGCAACCTTAAACAAGATTTCCAGGCATTTC	4	TACTTCTATCACGCCAACGGACAGGAGTTGCAACCTTAAACAAGATTTCCAGGCATTTCGTATGGTTAGGACGACACCG
13	0	12412325-12412364	AATATGTTTATTTAGACGTGAAAATCCTGGGGTGCCCAC	4	AAAGGTTCGTCATAGTTCGCAATATGTTTATTTAGACGTGAAAATCCTGGGGTGCCCACGTATGGTTAGGACGACACCG
13	0	12412381-12412420	AGTGTGTTACACGAGTTTTCTTGGCTAATGTGCTTTAGC	4	TACTTCTATCACGCCAACGGAGTGTGTTACACGAGTTTTCTTGGCTAATGTGCTTTAGCGTATGGTTAGGACGACACCG
13	0	12412421-12412460	ATGAGGGCTTTTAGTTCTGGCTCCCGGAGTGTTAATGTA	4	AAAGGTTCGTCATAGTTCGCATGAGGGCTTTTAGTTCTGGCTCCCGGAGTGTTAATGTAGTATGGTTAGGACGACACCG
13	0	12412461-12412500	TTCAGAGAAAGTTGAACTCAGGTGGCGAGTCTTATTTGC	4	TACTTCTATCACGCCAACGGTTCAGAGAAAGTTGAACTCAGGTGGCGAGTCTTATTTGCGTATGGTTAGGACGACACCG
13	0	12412769-12412808	AGAAGAGAGAAAAGACAGCAAGTTTACCCAGCACTCATC	4	AAAGGTTCGTCATAGTTCGCAGAAGAGAGAAAAGACAGCAAGTTTACCCAGCACTCATCGTATGGTTAGGACGACACCG
13	0	12412813-12412852	ATTAACTCTTCATTCGTCTGTGTATTAAGCAGCACCCCT	4	TACTTCTATCACGCCAACGGATTAACTCTTCATTCGTCTGTGTATTAAGCAGCACCCCTGTATGGTTAGGACGACACCG
13	0	12412853-12412892	AGTTATCCATCTTTGTAAAGCTGTGTGGAGAGATGGGGA	4	AAAGGTTCGTCATAGTTCGCAGTTATCCATCTTTGTAAAGCTGTGTGGAGAGATGGGGAGTATGGTTAGGACGACACCG
13	0	12412906-12412945	TGGGGTCCCTGTGCTTGTGGAGCCTAAAGTCAGCTTTAT	4	TACTTCTATCACGCCAACGGTGGGGTCCCTGTGCTTGTGGAGCCTAAAGTCAGCTTTATGTATGGTTAGGACGACACCG
13	0	12413207-12413246	ATGATTGCAAAGTGACTCACAACTGCCTAATGTCCTACA	4	AAAGGTTCGTCATAGTTCGCATGATTGCAAAGTGACTCACAACTGCCTAATGTCCTACAGTATGGTTAGGACGACACCG
13	0	12413250-12413289	AATAAAACAAGAATCCCTGGTTACATTTCAACCAGGCAG	4	TACTTCTATCACGCCAACGGAATAAAACAAGAATCCCTGGTTACATTTCAACCAGGCAGGTATGGTTAGGACGACACCG
13	0	12413866-12413905	ATAATGCTTCACCTATTGGGTTTCTTGATAGTGGACCCC	4	AAAGGTTCGTCATAGTTCGCATAATGCTTCACCTATTGGGTTTCTTGATAGTGGACCCCGTATGGTTAGGACGACACCG
13	0	12413906-12413945	CTGAAATAATTCTGGCCAGCAAGGGAGCCACTGAGGAAG	4	TACTTCTATCACGCCAACGGCTGAAATAATTCTGGCCAGCAAGGGAGCCACTGAGGAAGGTATGGTTAGGACGACACCG
13	0	12413946-12413985	TAAGCCTATTTGGAGGGACCCAACTCTGCATTACGTTTT	4	AAAGGTTCGTCATAGTTCGCTAAGCCTATTTGGAGGGACCCAACTCTGCATTACGTTTTGTATGGTTAGGACGACACCG
13	0	12414028-12414067	TAACAGTCAGGTCCGGTTTTGATTAAAAGAGCTTTCTGG	4	TACTTCTATCACGCCAACGGTAACAGTCAGGTCCGGTTTTGATTAAAAGAGCTTTCTGGGTATGGTTAGGACGACACCG
13	0	12414134-12414173	TTTTGCTGCCATCACTTCATTACTCTGATCGAGCAGTCA	4	AAAGGTTCGTCATAGTTCGCTTTTGCTGCCATCACTTCATTACTCTGATCGAGCAGTCAGTATGGTTAGGACGACACCG
13	0	12414174-12414213	CGCATTGATAAGGTTGGCTTTGATTTCTCATGAAGCTCA	4	TACTTCTATCACGCCAACGGCGCATTGATAAGGTTGGCTTTGATTTCTCATGAAGCTCAGTATGGTTAGGACGACACCG
13	0	12414321-12414360	TTAATAAAGTCACCAGGAATCGATGCCAGTACTGTCGAC	4	AAAGGTTCGTCATAGTTCGCTTAATAAAGTCACCAGGAATCGATGCCAGTACTGTCGACGTATGGTTAGGACGACACCG
13	0	12414364-12414403	GAAGTGCTTTGAAGTGGGAATGTCCAAAGAATGTAAGTG	4	TACTTCTATCACGCCAACGGGAAGTGCTTTGAAGTGGGAATGTCCAAAGAATGTAAGTGGTATGGTTAGGACGACACCG
13	0	12414446-12414485	ATATGATTGCTCAGCGTCTAAAATCAAGTCGTGAAGGAC	4	AAAGGTTCGTCATAGTTCGCATATGATTGCTCAGCGTCTAAAATCAAGTCGTGAAGGACGTATGGTTAGGACGACACCG
13	0	12414486-12414525	TCAGCGCGTGGAATTCAGACATGACACTGATGATATATT	4	TACTTCTATCACGCCAACGGTCAGCGCGTGGAATTCAGACATGACACTGATGATATATTGTATGGTTAGGACGACACCG
13	0	12414567-12414606	ACTGTGGGGAATTTCAGATAAAACTTGAGTGACAGTTGG	4	AAAGGTTCGTCATAGTTCGCACTGTGGGGAATTTCAGATAAAACTTGAGTGACAGTTGGGTATGGTTAGGACGACACCG
13	0	12414607-12414646	GAAAAGACAGGAGCTGGGTGTTAAGGACAGTGGGCTTCT	4	TACTTCTATCACGCCAACGGGAAAAGACAGGAGCTGGGTGTTAAGGACAGTGGGCTTCTGTATGGTTAGGACGACACCG
13	0	12414670-12414709	TCTGTGTCTCCACATCACCACAACACAAGCGTGTCCCAT	4	AAAGGTTCGTCATAGTTCGCTCTGTGTCTCCACATCACCACAACACAAGCGTGTCCCATGTATGGTTAGGACGACACCG
13	0	12414710-12414749	GCCACTTGGAGACAATGTTTCCCCATCTTGACAGTAGAA	4	TACTTCTATCACGCCAACGGGCCACTTGGAGACAATGTTTCCCCATCTTGACAGTAGAAGTATGGTTAGGACGACACCG
13	0	12414751-12414790	AAAGGGCTTTGCTGGAGTTGATGAGAATAAAATGAGACG	4	AAAGGTTCGTCATAGTTCGCAAAGGGCTTTGCTGGAGTTGATGAGAATAAAATGAGACGGTATGGTTAGGACGACACCG
13	0	12414828-12414867	TTTCAGAGGGGAGGGAGCATAAAACTTTTGTTGTCAAAG	4	TACTTCTATCACGCCAACGGTTTCAGAGGGGAGGGAGCATAAAACTTTTGTTGTCAAAGGTATGGTTAGGACGACACCG
13	0	12415118-12415157	CTGGTCCATCATCATCTGATTGTAGGGGTTTGGTCATAT	4	AAAGGTTCGTCATAGTTCGCCTGGTCCATCATCATCTGATTGTAGGGGTTTGGTCATATGTATGGTTAGGACGACACCG
13	0	12415202-12415241	AGTTATATTCTCTGCTTGATGCCTTCAAACGAAGGGAAC	4	TACTTCTATCACGCCAACGGAGTTATATTCTCTGCTTGATGCCTTCAAACGAAGGGAACGTATGGTTAGGACGACACCG
13	0	12415326-12415365	CTGCTTGCCATGCAATCCTTTGCTTGGGGATCTGAGTGA	4	AAAGGTTCGTCATAGTTCGCCTGCTTGCCATGCAATCCTTTGCTTGGGGATCTGAGTGAGTATGGTTAGGACGACACCG
13	0	12415408-12415447	CTGCTCACTGTCTTCTGCCACTGCAGGATGAAAAGCACT	4	TACTTCTATCACGCCAACGGCTGCTCACTGTCTTCTGCCACTGCAGGATGAAAAGCACTGTATGGTTAGGACGACACCG
13	0	12415448-12415487	TCCAGCAGTAGGATTTGAAGACTTGTGTTGGTCAGAGGC	4	AAAGGTTCGTCATAGTTCGCTCCAGCAGTAGGATTTGAAGACTTGTGTTGGTCAGAGGCGTATGGTTAGGACGACACCG
13	0	12415612-12415651	CTCCCCTTTCCCGTTGATACCCAGGGTCGAAATAGGCTT	4	TACTTCTATCACGCCAACGGCTCCCCTTTCCCGTTGATACCCAGGGTCGAAATAGGCTTGTATGGTTAGGACGACACCG
13	0	12415654-12415693	CACCTCTTGGGTTTGTGGCACTTCAGGGAAGGAATCGAA	4	AAAGGTTCGTCATAGTTCGCCACCTCTTGGGTTTGTGGCACTTCAGGGAAGGAATCGAAGTATGGTTAGGACGACACCG
13	0	12415700-12415739	CATTTCATTTGAAGCAAGCCAATCAGTATGTTCTGTCCC	4	TACTTCTATCACGCCAACGGCATTTCATTTGAAGCAAGCCAATCAGTATGTTCTGTCCCGTATGGTTAGGACGACACCG
13	0	12415740-12415779	GCCACAGTCACCAGTTCATGATGAATGTGTAACCTGGGC	4	AAAGGTTCGTCATAGTTCGCGCCACAGTCACCAGTTCATGATGAATGTGTAACCTGGGCGTATGGTTAGGACGACACCG
13	0	12416433-12416472	AATGATTAGAATATTGGGGCAGAAGTGTCCCGACTTCTG	4	TACTTCTATCACGCCAACGGAATGATTAGAATATTGGGGCAGAAGTGTCCCGACTTCTGGTATGGTTAGGACGACACCG
13	0	12416506-12416545	CCTGGTTGCTCTCATCCATCCCCAAGGGAATTCAGCTCT	4	AAAGGTTCGTCATAGTTCGCCCTGGTTGCTCTCATCCATCCCCAAGGGAATTCAGCTCTGTATGGTTAGGACGACACCG
13	0	12416704-12416743	TTCATAATTAAGATCTTGATGAACCAGCATGGCCTGGAC	4	TACTTCTATCACGCCAACGGTTCATAATTAAGATCTTGATGAACCAGCATGGCCTGGACGTATGGTTAGGACGACACCG
13	0	12416801-12416840	GGGGTTCTCTCTGCAGATGATGAACCAGGTGACCACATT	4	AAAGGTTCGTCATAGTTCGCGGGGTTCTCTCTGCAGATGATGAACCAGGTGACCACATTGTATGGTTAGGACGACACCG
13	0	12416841-12416880	CAGTCTATTTCCATTGGTCCCCTCCACACTTGAGAGCTG	4	TACTTCTATCACGCCAACGGCAGTCTATTTCCATTGGTCCCCTCCACACTTGAGAGCTGGTATGGTTAGGACGACACCG
13	0	12416902-12416941	AATGTGAAGACACAAAGCTAATCTTTCCTTAGCTCAGGC	4	AAAGGTTCGTCATAGTTCGCAATGTGAAGACACAAAGCTAATCTTTCCTTAGCTCAGGCGTATGGTTAGGACGACACCG
13	0	12416942-12416981	CTGAACCCTGCCATTAAAGAGAAAAGCATGACGCTGACC	4	TACTTCTATCACGCCAACGGCTGAACCCTGCCATTAAAGAGAAAAGCATGACGCTGACCGTATGGTTAGGACGACACCG
13	0	12417079-12417118	ATTACTGTGGTTCTGTGGGAGAATTTCAGTTCAGGCTAA	4	AAAGGTTCGTCATAGTTCGCATTACTGTGGTTCTGTGGGAGAATTTCAGTTCAGGCTAAGTATGGTTAGGACGACACCG
13	0	12417125-12417164	AATGAGTAAGCCAGATGTGGACTCAGGGTAAATCAGTAC	4	TACTTCTATCACGCCAACGGAATGAGTAAGCCAGATGTGGACTCAGGGTAAATCAGTACGTATGGTTAGGACGACACCG
13	0	12417165-12417204	TTTGCATTTATTTTGTGTGGGCTGGAGACCCATTTCCTG	4	AAAGGTTCGTCATAGTTCGCTTTGCATTTATTTTGTGTGGGCTGGAGACCCATTTCCTGGTATGGTTAGGACGACACCG
13	0	12417275-12417314	AGTGTTTACACCCACAGGAAAACTAGTTTCAACCCTCAA	4	TACTTCTATCACGCCAACGGAGTGTTTACACCCACAGGAAAACTAGTTTCAACCCTCAAGTATGGTTAGGACGACACCG
13	0	12417415-12417454	ATTGAAGGGGAAGAAAGAAACACTTGGAGTATAGCGACT	4	AAAGGTTCGTCATAGTTCGCATTGAAGGGGAAGAAAGAAACACTTGGAGTATAGCGACTGTATGGTTAGGACGACACCG
13	0	12417755-12417794	GGTGCCAAGGTTAGTGAGGTTTGCCTTTAGTTCTGGCCA	4	TACTTCTATCACGCCAACGGGGTGCCAAGGTTAGTGAGGTTTGCCTTTAGTTCTGGCCAGTATGGTTAGGACGACACCG
13	0	12417882-12417921	TCAGTGCATGTGATAGACAGTCCGGATCACAGAGCTGGA	4	AAAGGTTCGTCATAGTTCGCTCAGTGCATGTGATAGACAGTCCGGATCACAGAGCTGGAGTATGGTTAGGACGACACCG
13	0	12418253-12418292	TCATGGCTGACTTTTGCCACGTTGGTTTTGTTCCTGGGA	4	TACTTCTATCACGCCAACGGTCATGGCTGACTTTTGCCACGTTGGTTTTGTTCCTGGGAGTATGGTTAGGACGACACCG
13	0	12418847-12418886	ACAGACAGGACTCATGGTCACTGTGAAATAGCCAGTCCT	4	AAAGGTTCGTCATAGTTCGCACAGACAGGACTCATGGTCACTGTGAAATAGCCAGTCCTGTATGGTTAGGACGACACCG
13	0	12418887-12418926	CAGCACTGTTCCTACTACGTTCTTATTCTTTATGCTGGG	4	TACTTCTATCACGCCAACGGCAGCACTGTTCCTACTACGTTCTTATTCTTTATGCTGGGGTATGGTTAGGACGACACCG
13	0	12419210-12419249	AAAAGCAGCTTTGAAAACTCAGTGTTCCCACAGACTCAC	4	AAAGGTTCGTCATAGTTCGCAAAAGCAGCTTTGAAAACTCAGTGTTCCCACAGACTCACGTATGGTTAGGACGACACCG
13	0	12419253-12419292	TGCCTGTGGTTAATGAGACAATAATCACACTCCTTGATG	4	TACTTCTATCACGCCAACGGTGCCTGTGGTTAATGAGACAATAATCACACTCCTTGATGGTATGGTTAGGACGACACCG
13	0	12419295-12419334	ATGAGAGATGGACACCCTAGAAAATCATGTGCGGATTTC	4	AAAGGTTCGTCATAGTTCGCATGAGAGATGGACACCCTAGAAAATCATGTGCGGATTTCGTATGGTTAGGACGACACCG
13	0	12419343-12419382	GATCAAAGTTGGTTGTGAGTGTATAAGGGGATGCACTAG	4	TACTTCTATCACGCCAACGGGATCAAAGTTGGTTGTGAGTGTATAAGGGGATGCACTAGGTATGGTTAGGACGACACCG
13	0	12419383-12419422	AAAGGAAAGCCTTTGGTGTGGCCCATCAGAACAGGACAA	4	AAAGGTTCGTCATAGTTCGCAAAGGAAAGCCTTTGGTGTGGCCCATCAGAACAGGACAAGTATGGTTAGGACGACACCG
13	0	12419442-12419481	TCTATAAATGCTGGTGGGTATGCCTTCTATTTTCCAAGG	4	TACTTCTATCACGCCAACGGTCTATAAATGCTGGTGGGTATGCCTTCTATTTTCCAAGGGTATGGTTAGGACGACACCG
13	0	12419508-12419547	CTCAGAGGAGTCGCTATTTGTCAGAGCACGGGGTTTGAA	4	AAAGGTTCGTCATAGTTCGCCTCAGAGGAGTCGCTATTTGTCAGAGCACGGGGTTTGAAGTATGGTTAGGACGACACCG
13	0	12419577-12419616	TTCAGCTGCATTCTAAAAGCGGTACCAAAATTTTGGAAG	4	TACTTCTATCACGCCAACGGTTCAGCTGCATTCTAAAAGCGGTACCAAAATTTTGGAAGGTATGGTTAGGACGACACCG
13	0	12419617-12419656	ACCTGGGGAGGAGGCAAAGGAAGTAACATGACTTCAAGT	4	AAAGGTTCGTCATAGTTCGCACCTGGGGAGGAGGCAAAGGAAGTAACATGACTTCAAGTGTATGGTTAGGACGACACCG
13	0	12419696-12419735	GATGTCAGCAGAGGAAAGTGTGCAGCAACGCCTGAAAGT	4	TACTTCTATCACGCCAACGGGATGTCAGCAGAGGAAAGTGTGCAGCAACGCCTGAAAGTGTATGGTTAGGACGACACCG
13	0	12419767-12419806	ATGTCAACAGTCAATGAACATGACGACACACAATTTGGG	4	AAAGGTTCGTCATAGTTCGCATGTCAACAGTCAATGAACATGACGACACACAATTTGGGGTATGGTTAGGACGACACCG
13	0	12419807-12419846	CTGAGAACAAGAGGTGTAGAAGAGCTTCTGAGCCAGAGA	4	TACTTCTATCACGCCAACGGCTGAGAACAAGAGGTGTAGAAGAGCTTCTGAGCCAGAGAGTATGGTTAGGACGACACCG
13	0	12419884-12419923	CATGGGAGGGAAAACCAACCCTCTGCCTTCGAGTCACTT	4	AAAGGTTCGTCATAGTTCGCCATGGGAGGGAAAACCAACCCTCTGCCTTCGAGTCACTTGTATGGTTAGGACGACACCG
13	0	12420994-12421033	GGGGTGGATTTCCATCTCCTTCCCCTTCAGATGTCCCTT	4	TACTTCTATCACGCCAACGGGGGGTGGATTTCCATCTCCTTCCCCTTCAGATGTCCCTTGTATGGTTAGGACGACACCG
13	0	12421107-12421146	GGGGCTCTGAACCTCAGACTTCTCGTATTCTACTGTGAG	4	AAAGGTTCGTCATAGTTCGCGGGGCTCTGAACCTCAGACTTCTCGTATTCTACTGTGAGGTATGGTTAGGACGACACCG
13	0	12421147-12421186	CTTCATACACCAGTGAGGGATGCTTCCTGATTTGCTTAG	4	TACTTCTATCACGCCAACGGCTTCATACACCAGTGAGGGATGCTTCCTGATTTGCTTAGGTATGGTTAGGACGACACCG
13	0	12421259-12421298	GAGATGGGTCAGGTGGTTTAAACGTGGCTATATTAAGAG	4	AAAGGTTCGTCATAGTTCGCGAGATGGGTCAGGTGGTTTAAACGTGGCTATATTAAGAGGTATGGTTAGGACGACACCG
13	0	12421299-12421338	ATCTCCATGGCTCTACCTCTTGAGAAGCTGTCTGGCACA	4	TACTTCTATCACGCCAACGGATCTCCATGGCTCTACCTCTTGAGAAGCTGTCTGGCACAGTATGGTTAGGACGACACCG
13	0	12421339-12421378	GACTGTTCTGGGCATATCTATTGCCCCATTGGTCACCCA	4	AAAGGTTCGTCATAGTTCGCGACTGTTCTGGGCATATCTATTGCCCCATTGGTCACCCAGTATGGTTAGGACGACACCG
13	0	12421391-12421430	GCCCAGAACAAGTTATGCAACCTCCCTGGGGTTGTGTTT	4	TACTTCTATCACGCCAACGGGCCCAGAACAAGTTATGCAACCTCCCTGGGGTTGTGTTTGTATGGTTAGGACGACACCG
13	0	12421431-12421470	CTACCTGGACGAGAGGAGCATTACCATTGACCAACAGCC	4	AAAGGTTCGTCATAGTTCGCCTACCTGGACGAGAGGAGCATTACCATTGACCAACAGCCGTATGGTTAGGACGACACCG
13	0	12421471-12421510	AGGTGGGGTGTGAGAATGGATACTTTCCATCCTGTTTAG	4	TACTTCTATCACGCCAACGGAGGTGGGGTGTGAGAATGGATACTTTCCATCCTGTTTAGGTATGGTTAGGACGACACCG
13	0	12421528-12421567	CTGACTTCCTCTTGCCAGGTCCCTCTCCTGGAAAACATC	4	AAAGGTTCGTCATAGTTCGCCTGACTTCCTCTTGCCAGGTCCCTCTCCTGGAAAACATCGTATGGTTAGGACGACACCG
13	0	12421568-12421607	AATCTTCTAGTGTGTCGTCTGGGGAAGAGCCTTGGAGCT	4	TACTTCTATCACGCCAACGGAATCTTCTAGTGTGTCGTCTGGGGAAGAGCCTTGGAGCTGTATGGTTAGGACGACACCG
13	0	12421968-12422007	TAGACAAAGGAGGCTCACTTTTGTCAAACCTTGGCCATG	4	AAAGGTTCGTCATAGTTCGCTAGACAAAGGAGGCTCACTTTTGTCAAACCTTGGCCATGGTATGGTTAGGACGACACCG
13	0	12422039-12422078	GATCAGGCTGGGCATGGGAGTCGGAGCTAAAAGGAAAGT	4	TACTTCTATCACGCCAACGGGATCAGGCTGGGCATGGGAGTCGGAGCTAAAAGGAAAGTGTATGGTTAGGACGACACCG
13	0	12422079-12422118	GAAGATGAGAATTAGCCTGAACCGAGACTTGTGAGCTGT	4	AAAGGTTCGTCATAGTTCGCGAAGATGAGAATTAGCCTGAACCGAGACTTGTGAGCTGTGTATGGTTAGGACGACACCG
13	0	12422281-12422320	TGGCCTTCCAGTTACAACGGAACCTCTTTGCATTGCTCT	4	TACTTCTATCACGCCAACGGTGGCCTTCCAGTTACAACGGAACCTCTTTGCATTGCTCTGTATGGTTAGGACGACACCG
13	0	12422331-12422370	TTTATGTCATCCATACCTTTGAGGGGTAGGTAAGGCATG	4	AAAGGTTCGTCATAGTTCGCTTTATGTCATCCATACCTTTGAGGGGTAGGTAAGGCATGGTATGGTTAGGACGACACCG
13	0	12422474-12422513	TTAAGAGTCCCTAAGCCCTCATTGACAACTTCTCATTTG	4	TACTTCTATCACGCCAACGGTTAAGAGTCCCTAAGCCCTCATTGACAACTTCTCATTTGGTATGGTTAGGACGACACCG
13	0	12422556-12422595	TTCCAATTTATACCTTAGACGAGAATGTCCCCATGGGTG	4	AAAGGTTCGTCATAGTTCGCTTCCAATTTATACCTTAGACGAGAATGTCCCCATGGGTGGTATGGTTAGGACGACACCG
13	0	12422596-12422635	ATTGGAGGCAATGAATGTGCTTTGTACAGACACTTCAGT	4	TACTTCTATCACGCCAACGGATTGGAGGCAATGAATGTGCTTTGTACAGACACTTCAGTGTATGGTTAGGACGACACCG
13	0	12422636-12422675	CTTCCACGCGAGGCTTTTGTTGTTCTTGGTTTCTCTCAT	4	AAAGGTTCGTCATAGTTCGCCTTCCACGCGAGGCTTTTGTTGTTCTTGGTTTCTCTCATGTATGGTTAGGACGACACCG
13	0	12422722-12422761	AGGCACTTAACCTCAGTTAAAATCACTTTGCTTCATGCA	4	TACTTCTATCACGCCAACGGAGGCACTTAACCTCAGTTAAAATCACTTTGCTTCATGCAGTATGGTTAGGACGACACCG
13	0	12422768-12422807	TATCGATGTGCTCATTGGTTCTATGGCTGGATTTTACTG	4	AAAGGTTCGTCATAGTTCGCTATCGATGTGCTCATTGGTTCTATGGCTGGATTTTACTGGTATGGTTAGGACGACACCG
13	0	12422811-12422850	AATAACAAGGAAATTCATATTGTAGGTTGCCCTGCGCAC	4	TACTTCTATCACGCCAACGGAATAACAAGGAAATTCATATTGTAGGTTGCCCTGCGCACGTATGGTTAGGACGACACCG
13	0	12422908-12422947	ATTTCTTCATTTGTTCCCATGTCCTAGCCTGTTCCTACA	4	AAAGGTTCGTCATAGTTCGCATTTCTTCATTTGTTCCCATGTCCTAGCCTGTTCCTACAGTATGGTTAGGACGACACCG
13	0	12422964-12423003	AATATTTTGTTCTGTTCAGACATGCGGCATTAACTCTGC	4	TACTTCTATCACGCCAACGGAATATTTTGTTCTGTTCAGACATGCGGCATTAACTCTGCGTATGGTTAGGACGACACCG
13	0	12423042-12423081	AAAGCATCTCTCCCCAGTAGTAAGTGATAGACAAGAAGC	4	AAAGGTTCGTCATAGTTCGCAAAGCATCTCTCCCCAGTAGTAAGTGATAGACAAGAAGCGTATGGTTAGGACGACACCG
13	0	12423132-12423171	CTGCCCCATTCCACTCGCTGAATGTAAATGCTTTCCTGC	4	TACTTCTATCACGCCAACGGCTGCCCCATTCCACTCGCTGAATGTAAATGCTTTCCTGCGTATGGTTAGGACGACACCG
13	0	12423172-12423211	TCTGTCCAGGAGATAAAACAACAGATTCCATTTGGGCAC	4	AAAGGTTCGTCATAGTTCGCTCTGTCCAGGAGATAAAACAACAGATTCCATTTGGGCACGTATGGTTAGGACGACACCG
13	0	12423240-12423279	GGACTTGAAGCCCCTTAGTGCTCTGACTGCAAAGGAAGT	4	TACTTCTATCACGCCAACGGGGACTTGAAGCCCCTTAGTGCTCTGACTGCAAAGGAAGTGTATGGTTAGGACGACACCG
13	0	12423477-12423516	TTCCTACAGCTTTACAAACACAGGTCTCCCCAAAGCCTG	4	AAAGGTTCGTCATAGTTCGCTTCCTACAGCTTTACAAACACAGGTCTCCCCAAAGCCTGGTATGGTTAGGACGACACCG
13	0	12423517-12423556	CTCCTGGACAGGGGACACCCAACACATTCTCACCTTAGA	4	TACTTCTATCACGCCAACGGCTCCTGGACAGGGGACACCCAACACATTCTCACCTTAGAGTATGGTTAGGACGACACCG
13	0	12423791-12423830	AGGTACTAGCTAAATGGTACCAGTTCTCTCGGGTTCTTT	4	AAAGGTTCGTCATAGTTCGCAGGTACTAGCTAAATGGTACCAGTTCTCTCGGGTTCTTTGTATGGTTAGGACGACACCG
13	0	12424154-12424193	ATAGCCTTGATCCTCCTTTAGGACAAAAGTGAAGCATGG	4	TACTTCTATCACGCCAACGGATAGCCTTGATCCTCCTTTAGGACAAAAGTGAAGCATGGGTATGGTTAGGACGACACCG
13	0	12424194-12424233	GGTACTGTTCACGTTGAAGTGTTTAGAACGCAGCAGCAT	4	AAAGGTTCGTCATAGTTCGCGGTACTGTTCACGTTGAAGTGTTTAGAACGCAGCAGCATGTATGGTTAGGACGACACCG
13	0	12424241-12424280	GGCCCCAAATGTTATGCCACAGCGTTCAGAAGAAAGCTT	4	TACTTCTATCACGCCAACGGGGCCCCAAATGTTATGCCACAGCGTTCAGAAGAAAGCTTGTATGGTTAGGACGACACCG
13	0	12424294-12424333	TAAAATAAATATCCACCTCCCTTGGCTACGGTGAACTTG	4	AAAGGTTCGTCATAGTTCGCTAAAATAAATATCCACCTCCCTTGGCTACGGTGAACTTGGTATGGTTAGGACGACACCG
13	0	12424346-12424385	CCCTTGCCTGGAGATGCTGGGGCATGTGTAACTAGAGAA	4	TACTTCTATCACGCCAACGGCCCTTGCCTGGAGATGCTGGGGCATGTGTAACTAGAGAAGTATGGTTAGGACGACACCG
13	0	12424538-12424577	CTGCCCAGTCAGCACCTCCCATCTCTCTGCATCCTTTAT	4	AAAGGTTCGTCATAGTTCGCCTGCCCAGTCAGCACCTCCCATCTCTCTGCATCCTTTATGTATGGTTAGGACGACACCG
13	0	12424590-12424629	GCCTGCCTTTCCCCTGATCCATCATCTCCTTTCTTCCAA	4	TACTTCTATCACGCCAACGGGCCTGCCTTTCCCCTGATCCATCATCTCCTTTCTTCCAAGTATGGTTAGGACGACACCG
13	0	12424630-12424669	CAGATCTATCACCCTTTGGCCTCTTGACCAGCACTGCTT	4	AAAGGTTCGTCATAGTTCGCCAGATCTATCACCCTTTGGCCTCTTGACCAGCACTGCTTGTATGGTTAGGACGACACCG
13	0	12424694-12424733	GCTTGGAAGGGCTTGGGTGAGAATGCAATGGTCGATAGT	4	TACTTCTATCACGCCAACGGGCTTGGAAGGGCTTGGGTGAGAATGCAATGGTCGATAGTGTATGGTTAGGACGACACCG
13	0	12424734-12424773	ACAAAGCGCTTTACTGACAGCAGAGTCTTCCAGGACTTA	4	AAAGGTTCGTCATAGTTCGCACAAAGCGCTTTACTGACAGCAGAGTCTTCCAGGACTTAGTATGGTTAGGACGACACCG
13	0	12424774-12424813	GCTCATCCTGTGTGCTGCATAGGACAGGGAGAGAATTCT	4	TACTTCTATCACGCCAACGGGCTCATCCTGTGTGCTGCATAGGACAGGGAGAGAATTCTGTATGGTTAGGACGACACCG
13	0	12424814-12424853	ACCTTCAGTGTCCTAAGATTGAGAAAGGCAGAGATCCGC	4	AAAGGTTCGTCATAGTTCGCACCTTCAGTGTCCTAAGATTGAGAAAGGCAGAGATCCGCGTATGGTTAGGACGACACCG
13	0	12424882-12424921	GGTCCAGTCCCAGGTCCCAGGATCTTTTCAAGCTTCACT	4	TACTTCTATCACGCCAACGGGGTCCAGTCCCAGGTCCCAGGATCTTTTCAAGCTTCACTGTATGGTTAGGACGACACCG
13	0	12424961-12425000	TATGTTTCAGTATCTTCACCTGTCTTTGCTCCCAAGTCA	4	AAAGGTTCGTCATAGTTCGCTATGTTTCAGTATCTTCACCTGTCTTTGCTCCCAAGTCAGTATGGTTAGGACGACACCG
13	0	12425049-12425088	TAATGCAGTATTTCCCATAGTGTAAACACTGCACACAGC	4	TACTTCTATCACGCCAACGGTAATGCAGTATTTCCCATAGTGTAAACACTGCACACAGCGTATGGTTAGGACGACACCG
13	0	12425319-12425358	AAAAGGGACCAGCAACTGTCCCTACTTAGGACTAAGTTG	4	AAAGGTTCGTCATAGTTCGCAAAAGGGACCAGCAACTGTCCCTACTTAGGACTAAGTTGGTATGGTTAGGACGACACCG
13	0	12425969-12426008	CAGGGAGGCTTCCAGGGTGGGTTATTTGTCTCCAAACTT	4	TACTTCTATCACGCCAACGGCAGGGAGGCTTCCAGGGTGGGTTATTTGTCTCCAAACTTGTATGGTTAGGACGACACCG
13	0	12426662-12426701	TATAGCAGGGACTGAAGATGTTTCTCAGCTAAGCCTTAG	4	AAAGGTTCGTCATAGTTCGCTATAGCAGGGACTGAAGATGTTTCTCAGCTAAGCCTTAGGTATGGTTAGGACGACACCG
13	0	12426732-12426771	CTCCAGAAAATGGCCTGTTGGAGCATCGGTATGGTCCTC	4	TACTTCTATCACGCCAACGGCTCCAGAAAATGGCCTGTTGGAGCATCGGTATGGTCCTCGTATGGTTAGGACGACACCG
13	0	12426791-12426830	CAGACGCCTTCCAGCCCAGGGGTCCATTTATTCAAATCA	4	AAAGGTTCGTCATAGTTCGCCAGACGCCTTCCAGCCCAGGGGTCCATTTATTCAAATCAGTATGGTTAGGACGACACCG
13	0	12426831-12426870	GAGGGACTCTTCAATTCGATGTTCATCCTTGGGATGAAC	4	TACTTCTATCACGCCAACGGGAGGGACTCTTCAATTCGATGTTCATCCTTGGGATGAACGTATGGTTAGGACGACACCG
13	0	12427101-12427140	AATCCTAACTGCCCTCCCTCCTAATGTTAGTGCAAGTCC	4	AAAGGTTCGTCATAGTTCGCAATCCTAACTGCCCTCCCTCCTAATGTTAGTGCAAGTCCGTATGGTTAGGACGACACCG
13	0	12427478-12427517	GCTAAGCACGCAATAAGCTTCTCCAGCAGGTACAGGTAG	4	TACTTCTATCACGCCAACGGGCTAAGCACGCAATAAGCTTCTCCAGCAGGTACAGGTAGGTATGGTTAGGACGACACCG
13	0	12427528-12427567	CCACAGTGTGACACACTAGTGGCACCTCTGTTGGATGAC	4	AAAGGTTCGTCATAGTTCGCCCACAGTGTGACACACTAGTGGCACCTCTGTTGGATGACGTATGGTTAGGACGACACCG
13	0	12427641-12427680	GGGGACAGGTGTTTTCTATACTGGTTGTGAGCATCCTGA	4	TACTTCTATCACGCCAACGGGGGGACAGGTGTTTTCTATACTGGTTGTGAGCATCCTGAGTATGGTTAGGACGACACCG
13	0	12427702-12427741	TGGGTGCTCAGCTTACTGTCTTGTATTAAATGGATAGTG	4	AAAGGTTCGTCATAGTTCGCTGGGTGCTCAGCTTACTGTCTTGTATTAAATGGATAGTGGTATGGTTAGGACGACACCG
13	0	12427867-12427906	TTTTGCTTCCTCCCCTAGTTTGCACCCTGTGAGTACTAG	4	TACTTCTATCACGCCAACGGTTTTGCTTCCTCCCCTAGTTTGCACCCTGTGAGTACTAGGTATGGTTAGGACGACACCG
13	0	12427907-12427946	ATTTTGGCCCTTTGATGACATCAAGCCTTGCAATCATTT	4	AAAGGTTCGTCATAGTTCGCATTTTGGCCCTTTGATGACATCAAGCCTTGCAATCATTTGTATGGTTAGGACGACACCG
13	0	12427947-12427986	TTCTATGGTGGATGCCACCAGATAGAACTTGCCAGTAGG	4	TACTTCTATCACGCCAACGGTTCTATGGTGGATGCCACCAGATAGAACTTGCCAGTAGGGTATGGTTAGGACGACACCG
13	0	12428377-12428416	CCCCAGCCCCTTTAAACTAAGACACACCGAAGATTGAAG	4	AAAGGTTCGTCATAGTTCGCCCCCAGCCCCTTTAAACTAAGACACACCGAAGATTGAAGGTATGGTTAGGACGACACCG
13	0	12428444-12428483	GGGGAAACCAGATATCAGCTCTGTAAGGAAAGGAAGCGT	4	TACTTCTATCACGCCAACGGGGGGAAACCAGATATCAGCTCTGTAAGGAAAGGAAGCGTGTATGGTTAGGACGACACCG
13	0	12428557-12428596	TGATAAAACCTCAGTGCCCAAAGACAATTCCTAACACAG	4	AAAGGTTCGTCATAGTTCGCTGATAAAACCTCAGTGCCCAAAGACAATTCCTAACACAGGTATGGTTAGGACGACACCG
13	0	12428600-12428639	TTGGCTGAATAAGTATGCAAGTACCTCTCAAATAGCTGG	4	TACTTCTATCACGCCAACGGTTGGCTGAATAAGTATGCAAGTACCTCTCAAATAGCTGGGTATGGTTAGGACGACACCG
13	0	12428640-12428679	AGAGAGCCCTTTGTTTGGAAACAGATGTCTCCGTGAAAA	4	AAAGGTTCGTCATAGTTCGCAGAGAGCCCTTTGTTTGGAAACAGATGTCTCCGTGAAAAGTATGGTTAGGACGACACCG
13	0	12428687-12428726	CAAAATTCCCCTGCAGTCCCTGTGTTCTGGGCAATGAAC	4	TACTTCTATCACGCCAACGGCAAAATTCCCCTGCAGTCCCTGTGTTCTGGGCAATGAACGTATGGTTAGGACGACACCG
13	0	12428727-12428766	TGTCCCTGTAAGTACTTTCTCCCAGTGGCAGCAGTTCTC	4	AAAGGTTCGTCATAGTTCGCTGTCCCTGTAAGTACTTTCTCCCAGTGGCAGCAGTTCTCGTATGGTTAGGACGACACCG
13	0	12428794-12428833	AAATCTGTGCATACAGTTCAGTTTGGAATTTGCCCTTCC	4	TACTTCTATCACGCCAACGGAAATCTGTGCATACAGTTCAGTTTGGAATTTGCCCTTCCGTATGGTTAGGACGACACCG
13	0	12428834-12428873	AGAGTGGTGCTGAGCACTTAAACCCGTCTGCCATCAAGA	4	AAAGGTTCGTCATAGTTCGCAGAGTGGTGCTGAGCACTTAAACCCGTCTGCCATCAAGAGTATGGTTAGGACGACACCG
13	0	12428949-12428988	AATGAACAAGGCTAATGGAGACAAGCATCTTTTAGTGCC	4	TACTTCTATCACGCCAACGGAATGAACAAGGCTAATGGAGACAAGCATCTTTTAGTGCCGTATGGTTAGGACGACACCG
13	0	12429029-12429068	TTTTGTCCCAAATTTACACTTGCTTGTCCCCAAACTTCA	4	AAAGGTTCGTCATAGTTCGCTTTTGTCCCAAATTTACACTTGCTTGTCCCCAAACTTCAGTATGGTTAGGACGACACCG
13	0	12429176-12429215	ATTCCATTTTGATGTTTGAGGATCCAAGTCCCCTCTTCT	4	TACTTCTATCACGCCAACGGATTCCATTTTGATGTTTGAGGATCCAAGTCCCCTCTTCTGTATGGTTAGGACGACACCG
13	0	12429245-12429284	CATCACTTGGTTGGACTTAGACACAGCATTTTGATTCAG	4	AAAGGTTCGTCATAGTTCGCCATCACTTGGTTGGACTTAGACACAGCATTTTGATTCAGGTATGGTTAGGACGACACCG
13	0	12429304-12429343	AAAAGGAGGAAGGGATTTCACTGGCCTTTCACAATGGAC	4	TACTTCTATCACGCCAACGGAAAAGGAGGAAGGGATTTCACTGGCCTTTCACAATGGACGTATGGTTAGGACGACACCG
13	0	12429345-12429384	ACTCAGAAGGCAGCTGTGACATAGCCCTTCCAAAGGGAA	4	AAAGGTTCGTCATAGTTCGCACTCAGAAGGCAGCTGTGACATAGCCCTTCCAAAGGGAAGTATGGTTAGGACGACACCG
13	0	12429447-12429486	TAAGTAGGAATGGTAATGCGTGAAGGATTCCCACTTTGT	4	TACTTCTATCACGCCAACGGTAAGTAGGAATGGTAATGCGTGAAGGATTCCCACTTTGTGTATGGTTAGGACGACACCG
13	0	12429488-12429527	CTTGGAAGTGTCGGGACAAAGCGCTTGAGCAACTTTGAA	4	AAAGGTTCGTCATAGTTCGCCTTGGAAGTGTCGGGACAAAGCGCTTGAGCAACTTTGAAGTATGGTTAGGACGACACCG
13	0	12429539-12429578	GGTGGTGCCCTAGGACTCGGAGCTCTCAAAGATGTGAAA	4	TACTTCTATCACGCCAACGGGGTGGTGCCCTAGGACTCGGAGCTCTCAAAGATGTGAAAGTATGGTTAGGACGACACCG
13	0	12430286-12430325	AAATGTTATTCCCTTAAAGGCCAGAGACTTGAGGATGGA	4	AAAGGTTCGTCATAGTTCGCAAATGTTATTCCCTTAAAGGCCAGAGACTTGAGGATGGAGTATGGTTAGGACGACACCG
13	0	12430326-12430365	TGTCCTATACATTTGAGGCTCTAGGCAATGAAGCAAAAG	4	TACTTCTATCACGCCAACGGTGTCCTATACATTTGAGGCTCTAGGCAATGAAGCAAAAGGTATGGTTAGGACGACACCG
13	0	12430385-12430424	AGTAAAAGCAACAGATGCAATATGGAGTCCGATGTGTTC	4	AAAGGTTCGTCATAGTTCGCAGTAAAAGCAACAGATGCAATATGGAGTCCGATGTGTTCGTATGGTTAGGACGACACCG
13	0	12431068-12431107	ACTATTTCCCCAGGACTCTTGTGGATGCTGGATGTTTTA	4	TACTTCTATCACGCCAACGGACTATTTCCCCAGGACTCTTGTGGATGCTGGATGTTTTAGTATGGTTAGGACGACACCG
13	0	12431115-12431154	TGGTGAGGTGTGTACAAAACTGTGTGTGTTTACTTTACC	4	AAAGGTTCGTCATAGTTCGCTGGTGAGGTGTGTACAAAACTGTGTGTGTTTACTTTACCGTATGGTTAGGACGACACCG
13	0	12431275-12431314	CCTTCCTGTGCAGAGAGAGACGATCACAGATGAGAAGTG	4	TACTTCTATCACGCCAACGGCCTTCCTGTGCAGAGAGAGACGATCACAGATGAGAAGTGGTATGGTTAGGACGACACCG
13	0	12431315-12431354	AACATCCTCTCAGAGCAGAATCCTCCTCCCTCCACTGAC	4	AAAGGTTCGTCATAGTTCGCAACATCCTCTCAGAGCAGAATCCTCCTCCCTCCACTGACGTATGGTTAGGACGACACCG
13	0	12431387-12431426	TTTTCACTTGCAGCTCTGAATACTTCGGGAGCACTGGAA	4	TACTTCTATCACGCCAACGGTTTTCACTTGCAGCTCTGAATACTTCGGGAGCACTGGAAGTATGGTTAGGACGACACCG
13	0	12431427-12431466	TGGGATGTTATCCCTGCTTTGCTCTGAGTTCTCTGAGGA	4	AAAGGTTCGTCATAGTTCGCTGGGATGTTATCCCTGCTTTGCTCTGAGTTCTCTGAGGAGTATGGTTAGGACGACACCG
13	0	12431467-12431506	GGTTACGTAATACCTGTAATCGCTTCAACCCAAACGAGC	4	TACTTCTATCACGCCAACGGGGTTACGTAATACCTGTAATCGCTTCAACCCAAACGAGCGTATGGTTAGGACGACACCG
13	0	12431507-12431546	TCTCCCTTTGGTGCCATGCACTGCAAATTAATAGCCCAT	4	AAAGGTTCGTCATAGTTCGCTCTCCCTTTGGTGCCATGCACTGCAAATTAATAGCCCATGTATGGTTAGGACGACACCG
13	0	12431549-12431588	GCCATTTACAGCTTCTTGTGTTTTGCAAAACTGTTTCAC	4	TACTTCTATCACGCCAACGGGCCATTTACAGCTTCTTGTGTTTTGCAAAACTGTTTCACGTATGGTTAGGACGACACCG
13	0	12432185-12432224	CATTTCTGCCAAAAGGCAAATATAAACAGACTCCAACCC	4	AAAGGTTCGTCATAGTTCGCCATTTCTGCCAAAAGGCAAATATAAACAGACTCCAACCCGTATGGTTAGGACGACACCG
13	0	12433874-12433913	TAGGAGAATAAACCTTGGAGTCACATTAGCTCACTGAGG	4	TACTTCTATCACGCCAACGGTAGGAGAATAAACCTTGGAGTCACATTAGCTCACTGAGGGTATGGTTAGGACGACACCG
13	0	12433915-12433954	TGTGCAGCCTAGATAAGTGTTCTGGTGATTCTAGTTCTG	4	AAAGGTTCGTCATAGTTCGCTGTGCAGCCTAGATAAGTGTTCTGGTGATTCTAGTTCTGGTATGGTTAGGACGACACCG
13	0	12434281-12434320	AAAAGGGATCCAACAGCGTTCTGGTGGTTCTAGTTCTAG	4	TACTTCTATCACGCCAACGGAAAAGGGATCCAACAGCGTTCTGGTGGTTCTAGTTCTAGGTATGGTTAGGACGACACCG
13	0	12434352-12434391	AGTGGCAGAGTCCTCATGGTTCAGCAGAAGCTCCAGTTT	4	AAAGGTTCGTCATAGTTCGCAGTGGCAGAGTCCTCATGGTTCAGCAGAAGCTCCAGTTTGTATGGTTAGGACGACACCG
13	0	12434392-12434431	CCAAATACTGATGTTGGAAATGCATGTGTCCCACGGACT	4	TACTTCTATCACGCCAACGGCCAAATACTGATGTTGGAAATGCATGTGTCCCACGGACTGTATGGTTAGGACGACACCG
13	0	12434432-12434471	TTCCAAAGAGTGTCCTGGGAGTGTCACTTAGGCGATGCT	4	AAAGGTTCGTCATAGTTCGCTTCCAAAGAGTGTCCTGGGAGTGTCACTTAGGCGATGCTGTATGGTTAGGACGACACCG
13	0	12434494-12434533	TGGGACATCCTTCCATGTAGTTAAATCTCATCGGTTTTC	4	TACTTCTATCACGCCAACGGTGGGACATCCTTCCATGTAGTTAAATCTCATCGGTTTTCGTATGGTTAGGACGACACCG
13	0	12434598-12434637	GGAGTATGATAGAGACGATCAGAGAAAACTAGGTGGCTC	4	AAAGGTTCGTCATAGTTCGCGGAGTATGATAGAGACGATCAGAGAAAACTAGGTGGCTCGTATGGTTAGGACGACACCG
13	0	12435009-12435048	CATGTTCGTGCATGAGTTGGTTATTTGCTCATTTTGCTG	4	TACTTCTATCACGCCAACGGCATGTTCGTGCATGAGTTGGTTATTTGCTCATTTTGCTGGTATGGTTAGGACGACACCG
13	0	12435690-12435729	AGTAACGTTGGGTACTGACAATGTTTTAGATGGAAGTGG	4	AAAGGTTCGTCATAGTTCGCAGTAACGTTGGGTACTGACAATGTTTTAGATGGAAGTGGGTATGGTTAGGACGACACCG
13	0	12435934-12435973	TGGGGCACAGCCACATAGAATTATTGACATAACATCTTC	4	TACTTCTATCACGCCAACGGTGGGGCACAGCCACATAGAATTATTGACATAACATCTTCGTATGGTTAGGACGACACCG
13	0	12436550-12436589	TCATACAACCACTTTGTGATTATGCGCCTTAACATCCTG	4	AAAGGTTCGTCATAGTTCGCTCATACAACCACTTTGTGATTATGCGCCTTAACATCCTGGTATGGTTAGGACGACACCG
13	0	12436596-12436635	AATTCAGCAGGGACCATCTAATTTCAACTTCGGACTGAA	4	TACTTCTATCACGCCAACGGAATTCAGCAGGGACCATCTAATTTCAACTTCGGACTGAAGTATGGTTAGGACGACACCG
13	0	12436636-12436675	ATTCATAAACACATCCTCTCCCAGCAGCACCTCCTAATC	4	AAAGGTTCGTCATAGTTCGCATTCATAAACACATCCTCTCCCAGCAGCACCTCCTAATCGTATGGTTAGGACGACACCG
13	0	12436702-12436741	AGGATTTTGCTCTGGACAGAAATGCAGCTAATTGTAAAG	4	TACTTCTATCACGCCAACGGAGGATTTTGCTCTGGACAGAAATGCAGCTAATTGTAAAGGTATGGTTAGGACGACACCG
13	0	12437528-12437567	AACAAACTAGCATGCTGTCCTGGACCATTTTAAAGATGG	4	AAAGGTTCGTCATAGTTCGCAACAAACTAGCATGCTGTCCTGGACCATTTTAAAGATGGGTATGGTTAGGACGACACCG
13	0	12438059-12438098	GGATGTTATACTTTCCTGCCCTTTCCACATCTAAGGGAG	4	TACTTCTATCACGCCAACGGGGATGTTATACTTTCCTGCCCTTTCCACATCTAAGGGAGGTATGGTTAGGACGACACCG
13	0	12438129-12438168	AAAACTGTGGAAGTGCTCCAACACCACATCAAAATGCTT	4	AAAGGTTCGTCATAGTTCGCAAAACTGTGGAAGTGCTCCAACACCACATCAAAATGCTTGTATGGTTAGGACGACACCG
13	0	12438184-12438223	AACTGTGGTTAATTGTATTGCAGAAGAACCTTGGTCTGG	4	TACTTCTATCACGCCAACGGAACTGTGGTTAATTGTATTGCAGAAGAACCTTGGTCTGGGTATGGTTAGGACGACACCG
13	0	12438229-12438268	CCCCATCAGGCAGGGGTCAGGTGTTACTTTTCTCCTGAA	4	AAAGGTTCGTCATAGTTCGCCCCCATCAGGCAGGGGTCAGGTGTTACTTTTCTCCTGAAGTATGGTTAGGACGACACCG
13	0	12438280-12438319	CAAGACCTTCCCTCTGCACAATGCAGAACCCATCTCCAA	4	TACTTCTATCACGCCAACGGCAAGACCTTCCCTCTGCACAATGCAGAACCCATCTCCAAGTATGGTTAGGACGACACCG
13	0	12438320-12438359	GGAGAAATGCACTCTGCATATTCCTGTCCCAGTAGAACT	4	AAAGGTTCGTCATAGTTCGCGGAGAAATGCACTCTGCATATTCCTGTCCCAGTAGAACTGTATGGTTAGGACGACACCG
13	0	12438360-12438399	GCCCAACCTACTTAGCTTCCAGACTTTGCTCTTCTAAAA	4	TACTTCTATCACGCCAACGGGCCCAACCTACTTAGCTTCCAGACTTTGCTCTTCTAAAAGTATGGTTAGGACGACACCG
13	0	12438423-12438462	TCCTCCTGGAACCTAATTAATATGAAACCGAGGATGCAC	4	AAAGGTTCGTCATAGTTCGCTCCTCCTGGAACCTAATTAATATGAAACCGAGGATGCACGTATGGTTAGGACGACACCG
13	0	12438463-12438502	AATCATCACCTCACATCCAAACTCATCACAGGGCTTCCT	4	TACTTCTATCACGCCAACGGAATCATCACCTCACATCCAAACTCATCACAGGGCTTCCTGTATGGTTAGGACGACACCG
13	0	12438528-12438567	CTTGGTTGCTGCAGGGAGCGGATGGGTTCTTTTCAGTTA	4	AAAGGTTCGTCATAGTTCGCCTTGGTTGCTGCAGGGAGCGGATGGGTTCTTTTCAGTTAGTATGGTTAGGACGACACCG
13	0	12438568-12438607	TCCTGGTGTCTCTAACAGTTTCTAGAATGTCTGTGTAGG	4	TACTTCTATCACGCCAACGGTCCTGGTGTCTCTAACAGTTTCTAGAATGTCTGTGTAGGGTATGGTTAGGACGACACCG
13	0	12438614-12438653	TAACAAGAAATGAGATGCATTGGGGCTTTAGTTCTGCTG	4	AAAGGTTCGTCATAGTTCGCTAACAAGAAATGAGATGCATTGGGGCTTTAGTTCTGCTGGTATGGTTAGGACGACACCG
13	0	12438659-12438698	AATTCCTAAATGAGAAGAGAAGAGATCCAGGCAGTAGGC	4	TACTTCTATCACGCCAACGGAATTCCTAAATGAGAAGAGAAGAGATCCAGGCAGTAGGCGTATGGTTAGGACGACACCG
13	0	12438711-12438750	CCATAGCCCGTTTGAGAGCAGTCTGTTACCACACCCAGA	4	AAAGGTTCGTCATAGTTCGCCCATAGCCCGTTTGAGAGCAGTCTGTTACCACACCCAGAGTATGGTTAGGACGACACCG
13	0	12438908-12438947	AACATCTGTTTAGTTAGAGTCGGTAAGACCTCGTCCTTG	4	TACTTCTATCACGCCAACGGAACATCTGTTTAGTTAGAGTCGGTAAGACCTCGTCCTTGGTATGGTTAGGACGACACCG
13	0	12438962-12439001	TCCAGGACACAATTATAGGGAAACGTAATTGGTACCATG	4	AAAGGTTCGTCATAGTTCGCTCCAGGACACAATTATAGGGAAACGTAATTGGTACCATGGTATGGTTAGGACGACACCG
13	0	12439027-12439066	GGGGACTGAAGTGGTTTGGGAACACAGTGATTTGCCAAG	4	TACTTCTATCACGCCAACGGGGGGACTGAAGTGGTTTGGGAACACAGTGATTTGCCAAGGTATGGTTAGGACGACACCG
13	0	12439230-12439269	GGAAGGAGGAGCTGGTCTGCTTGGTGTGGGAGATAAGAA	4	AAAGGTTCGTCATAGTTCGCGGAAGGAGGAGCTGGTCTGCTTGGTGTGGGAGATAAGAAGTATGGTTAGGACGACACCG
13	0	12439270-12439309	GGTCAAGTTGTAATTACGCATGCCTCGACCTCTAGAGAT	4	TACTTCTATCACGCCAACGGGGTCAAGTTGTAATTACGCATGCCTCGACCTCTAGAGATGTATGGTTAGGACGACACCG
13	0	12439673-12439712	CATGGGCACATCTGTGAGCAGGTGACACTTCACATCCAA	4	AAAGGTTCGTCATAGTTCGCCATGGGCACATCTGTGAGCAGGTGACACTTCACATCCAAGTATGGTTAGGACGACACCG
13	0	12439731-12439770	GCCAAGCCCACTCATCACTGACGTCCCATCCTTACATTT	4	TACTTCTATCACGCCAACGGGCCAAGCCCACTCATCACTGACGTCCCATCCTTACATTTGTATGGTTAGGACGACACCG
13	0	12439773-12439812	GGGTTCTTCACTTAGTAGGACAGTTTTCTTCATCATCCC	4	AAAGGTTCGTCATAGTTCGCGGGTTCTTCACTTAGTAGGACAGTTTTCTTCATCATCCCGTATGGTTAGGACGACACCG
13	0	12439813-12439852	TGAATATGGGAGTTCTCCTCAGGTTAATGCTGTTGAGGA	4	TACTTCTATCACGCCAACGGTGAATATGGGAGTTCTCCTCAGGTTAATGCTGTTGAGGAGTATGGTTAGGACGACACCG
13	0	12439937-12439976	GACACCTGCAAGATGTAGCCCAGAATCAACCACAGCACA	4	AAAGGTTCGTCATAGTTCGCGACACCTGCAAGATGTAGCCCAGAATCAACCACAGCACAGTATGGTTAGGACGACACCG
13	0	12440097-12440136	GGACTCTGAGAAGTGTTGGGTGTTCAGGGTGACAGCCAT	4	TACTTCTATCACGCCAACGGGGACTCTGAGAAGTGTTGGGTGTTCAGGGTGACAGCCATGTATGGTTAGGACGACACCG
13	0	12440147-12440186	TCAGCGTTCCATCCATAGAGCAAGGGAGCCAAGCTGATT	4	AAAGGTTCGTCATAGTTCGCTCAGCGTTCCATCCATAGAGCAAGGGAGCCAAGCTGATTGTATGGTTAGGACGACACCG
13	0	12440212-12440251	CCTGGCCTCAGTGAGCACTGGATAAGGAACCAACAAACA	4	TACTTCTATCACGCCAACGGCCTGGCCTCAGTGAGCACTGGATAAGGAACCAACAAACAGTATGGTTAGGACGACACCG
13	0	12440284-12440323	TTAGGATGGTGTCTAGAAGTTTCTCTCATTCACCAGAGC	4	AAAGGTTCGTCATAGTTCGCTTAGGATGGTGTCTAGAAGTTTCTCTCATTCACCAGAGCGTATGGTTAGGACGACACCG
13	0	12440326-12440365	TGTTTAAGACAAGGAAATGTTTCAGTGGCTGACACCTTT	4	TACTTCTATCACGCCAACGGTGTTTAAGACAAGGAAATGTTTCAGTGGCTGACACCTTTGTATGGTTAGGACGACACCG
13	0	12440368-12440407	CAGAAATGCAGCACCTCACACATCGGGGTAGCGCAATTA	4	AAAGGTTCGTCATAGTTCGCCAGAAATGCAGCACCTCACACATCGGGGTAGCGCAATTAGTATGGTTAGGACGACACCG
13	0	12440408-12440447	CATGTACCTGCATGTACTGAGAATGGCACTGTTTCCATT	4	TACTTCTATCACGCCAACGGCATGTACCTGCATGTACTGAGAATGGCACTGTTTCCATTGTATGGTTAGGACGACACCG
13	0	12440472-12440511	TCATCTCTTTTCAGATGAGCAGTTGAGGAAAATGTCTGC	4	AAAGGTTCGTCATAGTTCGCTCATCTCTTTTCAGATGAGCAGTTGAGGAAAATGTCTGCGTATGGTTAGGACGACACCG
13	0	12440696-12440735	TTTCTTGAATTCTGGCCCTTTGAAGGACAATTCAAGTCC	4	TACTTCTATCACGCCAACGGTTTCTTGAATTCTGGCCCTTTGAAGGACAATTCAAGTCCGTATGGTTAGGACGACACCG
13	0	12440772-12440811	AAGGTGGAGGAATCACTGTTTAAAGAAAGTGTCGGGTAG	4	AAAGGTTCGTCATAGTTCGCAAGGTGGAGGAATCACTGTTTAAAGAAAGTGTCGGGTAGGTATGGTTAGGACGACACCG
13	0	12441090-12441129	ATGAGGAGCATCTAGAAGTCAGGGGCCATGTCTACCCCA	4	TACTTCTATCACGCCAACGGATGAGGAGCATCTAGAAGTCAGGGGCCATGTCTACCCCAGTATGGTTAGGACGACACCG
13	0	12441199-12441238	TCACCTATCACTTCCGTATTTGAATAGAGAGCATCCACC	4	AAAGGTTCGTCATAGTTCGCTCACCTATCACTTCCGTATTTGAATAGAGAGCATCCACCGTATGGTTAGGACGACACCG
13	0	12441240-12441279	TGCTCACACTTTCAGAATTTAAAGGGAGAAAGGAGTCAC	4	TACTTCTATCACGCCAACGGTGCTCACACTTTCAGAATTTAAAGGGAGAAAGGAGTCACGTATGGTTAGGACGACACCG
13	0	12441450-12441489	AAAAGCTCTAGCATTACATCCTGTGGGCAATGCCTAAGG	4	AAAGGTTCGTCATAGTTCGCAAAAGCTCTAGCATTACATCCTGTGGGCAATGCCTAAGGGTATGGTTAGGACGACACCG
13	0	12441490-12441529	TGATACACATTTAATTTTCCATGGGGTTTTGCTGCTGTG	4	TACTTCTATCACGCCAACGGTGATACACATTTAATTTTCCATGGGGTTTTGCTGCTGTGGTATGGTTAGGACGACACCG
13	0	12441539-12441578	AGATGAGGCTGCTCAGTGCAGCAAGAAGGGGATGTGTTT	4	AAAGGTTCGTCATAGTTCGCAGATGAGGCTGCTCAGTGCAGCAAGAAGGGGATGTGTTTGTATGGTTAGGACGACACCG
13	0	12441837-12441876	CAAGTGAAGGGGAGTCTTTGAGGTATCTGAGAAGCATCT	4	TACTTCTATCACGCCAACGGCAAGTGAAGGGGAGTCTTTGAGGTATCTGAGAAGCATCTGTATGGTTAGGACGACACCG
13	0	12441903-12441942	CTTTCTCTCTGCACACTGTGTGGCTGATGCAAACACTGC	4	AAAGGTTCGTCATAGTTCGCCTTTCTCTCTGCACACTGTGTGGCTGATGCAAACACTGCGTATGGTTAGGACGACACCG
13	0	12441984-12442023	GGAGTCAGACGCACCAAAGCAGGGTGACCTACTTCTGTT	4	TACTTCTATCACGCCAACGGGGAGTCAGACGCACCAAAGCAGGGTGACCTACTTCTGTTGTATGGTTAGGACGACACCG
13	0	12442024-12442063	CCACGGCACCCAGATAAATGCTCATTTGTAACTATCTCC	4	AAAGGTTCGTCATAGTTCGCCCACGGCACCCAGATAAATGCTCATTTGTAACTATCTCCGTATGGTTAGGACGACACCG
13	0	12442094-12442133	GCATTAGTCGTCTTAAGGTCTCTTTAGTCAAGGTGTTGG	4	TACTTCTATCACGCCAACGGGCATTAGTCGTCTTAAGGTCTCTTTAGTCAAGGTGTTGGGTATGGTTAGGACGACACCG
13	0	12442200-12442239	TGAAATGTACGTAGATTTTAAAAGGCCTGCTGTTACCGC	4	AAAGGTTCGTCATAGTTCGCTGAAATGTACGTAGATTTTAAAAGGCCTGCTGTTACCGCGTATGGTTAGGACGACACCG
13	0	12442240-12442279	CTCTTCTCCATCTTGGTTGGAATAAAGACAAGGCTCCTG	4	TACTTCTATCACGCCAACGGCTCTTCTCCATCTTGGTTGGAATAAAGACAAGGCTCCTGGTATGGTTAGGACGACACCG
13	0	12442310-12442349	AAAAGTTAAGGATTAAAACCGCAGACGCACAAACACCTT	4	AAAGGTTCGTCATAGTTCGCAAAAGTTAAGGATTAAAACCGCAGACGCACAAACACCTTGTATGGTTAGGACGACACCG
13	0	12442390-12442429	ATTTGCTTTTGTCGCTCTGGGGATTCAATCAGAACTCAT	4	TACTTCTATCACGCCAACGGATTTGCTTTTGTCGCTCTGGGGATTCAATCAGAACTCATGTATGGTTAGGACGACACCG
13	0	12442503-12442542	ATTTTACCCACATAGTTGCAGTGTTAAATGGATGGGTGG	4	AAAGGTTCGTCATAGTTCGCATTTTACCCACATAGTTGCAGTGTTAAATGGATGGGTGGGTATGGTTAGGACGACACCG
13	0	12442582-12442621	AAAATTCCCAGGATGCTAGGTTATCCTGTTCATCTTGGA	4	TACTTCTATCACGCCAACGGAAAATTCCCAGGATGCTAGGTTATCCTGTTCATCTTGGAGTATGGTTAGGACGACACCG
13	0	12442659-12442698	CAAAATTAAAAGTCTGGTTTCACTTGGAGTTGAGAGGCC	4	AAAGGTTCGTCATAGTTCGCCAAAATTAAAAGTCTGGTTTCACTTGGAGTTGAGAGGCCGTATGGTTAGGACGACACCG
13	0	12442735-12442774	GGAGGGTGTGCAGATTGGAGTGCTAAGTGATGCCCAATT	4	TACTTCTATCACGCCAACGGGGAGGGTGTGCAGATTGGAGTGCTAAGTGATGCCCAATTGTATGGTTAGGACGACACCG
13	0	12442775-12442814	CCTCTGTCCCTTGTCCTCAGTAGTTCCTTGAAGCCAGAA	4	AAAGGTTCGTCATAGTTCGCCCTCTGTCCCTTGTCCTCAGTAGTTCCTTGAAGCCAGAAGTATGGTTAGGACGACACCG
13	0	12444026-12444065	CCTTGTTCTCCATGTCACAAGGGCCCACTGATGAGTGAT	4	TACTTCTATCACGCCAACGGCCTTGTTCTCCATGTCACAAGGGCCCACTGATGAGTGATGTATGGTTAGGACGACACCG
13	0	12444066-12444105	ACCATGGAGCGACATGATTGCATTTCCAGGTTTAAGATG	4	AAAGGTTCGTCATAGTTCGCACCATGGAGCGACATGATTGCATTTCCAGGTTTAAGATGGTATGGTTAGGACGACACCG
13	0	12444129-12444168	GGAAGGAGCTGGGCAGAAAGTGGGGAGACTAGCTAAGAA	4	TACTTCTATCACGCCAACGGGGAAGGAGCTGGGCAGAAAGTGGGGAGACTAGCTAAGAAGTATGGTTAGGACGACACCG
13	0	12444169-12444208	AGGCAGAAGATGATGATTTGGAATGACATGGTAGTGGCG	4	AAAGGTTCGTCATAGTTCGCAGGCAGAAGATGATGATTTGGAATGACATGGTAGTGGCGGTATGGTTAGGACGACACCG
13	0	12444528-12444567	TAAACTGGATGTAGAACCAACAGGACCTTACATGGAAGG	4	TACTTCTATCACGCCAACGGTAAACTGGATGTAGAACCAACAGGACCTTACATGGAAGGGTATGGTTAGGACGACACCG
13	0	12444568-12444607	ACATGGGAAATGTTGGATGAACTCATGGGTGGATGGACG	4	AAAGGTTCGTCATAGTTCGCACATGGGAAATGTTGGATGAACTCATGGGTGGATGGACGGTATGGTTAGGACGACACCG
13	0	12444652-12444691	ACGGATGGGTAGTTACTAGTTCTCTGCCTTTCAATACAG	4	TACTTCTATCACGCCAACGGACGGATGGGTAGTTACTAGTTCTCTGCCTTTCAATACAGGTATGGTTAGGACGACACCG
13	0	12444692-12444731	TCTGGCAGACCAGACTCAGCCTTTAACAGGGTGATATCT	4	AAAGGTTCGTCATAGTTCGCTCTGGCAGACCAGACTCAGCCTTTAACAGGGTGATATCTGTATGGTTAGGACGACACCG
13	0	12444736-12444775	GGTTTCTAAACATGTTCCCCTTCCTCGGGTGGGTCCCTA	4	TACTTCTATCACGCCAACGGGGTTTCTAAACATGTTCCCCTTCCTCGGGTGGGTCCCTAGTATGGTTAGGACGACACCG
13	0	12444782-12444821	ATGATTCCTCACTCATGATCTTTGTGATGGACTTCTGCT	4	AAAGGTTCGTCATAGTTCGCATGATTCCTCACTCATGATCTTTGTGATGGACTTCTGCTGTATGGTTAGGACGACACCG
13	0	12444842-12444881	ACCTGTGATCTTACCAGAAAACCCTACTTGTGGTTAAGC	4	TACTTCTATCACGCCAACGGACCTGTGATCTTACCAGAAAACCCTACTTGTGGTTAAGCGTATGGTTAGGACGACACCG
13	0	12444902-12444941	GGTGTATAGTTTCCTGGGAGCAGGGAGTAGAGGCTGTGT	4	AAAGGTTCGTCATAGTTCGCGGTGTATAGTTTCCTGGGAGCAGGGAGTAGAGGCTGTGTGTATGGTTAGGACGACACCG
13	0	12444961-12445000	TTTTATAGGCTACTTCAGCTGGTCCTTAGGACTACCCTG	4	TACTTCTATCACGCCAACGGTTTTATAGGCTACTTCAGCTGGTCCTTAGGACTACCCTGGTATGGTTAGGACGACACCG
13	0	12445096-12445135	GTGTGTGGTTGAGAACATCCAAGGTCTGTTTCTAACTAG	4	AAAGGTTCGTCATAGTTCGCGTGTGTGGTTGAGAACATCCAAGGTCTGTTTCTAACTAGGTATGGTTAGGACGACACCG
13	0	12445136-12445175	CAGCACTCCAAATTCCAGTCTCTGTGCTAATGTGGTGGC	4	TACTTCTATCACGCCAACGGCAGCACTCCAAATTCCAGTCTCTGTGCTAATGTGGTGGCGTATGGTTAGGACGACACCG
13	0	12445176-12445215	ACAGTTTTGCATCTCATCCCTGAACACTTACTATTGGAG	4	AAAGGTTCGTCATAGTTCGCACAGTTTTGCATCTCATCCCTGAACACTTACTATTGGAGGTATGGTTAGGACGACACCG
13	0	12445216-12445255	ATCATTCCTCAGTGAGACAAAGGCTCCAGAGATCCCCTG	4	TACTTCTATCACGCCAACGGATCATTCCTCAGTGAGACAAAGGCTCCAGAGATCCCCTGGTATGGTTAGGACGACACCG
13	0	12445268-12445307	CGTGTAAACCCAGTTGTGGGCCCTTGTCTGTGACTTGAT	4	AAAGGTTCGTCATAGTTCGCCGTGTAAACCCAGTTGTGGGCCCTTGTCTGTGACTTGATGTATGGTTAGGACGACACCG
13	0	12445318-12445357	GAGACCTGCTGGGAAGACTGATTGTCAACGGTGGTGAAA	4	TACTTCTATCACGCCAACGGGAGACCTGCTGGGAAGACTGATTGTCAACGGTGGTGAAAGTATGGTTAGGACGACACCG
13	0	12445374-12445413	AGTATACGCATTCCTTTTAGATGGAGGTCAAGAAAGCTG	4	AAAGGTTCGTCATAGTTCGCAGTATACGCATTCCTTTTAGATGGAGGTCAAGAAAGCTGGTATGGTTAGGACGACACCG
13	0	12445415-12445454	CTTTAAAGTCGGTCAGCTGTGGGCTCAATTCCAGCTCCA	4	TACTTCTATCACGCCAACGGCTTTAAAGTCGGTCAGCTGTGGGCTCAATTCCAGCTCCAGTATGGTTAGGACGACACCG
13	0	12445455-12445494	GCATCTGTGGATTGGAGTTTCCTTAAGGACAAAATGGGG	4	AAAGGTTCGTCATAGTTCGCGCATCTGTGGATTGGAGTTTCCTTAAGGACAAAATGGGGGTATGGTTAGGACGACACCG
13	0	12445495-12445534	TAAGGTGCCCTCAGTAATTTGTTGTGAGAGGAGCTGCTC	4	TACTTCTATCACGCCAACGGTAAGGTGCCCTCAGTAATTTGTTGTGAGAGGAGCTGCTCGTATGGTTAGGACGACACCG
13	0	12445535-12445574	GACAGGAATCATTTAGTCCAGAACCTTCCAGGGTAACTG	4	AAAGGTTCGTCATAGTTCGCGACAGGAATCATTTAGTCCAGAACCTTCCAGGGTAACTGGTATGGTTAGGACGACACCG
13	0	12445870-12445909	CCAATACTCTCATGTCTTGAGGCAAGGGGAGCTTTCTGG	4	TACTTCTATCACGCCAACGGCCAATACTCTCATGTCTTGAGGCAAGGGGAGCTTTCTGGGTATGGTTAGGACGACACCG
13	0	12445910-12445949	AGGTAACTAGATGTTCTTGGCATGCCTCTAACAAACCAA	4	AAAGGTTCGTCATAGTTCGCAGGTAACTAGATGTTCTTGGCATGCCTCTAACAAACCAAGTATGGTTAGGACGACACCG
13	0	12446025-12446064	AAAAGCAATTCACCCTGTCAACGTCAGAAGAAAAGCCTT	4	TACTTCTATCACGCCAACGGAAAAGCAATTCACCCTGTCAACGTCAGAAGAAAAGCCTTGTATGGTTAGGACGACACCG
13	0	12446110-12446149	TTTAAAGCATAATGAGCACTGCTTTGGCGGCAGCTCCAA	4	AAAGGTTCGTCATAGTTCGCTTTAAAGCATAATGAGCACTGCTTTGGCGGCAGCTCCAAGTATGGTTAGGACGACACCG
13	0	12446181-12446220	CTGAGCTGAGCCATAAGCCTCACAGAAACACTTGCCCAA	4	TACTTCTATCACGCCAACGGCTGAGCTGAGCCATAAGCCTCACAGAAACACTTGCCCAAGTATGGTTAGGACGACACCG
13	0	12446224-12446263	GATGCTCGCTAATTGGTAATGTCTGGGGAGTTGGCACCA	4	AAAGGTTCGTCATAGTTCGCGATGCTCGCTAATTGGTAATGTCTGGGGAGTTGGCACCAGTATGGTTAGGACGACACCG
13	0	12446294-12446333	CGGAGGAAAGAAGAGGGACAGCCTTGAGTCAAGCATGGA	4	TACTTCTATCACGCCAACGGCGGAGGAAAGAAGAGGGACAGCCTTGAGTCAAGCATGGAGTATGGTTAGGACGACACCG
13	0	12446357-12446396	GCGTGGAGCTCAGGGAGGTTTGTCAGACTGCTTTGAAAT	4	AAAGGTTCGTCATAGTTCGCGCGTGGAGCTCAGGGAGGTTTGTCAGACTGCTTTGAAATGTATGGTTAGGACGACACCG
13	0	12446586-12446625	CTCTGACAGCCAGGTGTCCCCTCTTTTCAAGCTCAGTTT	4	TACTTCTATCACGCCAACGGCTCTGACAGCCAGGTGTCCCCTCTTTTCAAGCTCAGTTTGTATGGTTAGGACGACACCG
13	0	12446801-12446840	CCTTCCAAAGGGGAGCTGGCAGCTCTTAAAAGGTTGACT	4	AAAGGTTCGTCATAGTTCGCCCTTCCAAAGGGGAGCTGGCAGCTCTTAAAAGGTTGACTGTATGGTTAGGACGACACCG
13	0	12446852-12446891	TGGAAACAGAGTTCTCACTATCACACAAGGGTTGACTTT	4	TACTTCTATCACGCCAACGGTGGAAACAGAGTTCTCACTATCACACAAGGGTTGACTTTGTATGGTTAGGACGACACCG
13	0	12447144-12447183	CTCCACGTTAGAGTTTTCTGCCCTTGATGCTTGTCAGCC	4	AAAGGTTCGTCATAGTTCGCCTCCACGTTAGAGTTTTCTGCCCTTGATGCTTGTCAGCCGTATGGTTAGGACGACACCG
13	0	12447247-12447286	ACTCTTCTGCAAATTGTTCAACAGGACAATGAGATGAGG	4	TACTTCTATCACGCCAACGGACTCTTCTGCAAATTGTTCAACAGGACAATGAGATGAGGGTATGGTTAGGACGACACCG
13	0	12447290-12447329	ATTGGAATATTATTCACAGCTGTTTGGAGAGTGACTGGC	4	AAAGGTTCGTCATAGTTCGCATTGGAATATTATTCACAGCTGTTTGGAGAGTGACTGGCGTATGGTTAGGACGACACCG
13	0	12447335-12447374	AGATTTAAAAGCGAATTGAGCATTATTTGCTGAAGGGGC	4	TACTTCTATCACGCCAACGGAGATTTAAAAGCGAATTGAGCATTATTTGCTGAAGGGGCGTATGGTTAGGACGACACCG
13	0	12447375-12447414	AACGGGATACTCAGGATCCAGCAACAGTTCTCTCTCTGT	4	AAAGGTTCGTCATAGTTCGCAACGGGATACTCAGGATCCAGCAACAGTTCTCTCTCTGTGTATGGTTAGGACGACACCG
13	0	12447567-12447606	AAATTTTCCCATGGAGAACATGGATGCTTCTCATCCCGA	4	TACTTCTATCACGCCAACGGAAATTTTCCCATGGAGAACATGGATGCTTCTCATCCCGAGTATGGTTAGGACGACACCG
13	0	12447983-12448022	TGGAAGAACACTAGTTAAAGTGTATGGTAGGCACACAGG	4	AAAGGTTCGTCATAGTTCGCTGGAAGAACACTAGTTAAAGTGTATGGTAGGCACACAGGGTATGGTTAGGACGACACCG
13	0	12448076-12448115	AGCTGCTCCATGTACTCAAAGCAATTCTTAAAACTCCTC	4	TACTTCTATCACGCCAACGGAGCTGCTCCATGTACTCAAAGCAATTCTTAAAACTCCTCGTATGGTTAGGACGACACCG
13	0	12448354-12448393	TTGCCTCTCCTCTTCTTCACGGTGGCCTTGCTGAATTGT	4	AAAGGTTCGTCATAGTTCGCTTGCCTCTCCTCTTCTTCACGGTGGCCTTGCTGAATTGTGTATGGTTAGGACGACACCG
13	0	12448407-12448446	CCCCTGGACTGAAAGTTGCCTAAGTGTTATCTGCCCTAC	4	TACTTCTATCACGCCAACGGCCCCTGGACTGAAAGTTGCCTAAGTGTTATCTGCCCTACGTATGGTTAGGACGACACCG
13	0	12448452-12448491	CCCCACCCCTGTTCCAACATGTGGTCTGGTACCTAATAG	4	AAAGGTTCGTCATAGTTCGCCCCCACCCCTGTTCCAACATGTGGTCTGGTACCTAATAGGTATGGTTAGGACGACACCG
13	0	12448492-12448531	AGTTTAGCACAAATGTGTGCCATTTCCTTGCCCTACAGG	4	TACTTCTATCACGCCAACGGAGTTTAGCACAAATGTGTGCCATTTCCTTGCCCTACAGGGTATGGTTAGGACGACACCG
13	0	12448532-12448571	ATCCTCTTTGATTCTGCAGGAGGAAAGGTAATGGGAAGA	4	AAAGGTTCGTCATAGTTCGCATCCTCTTTGATTCTGCAGGAGGAAAGGTAATGGGAAGAGTATGGTTAGGACGACACCG
13	0	12449097-12449136	TGAAGATGAGTTGATTAGCACCCTGAGTTCCCCATGCCA	4	TACTTCTATCACGCCAACGGTGAAGATGAGTTGATTAGCACCCTGAGTTCCCCATGCCAGTATGGTTAGGACGACACCG
13	0	12449199-12449238	CCCCACATGGTGAAGAACTAATGATATTCCCCACTGAAG	4	AAAGGTTCGTCATAGTTCGCCCCCACATGGTGAAGAACTAATGATATTCCCCACTGAAGGTATGGTTAGGACGACACCG
13	0	12449239-12449278	GTAAGAGAGTGAGTGACAGCAAAGGCTTCCTTCCAGTTT	4	TACTTCTATCACGCCAACGGGTAAGAGAGTGAGTGACAGCAAAGGCTTCCTTCCAGTTTGTATGGTTAGGACGACACCG
13	0	12449859-12449898	CTGGTGGTATCCATGCTGGGGAACGTGAATCTCATGTCA	4	AAAGGTTCGTCATAGTTCGCCTGGTGGTATCCATGCTGGGGAACGTGAATCTCATGTCAGTATGGTTAGGACGACACCG
13	0	12450095-12450134	ACCTGCATTGGCATCTGGAAACCTGAATTTACTGAAGTC	4	TACTTCTATCACGCCAACGGACCTGCATTGGCATCTGGAAACCTGAATTTACTGAAGTCGTATGGTTAGGACGACACCG
13	0	12450142-12450181	AAGTAACTAAACGGGGTCGTTTAATGCAGTTCAGGAACT	4	AAAGGTTCGTCATAGTTCGCAAGTAACTAAACGGGGTCGTTTAATGCAGTTCAGGAACTGTATGGTTAGGACGACACCG
13	0	12450182-12450221	CCCAATGTGTTTTCTGAAGGATCCTGCAGAGAAGCCCCA	4	TACTTCTATCACGCCAACGGCCCAATGTGTTTTCTGAAGGATCCTGCAGAGAAGCCCCAGTATGGTTAGGACGACACCG
13	0	12450222-12450261	GACTCCTTGCAGGAAAGTCCCTTGTCCAACCTAACCAGA	4	AAAGGTTCGTCATAGTTCGCGACTCCTTGCAGGAAAGTCCCTTGTCCAACCTAACCAGAGTATGGTTAGGACGACACCG
13	0	12450365-12450404	AAAATCGTATGTCAAGCGTCTTTTCTGCCAGGTAGGAAT	4	TACTTCTATCACGCCAACGGAAAATCGTATGTCAAGCGTCTTTTCTGCCAGGTAGGAATGTATGGTTAGGACGACACCG
13	0	12450531-12450570	ATTGTTGGGATCTTTGGATTTAAATTCATTTCAGCGCCG	4	AAAGGTTCGTCATAGTTCGCATTGTTGGGATCTTTGGATTTAAATTCATTTCAGCGCCGGTATGGTTAGGACGACACCG
13	0	12450573-12450612	GGGAGGTAGCAGTGGGGAGGGGAGATTTTGAGCTGTTTA	4	TACTTCTATCACGCCAACGGGGGAGGTAGCAGTGGGGAGGGGAGATTTTGAGCTGTTTAGTATGGTTAGGACGACACCG
13	0	12450676-12450715	TTTTGTGTCAATTTGCCTGAAGAGTGTAATGTTGTGTGG	4	AAAGGTTCGTCATAGTTCGCTTTTGTGTCAATTTGCCTGAAGAGTGTAATGTTGTGTGGGTATGGTTAGGACGACACCG
13	0	12450720-12450759	GGGGAAGCTGCAAAGGGCTCTCACCGAGTCATGGATTAT	4	TACTTCTATCACGCCAACGGGGGGAAGCTGCAAAGGGCTCTCACCGAGTCATGGATTATGTATGGTTAGGACGACACCG
13	0	12450885-12450924	ATTCAGCAGTGCTTAAACATGGCAAGTCATAAACACATG	4	AAAGGTTCGTCATAGTTCGCATTCAGCAGTGCTTAAACATGGCAAGTCATAAACACATGGTATGGTTAGGACGACACCG
13	0	12451076-12451115	CTGTTTCCCCACAGCAAAAGAGTAAAGAGTACTTAGAGG	4	TACTTCTATCACGCCAACGGCTGTTTCCCCACAGCAAAAGAGTAAAGAGTACTTAGAGGGTATGGTTAGGACGACACCG
13	0	12451150-12451189	TTTTGTAGCACTCTGCCTCCCAAGAGCAATGTATATTTG	4	AAAGGTTCGTCATAGTTCGCTTTTGTAGCACTCTGCCTCCCAAGAGCAATGTATATTTGGTATGGTTAGGACGACACCG
13	0	12451236-12451275	AGTAGATGTTCTTGGGCTAAGATCCAAGAAGAAGAGGAG	4	TACTTCTATCACGCCAACGGAGTAGATGTTCTTGGGCTAAGATCCAAGAAGAAGAGGAGGTATGGTTAGGACGACACCG
13	0	12451282-12451321	TCCAGCTCTCAGATAATTAAGAACATGGTCCAAATGGCT	4	AAAGGTTCGTCATAGTTCGCTCCAGCTCTCAGATAATTAAGAACATGGTCCAAATGGCTGTATGGTTAGGACGACACCG
13	0	12451403-12451442	CCACAAGATGAGGGAATTCCTCCCAGGCAGTGTGATGAA	4	TACTTCTATCACGCCAACGGCCACAAGATGAGGGAATTCCTCCCAGGCAGTGTGATGAAGTATGGTTAGGACGACACCG
13	0	12451445-12451484	TTTTGGAAAAGGAGGCTTTGCTCTCCAAGACATGTAAAG	4	AAAGGTTCGTCATAGTTCGCTTTTGGAAAAGGAGGCTTTGCTCTCCAAGACATGTAAAGGTATGGTTAGGACGACACCG
13	0	12451485-12451524	TCACTTTAAAGGCCAGCCTTTCCATATCTTATGCCAAAC	4	TACTTCTATCACGCCAACGGTCACTTTAAAGGCCAGCCTTTCCATATCTTATGCCAAACGTATGGTTAGGACGACACCG
13	0	12451525-12451564	GGCCTGAGTCCTATGCTTGCAATTTCACATGCTGACACC	4	AAAGGTTCGTCATAGTTCGCGGCCTGAGTCCTATGCTTGCAATTTCACATGCTGACACCGTATGGTTAGGACGACACCG
13	0	12451866-12451905	TTTCCTCTTTCCCTAATTTCCTCTGCTACATAGCTGAGG	4	TACTTCTATCACGCCAACGGTTTCCTCTTTCCCTAATTTCCTCTGCTACATAGCTGAGGGTATGGTTAGGACGACACCG
13	0	12451961-12452000	TTATGAAAGAAGAACACTTGCTGAAAGCACTACAGAGGC	4	AAAGGTTCGTCATAGTTCGCTTATGAAAGAAGAACACTTGCTGAAAGCACTACAGAGGCGTATGGTTAGGACGACACCG
13	0	12452520-12452559	AAGATAATGGGCCAGACTTAATGCCTAATAAGCTGCTTG	4	TACTTCTATCACGCCAACGGAAGATAATGGGCCAGACTTAATGCCTAATAAGCTGCTTGGTATGGTTAGGACGACACCG
13	0	12452605-12452644	TTGCATCTTGTGCTTTTAGTTTTCCATGGGTAATCCAAG	4	AAAGGTTCGTCATAGTTCGCTTGCATCTTGTGCTTTTAGTTTTCCATGGGTAATCCAAGGTATGGTTAGGACGACACCG
13	0	12452692-12452731	AGATGGCATTTTCTAAGTGCCAGCAAATAAAGCAAGCAC	4	TACTTCTATCACGCCAACGGAGATGGCATTTTCTAAGTGCCAGCAAATAAAGCAAGCACGTATGGTTAGGACGACACCG
13	0	12452749-12452788	ATCTAGGTTTCTGCTTTGTTGGTTCAATTCTGCTGAGTC	4	AAAGGTTCGTCATAGTTCGCATCTAGGTTTCTGCTTTGTTGGTTCAATTCTGCTGAGTCGTATGGTTAGGACGACACCG
13	0	12452933-12452972	TAATTGAGAGCAGGATTTCAAGAAGTATGAACTCCTGGG	4	TACTTCTATCACGCCAACGGTAATTGAGAGCAGGATTTCAAGAAGTATGAACTCCTGGGGTATGGTTAGGACGACACCG
13	0	12453013-12453052	AATTAGTCTTAATTTAAACCCTGGCTTCCTCTCGTGTGG	4	AAAGGTTCGTCATAGTTCGCAATTAGTCTTAATTTAAACCCTGGCTTCCTCTCGTGTGGGTATGGTTAGGACGACACCG
13	0	12453053-12453092	TAGTGACACAGACTCCACTGAGTCTTAGCGTTCTTCTGG	4	TACTTCTATCACGCCAACGGTAGTGACACAGACTCCACTGAGTCTTAGCGTTCTTCTGGGTATGGTTAGGACGACACCG
13	0	12453093-12453132	GCTTCTCAGAGTTCCTCCCTAGAAGAAAAGTTGAGTCCT	4	AAAGGTTCGTCATAGTTCGCGCTTCTCAGAGTTCCTCCCTAGAAGAAAAGTTGAGTCCTGTATGGTTAGGACGACACCG
13	0	12453133-12453172	CCTTGTGTCTGCCCATGTATCCTCACTTAAGAAATGCTT	4	TACTTCTATCACGCCAACGGCCTTGTGTCTGCCCATGTATCCTCACTTAAGAAATGCTTGTATGGTTAGGACGACACCG
13	0	12453173-12453212	CTCCATGTGCCACGCTTGAAGGAACTCCCAGATCATGTT	4	AAAGGTTCGTCATAGTTCGCCTCCATGTGCCACGCTTGAAGGAACTCCCAGATCATGTTGTATGGTTAGGACGACACCG
13	0	12453216-12453255	TCAACTCAGCTCTAACTTCTTACCATAGTCAAGGTCCAG	4	TACTTCTATCACGCCAACGGTCAACTCAGCTCTAACTTCTTACCATAGTCAAGGTCCAGGTATGGTTAGGACGACACCG
13	0	12453530-12453569	TCCTCAATTACCTTTTCTGAATCTGAGGGTTACTCAGGG	4	AAAGGTTCGTCATAGTTCGCTCCTCAATTACCTTTTCTGAATCTGAGGGTTACTCAGGGGTATGGTTAGGACGACACCG
13	0	12454254-12454293	AAGTAAAAGCAGAGAAAGGGCCCTGCTTCGCAAATCCTG	4	TACTTCTATCACGCCAACGGAAGTAAAAGCAGAGAAAGGGCCCTGCTTCGCAAATCCTGGTATGGTTAGGACGACACCG
13	0	12454300-12454339	ACCACACCTTCTCTTTCCATTCAGTATCTGAATGTCAGC	4	AAAGGTTCGTCATAGTTCGCACCACACCTTCTCTTTCCATTCAGTATCTGAATGTCAGCGTATGGTTAGGACGACACCG
13	0	12454353-12454392	CTTAGCAGTGGCTTTGTTGGGCTCCTCTGGTGTGGTATT	4	TACTTCTATCACGCCAACGGCTTAGCAGTGGCTTTGTTGGGCTCCTCTGGTGTGGTATTGTATGGTTAGGACGACACCG
13	0	12455193-12455232	TACTTCTGTGTTGGCTTTGGGATTAGCACCTAAACGATG	4	AAAGGTTCGTCATAGTTCGCTACTTCTGTGTTGGCTTTGGGATTAGCACCTAAACGATGGTATGGTTAGGACGACACCG
13	0	12455241-12455280	AACTAAAAGGACAGATGAATGCAGAGTTGCCAGTGTACT	4	TACTTCTATCACGCCAACGGAACTAAAAGGACAGATGAATGCAGAGTTGCCAGTGTACTGTATGGTTAGGACGACACCG
13	0	12455358-12455397	CAGGAGGGCCCTGCTGTGTTACTTGGAAGCCTAAACCAT	4	AAAGGTTCGTCATAGTTCGCCAGGAGGGCCCTGCTGTGTTACTTGGAAGCCTAAACCATGTATGGTTAGGACGACACCG
13	0	12455747-12455786	CCCCACTACACAAAACAGTCTGTTTTCCCTACGTGCTGT	4	TACTTCTATCACGCCAACGGCCCCACTACACAAAACAGTCTGTTTTCCCTACGTGCTGTGTATGGTTAGGACGACACCG
13	0	12456157-12456196	CTGTGGCCCACAGAATTCCAGTATGGTGCTAATGACGTC	4	AAAGGTTCGTCATAGTTCGCCTGTGGCCCACAGAATTCCAGTATGGTGCTAATGACGTCGTATGGTTAGGACGACACCG
13	0	12456229-12456268	TTTTAATGTGTAAATGCCCAGGACGACTTGGCAGGTCTA	4	TACTTCTATCACGCCAACGGTTTTAATGTGTAAATGCCCAGGACGACTTGGCAGGTCTAGTATGGTTAGGACGACACCG
13	0	12456270-12456309	TTCTTCCACCTGGGAGCTTAAATGGAAGTTAAATCAAGC	4	AAAGGTTCGTCATAGTTCGCTTCTTCCACCTGGGAGCTTAAATGGAAGTTAAATCAAGCGTATGGTTAGGACGACACCG
13	0	12456310-12456349	AGTTCATTCCAACCACACAGCGAGTTTATAGCGAAGCCC	4	TACTTCTATCACGCCAACGGAGTTCATTCCAACCACACAGCGAGTTTATAGCGAAGCCCGTATGGTTAGGACGACACCG
13	0	12456368-12456407	AAAACAGAACTGAGACAGGGAGAGGATGGGGAAAAGTCA	4	AAAGGTTCGTCATAGTTCGCAAAACAGAACTGAGACAGGGAGAGGATGGGGAAAAGTCAGTATGGTTAGGACGACACCG
13	0	12456408-12456447	ACCATTCCTCGCAGAGTGGAGTGCAAAACTAGGATTTCA	4	TACTTCTATCACGCCAACGGACCATTCCTCGCAGAGTGGAGTGCAAAACTAGGATTTCAGTATGGTTAGGACGACACCG
13	0	12456465-12456504	TTTTAGTCTCTGGGGTCTGGTGAAAATGGGGCATTTAGT	4	AAAGGTTCGTCATAGTTCGCTTTTAGTCTCTGGGGTCTGGTGAAAATGGGGCATTTAGTGTATGGTTAGGACGACACCG
13	0	12456527-12456566	TTGCAGTGAGATATAAAATGCACAAGGATGGCTGTTCTG	4	TACTTCTATCACGCCAACGGTTGCAGTGAGATATAAAATGCACAAGGATGGCTGTTCTGGTATGGTTAGGACGACACCG
13	0	12456611-12456650	CTCATTGATGGATGGAGGCGTATGGGATGAGGTCTGGGA	4	AAAGGTTCGTCATAGTTCGCCTCATTGATGGATGGAGGCGTATGGGATGAGGTCTGGGAGTATGGTTAGGACGACACCG
13	0	12456651-12456690	GTGATGGTGGGAAGTTAGCTTGTGAATTTTAGGATCTCC	4	TACTTCTATCACGCCAACGGGTGATGGTGGGAAGTTAGCTTGTGAATTTTAGGATCTCCGTATGGTTAGGACGACACCG
13	0	12456691-12456730	GGGAGGGGAAGGGCTGTTGTCATGAAACAAGAACTTCAG	4	AAAGGTTCGTCATAGTTCGCGGGAGGGGAAGGGCTGTTGTCATGAAACAAGAACTTCAGGTATGGTTAGGACGACACCG
13	0	12456750-12456789	GGGGACGGTCCAGTGAAATTTTGGATTGAGGAAGAAAAT	4	TACTTCTATCACGCCAACGGGGGGACGGTCCAGTGAAATTTTGGATTGAGGAAGAAAATGTATGGTTAGGACGACACCG
13	0	12456790-12456829	AACCCACATTCTGCAAAACAAGATGGTGGATCCAGTTCA	4	AAAGGTTCGTCATAGTTCGCAACCCACATTCTGCAAAACAAGATGGTGGATCCAGTTCAGTATGGTTAGGACGACACCG
13	0	12456842-12456881	ACTAAATTCCCAGAATCACGAGAAAACCTTGTCAAAGGC	4	TACTTCTATCACGCCAACGGACTAAATTCCCAGAATCACGAGAAAACCTTGTCAAAGGCGTATGGTTAGGACGACACCG
13	0	12456929-12456968	CTTACTAGCGTGAGGCTGGGGCTACTGTACTTGGAGGTT	4	AAAGGTTCGTCATAGTTCGCCTTACTAGCGTGAGGCTGGGGCTACTGTACTTGGAGGTTGTATGGTTAGGACGACACCG
13	0	12456996-12457035	GAAGAGACCCCAAACCTTCAGAGGTGGAGGGAGTTGAGT	4	TACTTCTATCACGCCAACGGGAAGAGACCCCAAACCTTCAGAGGTGGAGGGAGTTGAGTGTATGGTTAGGACGACACCG
13	0	12457036-12457075	TGTGGTTTGGCCTCATGGAAACGAGGGAGTCTGATCAAG	4	AAAGGTTCGTCATAGTTCGCTGTGGTTTGGCCTCATGGAAACGAGGGAGTCTGATCAAGGTATGGTTAGGACGACACCG
13	0	12457079-12457118	CCCTGTTCACAGAAGAGCGGCTGAAAGCAAGAAGCATCT	4	TACTTCTATCACGCCAACGGCCCTGTTCACAGAAGAGCGGCTGAAAGCAAGAAGCATCTGTATGGTTAGGACGACACCG
13	0	12457185-12457224	AAATTATTTCAACTCTGTGTCGTTCTTCCCCTGAGACTG	4	AAAGGTTCGTCATAGTTCGCAAATTATTTCAACTCTGTGTCGTTCTTCCCCTGAGACTGGTATGGTTAGGACGACACCG
13	0	12457225-12457264	CTTCCTCTGCAGTTCAAGAGCAGGCGTGTGTTTGAAGAA	4	TACTTCTATCACGCCAACGGCTTCCTCTGCAGTTCAAGAGCAGGCGTGTGTTTGAAGAAGTATGGTTAGGACGACACCG
13	0	12457346-12457385	CTCTTGCACACACGTGGCGTTTTGGTCCTAGTCTGTGTT	4	AAAGGTTCGTCATAGTTCGCCTCTTGCACACACGTGGCGTTTTGGTCCTAGTCTGTGTTGTATGGTTAGGACGACACCG
13	0	12457397-12457436	GCCCTGACTGAGTCCCTGTTCCCAGTTGATTCCTTTACG	4	TACTTCTATCACGCCAACGGGCCCTGACTGAGTCCCTGTTCCCAGTTGATTCCTTTACGGTATGGTTAGGACGACACCG
13	0	12457437-12457476	GGCCGATGTCATAATTCCCATATTGCAGATGTATACGCT	4	AAAGGTTCGTCATAGTTCGCGGCCGATGTCATAATTCCCATATTGCAGATGTATACGCTGTATGGTTAGGACGACACCG
13	0	12457772-12457811	AGTGGTGCTTTTAATTGCTAACGTCACGCTGCCGTACTG	4	TACTTCTATCACGCCAACGGAGTGGTGCTTTTAATTGCTAACGTCACGCTGCCGTACTGGTATGGTTAGGACGACACCG
13	0	12457812-12457851	GAAAATGCTTGTGAAGGAGAGGATTTTCTGGAGGAGTGA	4	AAAGGTTCGTCATAGTTCGCGAAAATGCTTGTGAAGGAGAGGATTTTCTGGAGGAGTGAGTATGGTTAGGACGACACCG
13	0	12457852-12457891	TGTTTCTGAGCTCTTTGATCAAGAGGACTCTTCTCTCCG	4	TACTTCTATCACGCCAACGGTGTTTCTGAGCTCTTTGATCAAGAGGACTCTTCTCTCCGGTATGGTTAGGACGACACCG
13	0	12457896-12457935	CCTTGAGCAGTGTCATCATTTGACTTCCGAGCCCCTTCT	4	AAAGGTTCGTCATAGTTCGCCCTTGAGCAGTGTCATCATTTGACTTCCGAGCCCCTTCTGTATGGTTAGGACGACACCG
13	0	12457982-12458021	GTGAACATTGTGGCCGTCGTCAGAATGAGGCCTCTTACT	4	TACTTCTATCACGCCAACGGGTGAACATTGTGGCCGTCGTCAGAATGAGGCCTCTTACTGTATGGTTAGGACGACACCG
13	0	12458080-12458119	CGCCTGAGATCTCAGCCAGCCGATTTTGTTTCTGCATGA	4	AAAGGTTCGTCATAGTTCGCCGCCTGAGATCTCAGCCAGCCGATTTTGTTTCTGCATGAGTATGGTTAGGACGACACCG
13	0	12458154-12458193	AAGTGTTATTTTATTGCATGAACTCTGTGCACACTGCTG	4	TACTTCTATCACGCCAACGGAAGTGTTATTTTATTGCATGAACTCTGTGCACACTGCTGGTATGGTTAGGACGACACCG
13	0	12458194-12458233	CTCAGTGCTTTATAGAAACAAAGTCCCTTGTGTCTGGGG	4	AAAGGTTCGTCATAGTTCGCCTCAGTGCTTTATAGAAACAAAGTCCCTTGTGTCTGGGGGTATGGTTAGGACGACACCG
13	0	12458234-12458273	ATGTTCTCAGGCAGTTTTCAGCAGCCTCCAGGTAATCAC	4	TACTTCTATCACGCCAACGGATGTTCTCAGGCAGTTTTCAGCAGCCTCCAGGTAATCACGTATGGTTAGGACGACACCG
13	0	12458346-12458385	AACTGTTTTGTCAGACACTAAATCAATCCGGCTTTTGGG	4	AAAGGTTCGTCATAGTTCGCAACTGTTTTGTCAGACACTAAATCAATCCGGCTTTTGGGGTATGGTTAGGACGACACCG
13	0	12458386-12458425	TCATGAAAGGACTTGACATGAGATGGCCTATGCTCCTGT	4	TACTTCTATCACGCCAACGGTCATGAAAGGACTTGACATGAGATGGCCTATGCTCCTGTGTATGGTTAGGACGACACCG
13	0	12458535-12458574	AAGGGATCCTTTTGGTTGCTAAACTCCATTTTGAGTTCC	4	AAAGGTTCGTCATAGTTCGCAAGGGATCCTTTTGGTTGCTAAACTCCATTTTGAGTTCCGTATGGTTAGGACGACACCG
13	0	12459116-12459155	GCAGGTTCCCAAGATACCACTCTGCCCATCACAGACAAG	4	TACTTCTATCACGCCAACGGGCAGGTTCCCAAGATACCACTCTGCCCATCACAGACAAGGTATGGTTAGGACGACACCG
13	0	12459156-12459195	TAAAGCAAGCTCATCGGCAAATCCTCCTGCCTTAGGTTT	4	AAAGGTTCGTCATAGTTCGCTAAAGCAAGCTCATCGGCAAATCCTCCTGCCTTAGGTTTGTATGGTTAGGACGACACCG
13	0	12459201-12459240	AGAGATAGCTCTGCATACAGTTGACCTTGAATGACCTAG	4	TACTTCTATCACGCCAACGGAGAGATAGCTCTGCATACAGTTGACCTTGAATGACCTAGGTATGGTTAGGACGACACCG
13	0	12459269-12459308	TCCCCTATTTCATAAAACCATTTAGACCCCAACAGACTG	4	AAAGGTTCGTCATAGTTCGCTCCCCTATTTCATAAAACCATTTAGACCCCAACAGACTGGTATGGTTAGGACGACACCG
13	0	12459309-12459348	CCTGTGCCCTGTGTTCTCCAAAGCAATTGAAAGATGACC	4	TACTTCTATCACGCCAACGGCCTGTGCCCTGTGTTCTCCAAAGCAATTGAAAGATGACCGTATGGTTAGGACGACACCG
13	0	12459479-12459518	CCCAAGGACAGTCAGGCCCACCTCTGTTTCACTAAGTCT	4	AAAGGTTCGTCATAGTTCGCCCCAAGGACAGTCAGGCCCACCTCTGTTTCACTAAGTCTGTATGGTTAGGACGACACCG
13	0	12459519-12459558	ACCCATCAGCCCTAGGTCTACCTCCTCAGGAAAGTGAGA	4	TACTTCTATCACGCCAACGGACCCATCAGCCCTAGGTCTACCTCCTCAGGAAAGTGAGAGTATGGTTAGGACGACACCG
13	0	12459947-12459986	ATTGATTCCTTATTTCGCCCATCATCTAACCAAGCATCC	4	AAAGGTTCGTCATAGTTCGCATTGATTCCTTATTTCGCCCATCATCTAACCAAGCATCCGTATGGTTAGGACGACACCG
13	0	12460302-12460341	ATGTTAAGAAGAAGTCATGCTCAGTGGAAGGAAAGCCTT	4	TACTTCTATCACGCCAACGGATGTTAAGAAGAAGTCATGCTCAGTGGAAGGAAAGCCTTGTATGGTTAGGACGACACCG
13	0	12460342-12460381	AATCATCCCATTTAATTTGCTCTGTAGGCTCAGTGTCCG	4	AAAGGTTCGTCATAGTTCGCAATCATCCCATTTAATTTGCTCTGTAGGCTCAGTGTCCGGTATGGTTAGGACGACACCG
13	0	12460382-12460421	GAACCAGCAGACTGGTCCATACTTCAGAGTAAGGTTGGC	4	TACTTCTATCACGCCAACGGGAACCAGCAGACTGGTCCATACTTCAGAGTAAGGTTGGCGTATGGTTAGGACGACACCG
13	0	12460437-12460476	CAGCTTCCCGCTGGCCTGGAGAATCTGAGTTTATCAGTG	4	AAAGGTTCGTCATAGTTCGCCAGCTTCCCGCTGGCCTGGAGAATCTGAGTTTATCAGTGGTATGGTTAGGACGACACCG
13	0	12460481-12460520	CCCAGATAGTCACTTCATTGGTTTCAGCTGCCTGCGTCA	4	TACTTCTATCACGCCAACGGCCCAGATAGTCACTTCATTGGTTTCAGCTGCCTGCGTCAGTATGGTTAGGACGACACCG
13	0	12460521-12460560	TCTCTTTTCCTTTAAGGACTGCTGGTCAAGGAGGTCTCT	4	AAAGGTTCGTCATAGTTCGCTCTCTTTTCCTTTAAGGACTGCTGGTCAAGGAGGTCTCTGTATGGTTAGGACGACACCG
13	0	12460561-12460600	TGCTTTGACCTTTGTGACGTCTGTTTCCGTAACATGCAG	4	TACTTCTATCACGCCAACGGTGCTTTGACCTTTGTGACGTCTGTTTCCGTAACATGCAGGTATGGTTAGGACGACACCG
13	0	12460604-12460643	CACATCTGATGGTACTCACCATGCCAGCCTCTGATGGTG	4	AAAGGTTCGTCATAGTTCGCCACATCTGATGGTACTCACCATGCCAGCCTCTGATGGTGGTATGGTTAGGACGACACCG
13	0	12460672-12460711	CACTTTATGTGGGTAGCCTTGAGGGGTTGGGGATGGAAA	4	TACTTCTATCACGCCAACGGCACTTTATGTGGGTAGCCTTGAGGGGTTGGGGATGGAAAGTATGGTTAGGACGACACCG
13	0	12460885-12460924	GCCTGACTTACTCGTGACCCAGTCACTTCCTAACCCCTT	4	AAAGGTTCGTCATAGTTCGCGCCTGACTTACTCGTGACCCAGTCACTTCCTAACCCCTTGTATGGTTAGGACGACACCG
13	0	12460925-12460964	CATCCTGGCTTTTACCCCAGCCACCCTAAAGAGGGAAGA	4	TACTTCTATCACGCCAACGGCATCCTGGCTTTTACCCCAGCCACCCTAAAGAGGGAAGAGTATGGTTAGGACGACACCG
13	0	12461303-12461342	CTGTAACCGCATCCTCGCTGTCCTCTCCTCATCTCTCTG	4	AAAGGTTCGTCATAGTTCGCCTGTAACCGCATCCTCGCTGTCCTCTCCTCATCTCTCTGGTATGGTTAGGACGACACCG
13	0	12461502-12461541	GCACGTTTGACCAGAGCTCACCTTGCAGAAAAGTCCTGT	4	TACTTCTATCACGCCAACGGGCACGTTTGACCAGAGCTCACCTTGCAGAAAAGTCCTGTGTATGGTTAGGACGACACCG
13	0	12461547-12461586	CTCCCAGGTGAACAGGTGGATCCTCCAAGAGCTTAGCTT	4	AAAGGTTCGTCATAGTTCGCCTCCCAGGTGAACAGGTGGATCCTCCAAGAGCTTAGCTTGTATGGTTAGGACGACACCG
13	0	12461587-12461626	GAGTCACGAAGAGTCTTCCTTACAGAGCCAAGTCACTGG	4	TACTTCTATCACGCCAACGGGAGTCACGAAGAGTCTTCCTTACAGAGCCAAGTCACTGGGTATGGTTAGGACGACACCG
13	0	12461627-12461666	ACTTCAAGGAATTGCTTGCCATTTCATCGGCCCCAGTTT	4	AAAGGTTCGTCATAGTTCGCACTTCAAGGAATTGCTTGCCATTTCATCGGCCCCAGTTTGTATGGTTAGGACGACACCG
13	0	12461725-12461764	ATGTCTTTCTATTCATCTAACTAGGCCCAGTCTCCTCGA	4	TACTTCTATCACGCCAACGGATGTCTTTCTATTCATCTAACTAGGCCCAGTCTCCTCGAGTATGGTTAGGACGACACCG
13	0	12461805-12461844	GTATGTAGAACAGCTGAGTACATCACAAACTGGGCCCCT	4	AAAGGTTCGTCATAGTTCGCGTATGTAGAACAGCTGAGTACATCACAAACTGGGCCCCTGTATGGTTAGGACGACACCG
13	0	12461845-12461884	TTTGTCCAGCACCATAGTACCAGACCAGGACTCTGCATG	4	TACTTCTATCACGCCAACGGTTTGTCCAGCACCATAGTACCAGACCAGGACTCTGCATGGTATGGTTAGGACGACACCG
13	0	12461885-12461924	ACCTGGTGCAAGGTGGCTGGTTTTCCTCCGGTCTTTATA	4	AAAGGTTCGTCATAGTTCGCACCTGGTGCAAGGTGGCTGGTTTTCCTCCGGTCTTTATAGTATGGTTAGGACGACACCG
13	0	12462274-12462313	TATTCTATTGATCAGGTAGAGGTTCCTGGGATCTGCTTG	4	TACTTCTATCACGCCAACGGTATTCTATTGATCAGGTAGAGGTTCCTGGGATCTGCTTGGTATGGTTAGGACGACACCG
13	0	12462314-12462353	GTCACTGTGTTCAGGAGGATTCTAAGGCTGCATTCAGGT	4	AAAGGTTCGTCATAGTTCGCGTCACTGTGTTCAGGAGGATTCTAAGGCTGCATTCAGGTGTATGGTTAGGACGACACCG
13	0	12462647-12462686	TTAGTGATATCTGCCATGGGTTATGGCTTGCAAGCCGTG	4	TACTTCTATCACGCCAACGGTTAGTGATATCTGCCATGGGTTATGGCTTGCAAGCCGTGGTATGGTTAGGACGACACCG
13	0	12462961-12463000	CATTTCTGATGGTGCCTGTTGCCTCTCCACAAGGTGACA	4	AAAGGTTCGTCATAGTTCGCCATTTCTGATGGTGCCTGTTGCCTCTCCACAAGGTGACAGTATGGTTAGGACGACACCG
13	0	12463437-12463476	AGCGTGAGCAAAGGCAAGCAGTTGAAATCAGTACAGTTC	4	TACTTCTATCACGCCAACGGAGCGTGAGCAAAGGCAAGCAGTTGAAATCAGTACAGTTCGTATGGTTAGGACGACACCG
13	0	12463500-12463539	ATATGATCTTGGAAATTTGGACCATCTGTCCACTGATGG	4	AAAGGTTCGTCATAGTTCGCATATGATCTTGGAAATTTGGACCATCTGTCCACTGATGGGTATGGTTAGGACGACACCG
13	0	12463553-12463592	AGAGATGTTAGAGATGCAGCAGAGATCATCATCAGTAGG	4	TACTTCTATCACGCCAACGGAGAGATGTTAGAGATGCAGCAGAGATCATCATCAGTAGGGTATGGTTAGGACGACACCG
13	0	12463595-12463634	ACCAGCTGAACAGGTGATGTAAAGGTTAGAGTTTAAGTG	4	AAAGGTTCGTCATAGTTCGCACCAGCTGAACAGGTGATGTAAAGGTTAGAGTTTAAGTGGTATGGTTAGGACGACACCG
13	0	12463642-12463681	AGAGTCCGTATGTGTGGCGTTTAAGATGACAAAATAGCA	4	TACTTCTATCACGCCAACGGAGAGTCCGTATGTGTGGCGTTTAAGATGACAAAATAGCAGTATGGTTAGGACGACACCG
13	0	12463683-12463722	AACAAGAGTTTTCTTTGTGATGCTGTTTCGCTCTTGTGT	4	AAAGGTTCGTCATAGTTCGCAACAAGAGTTTTCTTTGTGATGCTGTTTCGCTCTTGTGTGTATGGTTAGGACGACACCG
13	0	12463723-12463762	CCAGTCGCATTAAAACCAGCTCAGAGTGGCTCTCCTGTT	4	TACTTCTATCACGCCAACGGCCAGTCGCATTAAAACCAGCTCAGAGTGGCTCTCCTGTTGTATGGTTAGGACGACACCG
13	0	12464004-12464043	CTTGTGGAGAGATTGGCCAGAAAGCCACTGGTAGGAGGA	4	AAAGGTTCGTCATAGTTCGCCTTGTGGAGAGATTGGCCAGAAAGCCACTGGTAGGAGGAGTATGGTTAGGACGACACCG
13	0	12464044-12464083	TCAACCCCATCACATGTCTTGTCTTCCAGATTCTCAGAC	4	TACTTCTATCACGCCAACGGTCAACCCCATCACATGTCTTGTCTTCCAGATTCTCAGACGTATGGTTAGGACGACACCG
13	0	12464085-12464124	AGGAGAGACTGGGGCTCTACCTGATCATCCAGGGGAAAA	4	AAAGGTTCGTCATAGTTCGCAGGAGAGACTGGGGCTCTACCTGATCATCCAGGGGAAAAGTATGGTTAGGACGACACCG
13	0	12464136-12464175	TCCTCACCTCTGTGCTGAAAAGCAGGCAGACACCTCTTT	4	TACTTCTATCACGCCAACGGTCCTCACCTCTGTGCTGAAAAGCAGGCAGACACCTCTTTGTATGGTTAGGACGACACCG
13	0	12464176-12464215	GCATCCCATCAGAATCATATGCGATGGAGAGCTCCCCTG	4	AAAGGTTCGTCATAGTTCGCGCATCCCATCAGAATCATATGCGATGGAGAGCTCCCCTGGTATGGTTAGGACGACACCG
13	0	12464220-12464259	AAAACTGCCCAGATGGAATTGGAAAATCGAGGAAGTTTT	4	TACTTCTATCACGCCAACGGAAAACTGCCCAGATGGAATTGGAAAATCGAGGAAGTTTTGTATGGTTAGGACGACACCG
13	0	12464260-12464299	CAGATTCCATCACAGTCATCCCCAAAATGCAGCTCCAGT	4	AAAGGTTCGTCATAGTTCGCCAGATTCCATCACAGTCATCCCCAAAATGCAGCTCCAGTGTATGGTTAGGACGACACCG
13	0	12464536-12464575	TTTTGTCCTAGACTGAACAGCAGCCAAGGGCAGACTCTA	4	TACTTCTATCACGCCAACGGTTTTGTCCTAGACTGAACAGCAGCCAAGGGCAGACTCTAGTATGGTTAGGACGACACCG
13	0	12464875-12464914	CTCTTCCCTGGCGTGGTTTGTTGTCATGTCTTCACCCAA	4	AAAGGTTCGTCATAGTTCGCCTCTTCCCTGGCGTGGTTTGTTGTCATGTCTTCACCCAAGTATGGTTAGGACGACACCG
13	0	12464943-12464982	GGGGTTAACATGCTGTGACTGGAGTGGAAGTTCCTCCAT	4	TACTTCTATCACGCCAACGGGGGGTTAACATGCTGTGACTGGAGTGGAAGTTCCTCCATGTATGGTTAGGACGACACCG
13	0	12465815-12465854	TGACTTTGCAGTCATCACAGGCCTTTGTCTCCTCACAGA	4	AAAGGTTCGTCATAGTTCGCTGACTTTGCAGTCATCACAGGCCTTTGTCTCCTCACAGAGTATGGTTAGGACGACACCG
13	0	12465855-12465894	TCAGAGCCAGTTGAGAAGTGGTTGCAGGAATCAAAAGAT	4	TACTTCTATCACGCCAACGGTCAGAGCCAGTTGAGAAGTGGTTGCAGGAATCAAAAGATGTATGGTTAGGACGACACCG
13	0	12465932-12465971	CTTTCTCATGAGCGGCTTGTTTCTGAGAGTCACCTTATA	4	AAAGGTTCGTCATAGTTCGCCTTTCTCATGAGCGGCTTGTTTCTGAGAGTCACCTTATAGTATGGTTAGGACGACACCG
13	0	12466540-12466579	CCTGGATGCGATGAGCTTCTTGTCACAGACAGCACTGAT	4	TACTTCTATCACGCCAACGGCCTGGATGCGATGAGCTTCTTGTCACAGACAGCACTGATGTATGGTTAGGACGACACCG
13	0	12466582-12466621	CAAAGGCCTTCTTGCTCCTGGAAGCATCTGCACTCTGAA	4	AAAGGTTCGTCATAGTTCGCCAAAGGCCTTCTTGCTCCTGGAAGCATCTGCACTCTGAAGTATGGTTAGGACGACACCG
13	0	12466656-12466695	GGAGACAGAGAAGGTCTAGGAGAGCTTCACCCCAGAGCA	4	TACTTCTATCACGCCAACGGGGAGACAGAGAAGGTCTAGGAGAGCTTCACCCCAGAGCAGTATGGTTAGGACGACACCG
13	0	12466703-12466742	CTCGCTCAGACTCAGCTCCTCCCAGGAAAATGAGAAGGA	4	AAAGGTTCGTCATAGTTCGCCTCGCTCAGACTCAGCTCCTCCCAGGAAAATGAGAAGGAGTATGGTTAGGACGACACCG
13	0	12466803-12466842	CCCCATCACTGAGGATTTAGCGAGCGATAGATGTCAAGT	4	TACTTCTATCACGCCAACGGCCCCATCACTGAGGATTTAGCGAGCGATAGATGTCAAGTGTATGGTTAGGACGACACCG
13	0	12466880-12466919	GCCCATTGCCAGGAACATGCCAGAATTCCATGAAGTCCA	4	AAAGGTTCGTCATAGTTCGCGCCCATTGCCAGGAACATGCCAGAATTCCATGAAGTCCAGTATGGTTAGGACGACACCG
13	0	12466947-12466986	GGCTGACTTAGGGAAGCCATACGTCTTAGTGCCAGCCTA	4	TACTTCTATCACGCCAACGGGGCTGACTTAGGGAAGCCATACGTCTTAGTGCCAGCCTAGTATGGTTAGGACGACACCG
13	0	12466991-12467030	CCCTCCACAGCCTGTAGGGGAAGCATCCCTTGGATTTAA	4	AAAGGTTCGTCATAGTTCGCCCCTCCACAGCCTGTAGGGGAAGCATCCCTTGGATTTAAGTATGGTTAGGACGACACCG
13	0	12467031-12467070	TTCATGAGCCGTCCTCCGTACCTTGTACCAGTTGAATGT	4	TACTTCTATCACGCCAACGGTTCATGAGCCGTCCTCCGTACCTTGTACCAGTTGAATGTGTATGGTTAGGACGACACCG
13	0	12467097-12467136	GCCAGTCTCCTGGTGACCTCAGTTGGAGTTCGGTTAACT	4	AAAGGTTCGTCATAGTTCGCGCCAGTCTCCTGGTGACCTCAGTTGGAGTTCGGTTAACTGTATGGTTAGGACGACACCG
13	0	12467546-12467585	AACCCAGTAGGGAAATTCCTAATTTTGGTGGGAAGAATG	4	TACTTCTATCACGCCAACGGAACCCAGTAGGGAAATTCCTAATTTTGGTGGGAAGAATGGTATGGTTAGGACGACACCG
13	0	12467629-12467668	GGGGAGGAAGATGGGTAATGTCCTAGCTTGAGTGACGTA	4	AAAGGTTCGTCATAGTTCGCGGGGAGGAAGATGGGTAATGTCCTAGCTTGAGTGACGTAGTATGGTTAGGACGACACCG
13	0	12467730-12467769	GAGTGGACTATGGTTTGTGTGCAGCGGATGGAGTAATTG	4	TACTTCTATCACGCCAACGGGAGTGGACTATGGTTTGTGTGCAGCGGATGGAGTAATTGGTATGGTTAGGACGACACCG
13	0	12467770-12467809	AGTGAGTGCTTCTCCCTGGAGACAGAATCAATCACCGTG	4	AAAGGTTCGTCATAGTTCGCAGTGAGTGCTTCTCCCTGGAGACAGAATCAATCACCGTGGTATGGTTAGGACGACACCG
13	0	12468062-12468101	TAATGAATAATACAGGAAGACCAGCATTCAGATTGCCGG	4	TACTTCTATCACGCCAACGGTAATGAATAATACAGGAAGACCAGCATTCAGATTGCCGGGTATGGTTAGGACGACACCG
13	0	12468102-12468141	ATTTGAAGCAGCATCGAGGGAAAGTCTTAGACGAGCCCA	4	AAAGGTTCGTCATAGTTCGCATTTGAAGCAGCATCGAGGGAAAGTCTTAGACGAGCCCAGTATGGTTAGGACGACACCG
13	0	12468142-12468181	TCCTTTCAATGTGATGTACATCCTGAGCCCTGACTGCCT	4	TACTTCTATCACGCCAACGGTCCTTTCAATGTGATGTACATCCTGAGCCCTGACTGCCTGTATGGTTAGGACGACACCG
13	0	12468195-12468234	TTTTCCCTGCCAGTGATCTGAATGGACGTTTGCCAGACT	4	AAAGGTTCGTCATAGTTCGCTTTTCCCTGCCAGTGATCTGAATGGACGTTTGCCAGACTGTATGGTTAGGACGACACCG
13	0	12468302-12468341	TATATGTTATCAGTGCACCTGGAGAAAAGTGACAGGTTG	4	TACTTCTATCACGCCAACGGTATATGTTATCAGTGCACCTGGAGAAAAGTGACAGGTTGGTATGGTTAGGACGACACCG
13	0	12468438-12468477	TTCCAATATCCATTGAAGCAGCAGCTGACATTACAGATG	4	AAAGGTTCGTCATAGTTCGCTTCCAATATCCATTGAAGCAGCAGCTGACATTACAGATGGTATGGTTAGGACGACACCG
13	0	12468527-12468566	TTTAGAGCCTAACCCCTGAGTATGTTTACCTTGGTTTCC	4	TACTTCTATCACGCCAACGGTTTAGAGCCTAACCCCTGAGTATGTTTACCTTGGTTTCCGTATGGTTAGGACGACACCG
13	0	12468570-12468609	TTTTAAGGCCTACTCACTTCTTTGGGAAGTACGTTGTGC	4	AAAGGTTCGTCATAGTTCGCTTTTAAGGCCTACTCACTTCTTTGGGAAGTACGTTGTGCGTATGGTTAGGACGACACCG
13	0	12468610-12468649	TTTTATACTTGTGGCTTCCAGTCGTGTTGGCATCTCGGG	4	TACTTCTATCACGCCAACGGTTTTATACTTGTGGCTTCCAGTCGTGTTGGCATCTCGGGGTATGGTTAGGACGACACCG
13	0	12468791-12468830	GAGGCTGCAGAACTGTGGGTCCTCAGGTCAGTTAGACTA	4	AAAGGTTCGTCATAGTTCGCGAGGCTGCAGAACTGTGGGTCCTCAGGTCAGTTAGACTAGTATGGTTAGGACGACACCG
13	0	12468863-12468902	GGTCCTGGATGTGAACCTGGCAGAAGAGAGCTTCAGAGA	4	TACTTCTATCACGCCAACGGGGTCCTGGATGTGAACCTGGCAGAAGAGAGCTTCAGAGAGTATGGTTAGGACGACACCG
13	0	12468911-12468950	GAGATCTCAGCAGAAGCAAGTGCCGGGGTACAGACAAGA	4	AAAGGTTCGTCATAGTTCGCGAGATCTCAGCAGAAGCAAGTGCCGGGGTACAGACAAGAGTATGGTTAGGACGACACCG
13	0	12468952-12468991	CGCTTCGCAGAAATGAGGTTTCCTGACACAGCGACATCA	4	TACTTCTATCACGCCAACGGCGCTTCGCAGAAATGAGGTTTCCTGACACAGCGACATCAGTATGGTTAGGACGACACCG
13	0	12469049-12469088	TTTTCTGAGCCAGCTCCTGCCCTCCTAAGGTTTTCAGTT	4	AAAGGTTCGTCATAGTTCGCTTTTCTGAGCCAGCTCCTGCCCTCCTAAGGTTTTCAGTTGTATGGTTAGGACGACACCG
13	0	12469089-12469128	ATCTGGTCACGGAAGACCACCAGGACGCTCTGAATTCAT	4	TACTTCTATCACGCCAACGGATCTGGTCACGGAAGACCACCAGGACGCTCTGAATTCATGTATGGTTAGGACGACACCG
13	0	12469367-12469406	TCATAAAGTTTGCTACCATTGTGGAACGCCAGATCTTTG	4	AAAGGTTCGTCATAGTTCGCTCATAAAGTTTGCTACCATTGTGGAACGCCAGATCTTTGGTATGGTTAGGACGACACCG
13	0	12469407-12469446	AACACCTCTGTTACATTGTTACCATGCCCAAATGGTCAT	4	TACTTCTATCACGCCAACGGAACACCTCTGTTACATTGTTACCATGCCCAAATGGTCATGTATGGTTAGGACGACACCG
13	0	12469491-12469530	CAACTACTGAGCCACTGTCTAGATGTCAACGCAGCTCTG	4	AAAGGTTCGTCATAGTTCGCCAACTACTGAGCCACTGTCTAGATGTCAACGCAGCTCTGGTATGGTTAGGACGACACCG
13	0	12469541-12469580	CTGCGACCTGTGCCATAACCGAGACCTCTGAAGACTGAT	4	TACTTCTATCACGCCAACGGCTGCGACCTGTGCCATAACCGAGACCTCTGAAGACTGATGTATGGTTAGGACGACACCG
13	0	12469616-12469655	GCCCTAGGCCTCCATTCAGGACACAAGTTCAAAGCCATT	4	AAAGGTTCGTCATAGTTCGCGCCCTAGGCCTCCATTCAGGACACAAGTTCAAAGCCATTGTATGGTTAGGACGACACCG
13	0	12469709-12469748	CAAATAAGGTGAGGGTGGCCTGGGAACACTTGCTGCTTA	4	TACTTCTATCACGCCAACGGCAAATAAGGTGAGGGTGGCCTGGGAACACTTGCTGCTTAGTATGGTTAGGACGACACCG
13	0	12469752-12469791	GCGTGTTGAGAACTGAGGGCCCTTTGCAGTTAAGGTCTT	4	AAAGGTTCGTCATAGTTCGCGCGTGTTGAGAACTGAGGGCCCTTTGCAGTTAAGGTCTTGTATGGTTAGGACGACACCG
13	0	12469792-12469831	GGCAGTAAAACCTGTCTACACTGTTGCAAGTGGCTGGCT	4	TACTTCTATCACGCCAACGGGGCAGTAAAACCTGTCTACACTGTTGCAAGTGGCTGGCTGTATGGTTAGGACGACACCG
13	0	12469841-12469880	CAACTTCCTGGAGCCTGGAGGAAAGGGAGTGAGTGAGTA	4	AAAGGTTCGTCATAGTTCGCCAACTTCCTGGAGCCTGGAGGAAAGGGAGTGAGTGAGTAGTATGGTTAGGACGACACCG
13	0	12469931-12469970	CTGTCTTAAGGCGTTGAGAAGGGGATGGCCTGCACAATT	4	TACTTCTATCACGCCAACGGCTGTCTTAAGGCGTTGAGAAGGGGATGGCCTGCACAATTGTATGGTTAGGACGACACCG
13	0	12469976-12470015	AAATATCATCTGTGAAGACTTTAGGGACAGGGTCTCAGC	4	AAAGGTTCGTCATAGTTCGCAAATATCATCTGTGAAGACTTTAGGGACAGGGTCTCAGCGTATGGTTAGGACGACACCG
13	0	12470022-12470061	TTAGGATGGAAAGGAGAAACGTTAGATGATGTCCTGTCC	4	TACTTCTATCACGCCAACGGTTAGGATGGAAAGGAGAAACGTTAGATGATGTCCTGTCCGTATGGTTAGGACGACACCG
13	0	12470062-12470101	GTGATGAGGACCTAAGGTCATCTGAGAGGTTCCCTGATG	4	AAAGGTTCGTCATAGTTCGCGTGATGAGGACCTAAGGTCATCTGAGAGGTTCCCTGATGGTATGGTTAGGACGACACCG
13	0	12470112-12470151	GAGAGGACGAGGAAGGATGCCTCTGGGGAAAGGTAGCTT	4	TACTTCTATCACGCCAACGGGAGAGGACGAGGAAGGATGCCTCTGGGGAAAGGTAGCTTGTATGGTTAGGACGACACCG
13	0	12470492-12470531	TGAGCTGGTATATGTAAAATGTCATTCACAGCGAGTGTG	4	AAAGGTTCGTCATAGTTCGCTGAGCTGGTATATGTAAAATGTCATTCACAGCGAGTGTGGTATGGTTAGGACGACACCG
13	0	12470532-12470571	AGGTACACAGAGCTGACCTTGGCAATGACATAGGATGAG	4	TACTTCTATCACGCCAACGGAGGTACACAGAGCTGACCTTGGCAATGACATAGGATGAGGTATGGTTAGGACGACACCG
13	0	12470655-12470694	CTGAAGGGGAAGGAGTCCTGTAAGGGGATCTGGAGAGTC	4	AAAGGTTCGTCATAGTTCGCCTGAAGGGGAAGGAGTCCTGTAAGGGGATCTGGAGAGTCGTATGGTTAGGACGACACCG
13	0	12470695-12470734	CTTTTAAGAGGGGATGGATGTGAGGGGCTGAATGGTGTC	4	TACTTCTATCACGCCAACGGCTTTTAAGAGGGGATGGATGTGAGGGGCTGAATGGTGTCGTATGGTTAGGACGACACCG
13	0	12470736-12470775	GTGGACCATCAGGTACACTGGTCTCATGCCTAGGGGAAA	4	AAAGGTTCGTCATAGTTCGCGTGGACCATCAGGTACACTGGTCTCATGCCTAGGGGAAAGTATGGTTAGGACGACACCG
13	0	12470813-12470852	GTGGAGGGCTTGACACCTGAAGGGTGACACCTAAAATGT	4	TACTTCTATCACGCCAACGGGTGGAGGGCTTGACACCTGAAGGGTGACACCTAAAATGTGTATGGTTAGGACGACACCG
13	0	12470926-12470965	CCAGCATGCCACTGTCTCCAGGTCCATGTTTCTTAGCTT	4	AAAGGTTCGTCATAGTTCGCCCAGCATGCCACTGTCTCCAGGTCCATGTTTCTTAGCTTGTATGGTTAGGACGACACCG
13	0	12470966-12471005	CTCAAACAGGCCCTCAGTCTCCCTGCTATAAATAAACCT	4	TACTTCTATCACGCCAACGGCTCAAACAGGCCCTCAGTCTCCCTGCTATAAATAAACCTGTATGGTTAGGACGACACCG
13	0	12471006-12471045	GGAGTCAGAGAGAGTTCTCAGTGAGGAGTGGCTCAGTCC	4	AAAGGTTCGTCATAGTTCGCGGAGTCAGAGAGAGTTCTCAGTGAGGAGTGGCTCAGTCCGTATGGTTAGGACGACACCG
13	0	12471404-12471443	AAAAGTCCGGACCCATCCTGTTAAAGTCCCGTAACCTAC	4	TACTTCTATCACGCCAACGGAAAAGTCCGGACCCATCCTGTTAAAGTCCCGTAACCTACGTATGGTTAGGACGACACCG
13	0	12471458-12471497	TTGAAATAAAGTGACTCTCAGTGAGAGCTCTGGGATGAG	4	AAAGGTTCGTCATAGTTCGCTTGAAATAAAGTGACTCTCAGTGAGAGCTCTGGGATGAGGTATGGTTAGGACGACACCG
13	0	12471504-12471543	GGCTGACAACCAGGGTTGACTATAGGCCCCTCTTCAGTT	4	TACTTCTATCACGCCAACGGGGCTGACAACCAGGGTTGACTATAGGCCCCTCTTCAGTTGTATGGTTAGGACGACACCG
13	0	12471849-12471888	GGCAGTTCCTGTTGCTGACCAACCATTGTGCAATTTCCT	4	AAAGGTTCGTCATAGTTCGCGGCAGTTCCTGTTGCTGACCAACCATTGTGCAATTTCCTGTATGGTTAGGACGACACCG
13	0	12471889-12471928	AATTCAGTCAAAAGATGATGGGGTAAGTGGTGGAACAGG	4	TACTTCTATCACGCCAACGGAATTCAGTCAAAAGATGATGGGGTAAGTGGTGGAACAGGGTATGGTTAGGACGACACCG
13	0	12471929-12471968	TGGGCAGGGGATCTGGCGGAATTAATGAGAAAAGTATTA	4	AAAGGTTCGTCATAGTTCGCTGGGCAGGGGATCTGGCGGAATTAATGAGAAAAGTATTAGTATGGTTAGGACGACACCG
13	0	12471969-12472008	TTCAGAGCCCAGCATTCCTTTCCAGCTTAAGGTCTGACC	4	TACTTCTATCACGCCAACGGTTCAGAGCCCAGCATTCCTTTCCAGCTTAAGGTCTGACCGTATGGTTAGGACGACACCG
13	0	12472009-12472048	ACCCGAAATGCATGCAAAGTTCTGCCGTTTGTCTCAAGA	4	AAAGGTTCGTCATAGTTCGCACCCGAAATGCATGCAAAGTTCTGCCGTTTGTCTCAAGAGTATGGTTAGGACGACACCG
13	0	12472071-12472110	GGTCTGGTGGCTCTGGTTGTTAAGGGGAAAGGGAACATT	4	TACTTCTATCACGCCAACGGGGTCTGGTGGCTCTGGTTGTTAAGGGGAAAGGGAACATTGTATGGTTAGGACGACACCG
13	0	12472172-12472211	GCAGCTGTCTGCCTTGAGCACACAGAAATCACCATCTCT	4	AAAGGTTCGTCATAGTTCGCGCAGCTGTCTGCCTTGAGCACACAGAAATCACCATCTCTGTATGGTTAGGACGACACCG
13	0	12472251-12472290	CCCCTTGAACCTCTCTCCCTACAGAAATCTTCATGAAAG	4	TACTTCTATCACGCCAACGGCCCCTTGAACCTCTCTCCCTACAGAAATCTTCATGAAAGGTATGGTTAGGACGACACCG
13	0	12472550-12472589	ACGTTTCAATATAAATACACATTCCAGGTGGCAGGACAG	4	AAAGGTTCGTCATAGTTCGCACGTTTCAATATAAATACACATTCCAGGTGGCAGGACAGGTATGGTTAGGACGACACCG
13	0	12472878-12472917	GTGGGTGTGAGGCAAGTCCTCTCCAGCATCACTTAGGAA	4	TACTTCTATCACGCCAACGGGTGGGTGTGAGGCAAGTCCTCTCCAGCATCACTTAGGAAGTATGGTTAGGACGACACCG
13	0	12472918-12472957	GACAGGCAGGGCAGCAGCTACGTTTTCTTTAGAGAATCT	4	AAAGGTTCGTCATAGTTCGCGACAGGCAGGGCAGCAGCTACGTTTTCTTTAGAGAATCTGTATGGTTAGGACGACACCG
13	0	12472959-12472998	GAGATCTTGACACCGCTCCTCTTCGCTCCCTGTGAATGA	4	TACTTCTATCACGCCAACGGGAGATCTTGACACCGCTCCTCTTCGCTCCCTGTGAATGAGTATGGTTAGGACGACACCG
13	0	12473035-12473074	CCCCTTCCAAAAGAGCAGCAGGTAATGTGGTACCTTTGG	4	AAAGGTTCGTCATAGTTCGCCCCCTTCCAAAAGAGCAGCAGGTAATGTGGTACCTTTGGGTATGGTTAGGACGACACCG
13	0	12473078-12473117	ATGGGAATACCTATTCAGGAAGAATAAGGGTTTTGCAGG	4	TACTTCTATCACGCCAACGGATGGGAATACCTATTCAGGAAGAATAAGGGTTTTGCAGGGTATGGTTAGGACGACACCG
13	0	12473151-12473190	TTGGACATGTTGCTTCAAAAGATTTAGGAGCAGTGAATG	4	AAAGGTTCGTCATAGTTCGCTTGGACATGTTGCTTCAAAAGATTTAGGAGCAGTGAATGGTATGGTTAGGACGACACCG
13	0	12473191-12473230	CCTCATTTATTATCATGTCTTCTCGTGTGTCCACGCTCC	4	TACTTCTATCACGCCAACGGCCTCATTTATTATCATGTCTTCTCGTGTGTCCACGCTCCGTATGGTTAGGACGACACCG
13	0	12473247-12473286	CTGCTGTTGAATGCACTTGCAGCTGTTGTCACTGGATGT	4	AAAGGTTCGTCATAGTTCGCCTGCTGTTGAATGCACTTGCAGCTGTTGTCACTGGATGTGTATGGTTAGGACGACACCG
13	0	12473287-12473326	ACCACCTATTTGGAGGCCAAACCTTGTGAGAGTGGAATA	4	TACTTCTATCACGCCAACGGACCACCTATTTGGAGGCCAAACCTTGTGAGAGTGGAATAGTATGGTTAGGACGACACCG
13	0	12473328-12473367	CACCATGTCTCTAGACCACCTCTCAGAACACCACGACCT	4	AAAGGTTCGTCATAGTTCGCCACCATGTCTCTAGACCACCTCTCAGAACACCACGACCTGTATGGTTAGGACGACACCG
13	0	12473503-12473542	CCACTATCCCCTGCTGCTCTTGGGGAGACACCACTTTAA	4	TACTTCTATCACGCCAACGGCCACTATCCCCTGCTGCTCTTGGGGAGACACCACTTTAAGTATGGTTAGGACGACACCG
13	0	12473545-12473584	GTGTGCAGTGAGGATGAGAGGGTCTAGACACACACTGCA	4	AAAGGTTCGTCATAGTTCGCGTGTGCAGTGAGGATGAGAGGGTCTAGACACACACTGCAGTATGGTTAGGACGACACCG
13	0	12473602-12473641	GAGTCAGTCTGGGTGTGTAGGGATTTGTTGCTGGGCAGA	4	TACTTCTATCACGCCAACGGGAGTCAGTCTGGGTGTGTAGGGATTTGTTGCTGGGCAGAGTATGGTTAGGACGACACCG
13	0	12474613-12474652	TGGTTAGACTGGGGCTACATTTTGAAGCCCTACAGCTGC	4	AAAGGTTCGTCATAGTTCGCTGGTTAGACTGGGGCTACATTTTGAAGCCCTACAGCTGCGTATGGTTAGGACGACACCG
13	0	12475900-12475939	CTGATTGTAGGTGACTCACGACTTCCTTGAGTGTCCTCC	4	TACTTCTATCACGCCAACGGCTGATTGTAGGTGACTCACGACTTCCTTGAGTGTCCTCCGTATGGTTAGGACGACACCG
13	0	12475940-12475979	ATGTTTCTTAAATGTGAACCATCGGCTCTGCAGACCCAG	4	AAAGGTTCGTCATAGTTCGCATGTTTCTTAAATGTGAACCATCGGCTCTGCAGACCCAGGTATGGTTAGGACGACACCG
13	0	12476040-12476079	GGACCCTGCATCACTTTCTGTTTGAGGCCCTGCTTTCTT	4	TACTTCTATCACGCCAACGGGGACCCTGCATCACTTTCTGTTTGAGGCCCTGCTTTCTTGTATGGTTAGGACGACACCG
13	0	12476102-12476141	CCTGCACCCTGGAAGCCATCAGCAGACGTTCTTTTCATT	4	AAAGGTTCGTCATAGTTCGCCCTGCACCCTGGAAGCCATCAGCAGACGTTCTTTTCATTGTATGGTTAGGACGACACCG
13	0	12476222-12476261	GCAGGCATGGCATGTGGTATGTCGTGAACTTGTTGCATT	4	TACTTCTATCACGCCAACGGGCAGGCATGGCATGTGGTATGTCGTGAACTTGTTGCATTGTATGGTTAGGACGACACCG
13	0	12476429-12476468	TTTGTGAACTAAACAGGATTTTAGCAGTCCTTCCCAGAC	4	AAAGGTTCGTCATAGTTCGCTTTGTGAACTAAACAGGATTTTAGCAGTCCTTCCCAGACGTATGGTTAGGACGACACCG
13	0	12476469-12476508	AAGGCAGTTTGGGCTGATCTATTTGTGTTGAGAAACTGT	4	TACTTCTATCACGCCAACGGAAGGCAGTTTGGGCTGATCTATTTGTGTTGAGAAACTGTGTATGGTTAGGACGACACCG
13	0	12476598-12476637	TTTTAACATTTTCCTTTAGTCACACGTGTGGCCTGTGAG	4	AAAGGTTCGTCATAGTTCGCTTTTAACATTTTCCTTTAGTCACACGTGTGGCCTGTGAGGTATGGTTAGGACGACACCG
13	0	12476975-12477014	GATGGGGCTGCCCTTGGCCTTGATATTTCCTGTTGAAGA	4	TACTTCTATCACGCCAACGGGATGGGGCTGCCCTTGGCCTTGATATTTCCTGTTGAAGAGTATGGTTAGGACGACACCG
13	0	12477063-12477102	TGAGAATTGGTATTTCTCTCATCTTTGCACTCCAAAGCC	4	AAAGGTTCGTCATAGTTCGCTGAGAATTGGTATTTCTCTCATCTTTGCACTCCAAAGCCGTATGGTTAGGACGACACCG
13	0	12477103-12477142	AGGGCAAGGAGCAGTCAGTGTTTTCTCACAGACAGTTTC	4	TACTTCTATCACGCCAACGGAGGGCAAGGAGCAGTCAGTGTTTTCTCACAGACAGTTTCGTATGGTTAGGACGACACCG
13	0	12477186-12477225	CCTGCAATGCAGTTGAAGCTGGTTCTTCCTGTGCACTTT	4	AAAGGTTCGTCATAGTTCGCCCTGCAATGCAGTTGAAGCTGGTTCTTCCTGTGCACTTTGTATGGTTAGGACGACACCG
13	0	12477336-12477375	GTTACAGCCCAGGAACCCTCAGCAGGATAGCAAGTTCCA	4	TACTTCTATCACGCCAACGGGTTACAGCCCAGGAACCCTCAGCAGGATAGCAAGTTCCAGTATGGTTAGGACGACACCG
13	0	12477376-12477415	CTGCTGCATCTACTTCACATGAAGCTGATTCCTAGATGT	4	AAAGGTTCGTCATAGTTCGCCTGCTGCATCTACTTCACATGAAGCTGATTCCTAGATGTGTATGGTTAGGACGACACCG
13	0	12477674-12477713	CTGGAAGAAACAAGTCCAGAGGGGAAGGGGTTAACCATC	4	TACTTCTATCACGCCAACGGCTGGAAGAAACAAGTCCAGAGGGGAAGGGGTTAACCATCGTATGGTTAGGACGACACCG
13	0	12477773-12477812	ACATCTCCCGAGCCCCAGAAAGCCAATTGCTCTCCATAT	4	AAAGGTTCGTCATAGTTCGCACATCTCCCGAGCCCCAGAAAGCCAATTGCTCTCCATATGTATGGTTAGGACGACACCG
13	0	12477856-12477895	CTCTGTTCCTTCCCTATCATGCCACCTGGAAACCAGCTT	4	TACTTCTATCACGCCAACGGCTCTGTTCCTTCCCTATCATGCCACCTGGAAACCAGCTTGTATGGTTAGGACGACACCG
13	0	12477964-12478003	GCTCTCACTGGGAACTCTCAGCAGCTAAGTGAGCCCTTT	4	AAAGGTTCGTCATAGTTCGCGCTCTCACTGGGAACTCTCAGCAGCTAAGTGAGCCCTTTGTATGGTTAGGACGACACCG
13	0	12478010-12478049	CACAGTCACTTCTCCATGAACCGAGCTGCCCTTGTGAAA	4	TACTTCTATCACGCCAACGGCACAGTCACTTCTCCATGAACCGAGCTGCCCTTGTGAAAGTATGGTTAGGACGACACCG
13	0	12478054-12478093	CCCTGATCATATGGCTCTACTGCCACCCCAGGAAACCTA	4	AAAGGTTCGTCATAGTTCGCCCCTGATCATATGGCTCTACTGCCACCCCAGGAAACCTAGTATGGTTAGGACGACACCG
13	0	12478148-12478187	CCAGAGCTGAGGCCTGGCCCTATTCTTTGCAAAACTTCA	4	TACTTCTATCACGCCAACGGCCAGAGCTGAGGCCTGGCCCTATTCTTTGCAAAACTTCAGTATGGTTAGGACGACACCG
13	0	12478269-12478308	TCCGACAAAGCCCTCTGTGGCTTTGGTTCTCTGCTTAGA	4	AAAGGTTCGTCATAGTTCGCTCCGACAAAGCCCTCTGTGGCTTTGGTTCTCTGCTTAGAGTATGGTTAGGACGACACCG
13	0	12478310-12478349	GACCATTGTCACCTTCCAGGCAGCCCCTTGACAAATGAA	4	TACTTCTATCACGCCAACGGGACCATTGTCACCTTCCAGGCAGCCCCTTGACAAATGAAGTATGGTTAGGACGACACCG
13	0	12478350-12478389	CATCTCGGATTCTCTAGTGAACATGGGTGGTTTTGCAGG	4	AAAGGTTCGTCATAGTTCGCCATCTCGGATTCTCTAGTGAACATGGGTGGTTTTGCAGGGTATGGTTAGGACGACACCG
13	0	12478398-12478437	TAGGTTTGATTATGGAAAGATAAGGTTGCAAGTGCCTGG	4	TACTTCTATCACGCCAACGGTAGGTTTGATTATGGAAAGATAAGGTTGCAAGTGCCTGGGTATGGTTAGGACGACACCG
13	0	12478505-12478544	CGCCCCAACTCCCATCCTCATTGCTCTGCTGTAAATGTT	4	AAAGGTTCGTCATAGTTCGCCGCCCCAACTCCCATCCTCATTGCTCTGCTGTAAATGTTGTATGGTTAGGACGACACCG
13	0	12478545-12478584	TATTGAAACTCACCGCTTTCTCAGTTACCAGACCCGTGA	4	TACTTCTATCACGCCAACGGTATTGAAACTCACCGCTTTCTCAGTTACCAGACCCGTGAGTATGGTTAGGACGACACCG
13	0	12478585-12478624	CTTTGCTCCCTCTACCTTCTTTCTGACTGTCAGCTCCAC	4	AAAGGTTCGTCATAGTTCGCCTTTGCTCCCTCTACCTTCTTTCTGACTGTCAGCTCCACGTATGGTTAGGACGACACCG
13	0	12478916-12478955	CTCTCTGTGATCTTCTGTCATCCCAGCTTTCCTGCCCAC	4	TACTTCTATCACGCCAACGGCTCTCTGTGATCTTCTGTCATCCCAGCTTTCCTGCCCACGTATGGTTAGGACGACACCG
13	0	12479044-12479083	GCCTGCTCACCCCGACTCCTTAGGAGGTTTCTACTCCTA	4	AAAGGTTCGTCATAGTTCGCGCCTGCTCACCCCGACTCCTTAGGAGGTTTCTACTCCTAGTATGGTTAGGACGACACCG
13	0	12479234-12479273	AAAACGAGATCCCTATTGCATACCAGCAACCGTAGTTTT	4	TACTTCTATCACGCCAACGGAAAACGAGATCCCTATTGCATACCAGCAACCGTAGTTTTGTATGGTTAGGACGACACCG
13	0	12479274-12479313	TTCTCTTTATGACACCCTCACCGTCCAAGTACTGCTGTG	4	AAAGGTTCGTCATAGTTCGCTTCTCTTTATGACACCCTCACCGTCCAAGTACTGCTGTGGTATGGTTAGGACGACACCG
13	0	12479349-12479388	CATCCTCGTCCATCACCAGGTCCTGCTCATTTTCCTCAC	4	TACTTCTATCACGCCAACGGCATCCTCGTCCATCACCAGGTCCTGCTCATTTTCCTCACGTATGGTTAGGACGACACCG
13	0	12479392-12479431	CCTCCCTGCGCAGCCCTCCTTCTTGCTCTTTCCTTATAT	4	AAAGGTTCGTCATAGTTCGCCCTCCCTGCGCAGCCCTCCTTCTTGCTCTTTCCTTATATGTATGGTTAGGACGACACCG
13	0	12479461-12479500	TGTCCCCAGCCTCCACTTTTCCCTCTAGTCACATCAGCT	4	TACTTCTATCACGCCAACGGTGTCCCCAGCCTCCACTTTTCCCTCTAGTCACATCAGCTGTATGGTTAGGACGACACCG
13	0	12479501-12479540	CCCTCTGATCCTACAAACCCGAGACAGTCATGCCTAGAA	4	AAAGGTTCGTCATAGTTCGCCCCTCTGATCCTACAAACCCGAGACAGTCATGCCTAGAAGTATGGTTAGGACGACACCG
13	0	12480122-12480161	GACCATCACAGAGCTACTTTCCCCACATGGCTGTGTCAT	4	TACTTCTATCACGCCAACGGGACCATCACAGAGCTACTTTCCCCACATGGCTGTGTCATGTATGGTTAGGACGACACCG
13	0	12480187-12480226	CGTGGGGCACTAAGATGCTGTCATGACCCCACATACTGA	4	AAAGGTTCGTCATAGTTCGCCGTGGGGCACTAAGATGCTGTCATGACCCCACATACTGAGTATGGTTAGGACGACACCG
13	0	12480245-12480284	TGGGACCAAGTACCATCTCATAACCTACTCCTTAGACTT	4	TACTTCTATCACGCCAACGGTGGGACCAAGTACCATCTCATAACCTACTCCTTAGACTTGTATGGTTAGGACGACACCG
13	0	12480315-12480354	ATCTTTCTTCTGGCATCTAGCTCACCGAATGATCATTGT	4	AAAGGTTCGTCATAGTTCGCATCTTTCTTCTGGCATCTAGCTCACCGAATGATCATTGTGTATGGTTAGGACGACACCG
13	0	12480373-12480412	ACTGGAATGTGAGTCTTTTGAAATGATACCCTCTCACCC	4	TACTTCTATCACGCCAACGGACTGGAATGTGAGTCTTTTGAAATGATACCCTCTCACCCGTATGGTTAGGACGACACCG
13	0	12480413-12480452	TGTTTCTTTAACATCTGCAGCAGTGTCTGGTACAGTGTA	4	AAAGGTTCGTCATAGTTCGCTGTTTCTTTAACATCTGCAGCAGTGTCTGGTACAGTGTAGTATGGTTAGGACGACACCG
13	0	12480553-12480592	TGATGAAAGAATAGACAGATGGACAAATGCATGGACAGG	4	TACTTCTATCACGCCAACGGTGATGAAAGAATAGACAGATGGACAAATGCATGGACAGGGTATGGTTAGGACGACACCG
13	0	12480759-12480798	ATAACCTTGAGAGCTAAGCCAGCCTTCAAAACACTTAAC	4	AAAGGTTCGTCATAGTTCGCATAACCTTGAGAGCTAAGCCAGCCTTCAAAACACTTAACGTATGGTTAGGACGACACCG
13	0	12481089-12481128	AAGTCTGTCATATCAACACCCACACCTTCACATGTAGAC	4	TACTTCTATCACGCCAACGGAAGTCTGTCATATCAACACCCACACCTTCACATGTAGACGTATGGTTAGGACGACACCG
13	0	12481160-12481199	ATTTGACAAGATGCAGGAGCTTCTCTGCATTAATAGCTG	4	AAAGGTTCGTCATAGTTCGCATTTGACAAGATGCAGGAGCTTCTCTGCATTAATAGCTGGTATGGTTAGGACGACACCG
13	0	12481205-12481244	GTATTTGGCACACATGGGGCAGACTTGGCAGACCATTTG	4	TACTTCTATCACGCCAACGGGTATTTGGCACACATGGGGCAGACTTGGCAGACCATTTGGTATGGTTAGGACGACACCG
13	0	12481245-12481284	CTGTCTCTCATTGACACTCAGACAAAGTCATTGAGCGTG	4	AAAGGTTCGTCATAGTTCGCCTGTCTCTCATTGACACTCAGACAAAGTCATTGAGCGTGGTATGGTTAGGACGACACCG
13	0	12481331-12481370	ATATCTGTTTACTAAGCCAACCTCACAAGCAAAGTCCTG	4	TACTTCTATCACGCCAACGGATATCTGTTTACTAAGCCAACCTCACAAGCAAAGTCCTGGTATGGTTAGGACGACACCG
13	0	12481384-12481423	CCCACTGAAAGTTTTAAAACAATCCAGCTCCATCTTTCC	4	AAAGGTTCGTCATAGTTCGCCCCACTGAAAGTTTTAAAACAATCCAGCTCCATCTTTCCGTATGGTTAGGACGACACCG
13	0	12481424-12481463	CTAATCGCTAGTTACATACATGGCTCAGGTGGGACACTG	4	TACTTCTATCACGCCAACGGCTAATCGCTAGTTACATACATGGCTCAGGTGGGACACTGGTATGGTTAGGACGACACCG
13	0	12481623-12481662	ACATAACACAGGCGTTTTCTTCATGGAGAGAGAAACCTT	4	AAAGGTTCGTCATAGTTCGCACATAACACAGGCGTTTTCTTCATGGAGAGAGAAACCTTGTATGGTTAGGACGACACCG
13	0	12481709-12481748	ATAAACAAATTGGTGAGGAGTTCCACTGTTTCAGGACTG	4	TACTTCTATCACGCCAACGGATAAACAAATTGGTGAGGAGTTCCACTGTTTCAGGACTGGTATGGTTAGGACGACACCG
13	0	12481873-12481912	ACAGAGCAGGATACAGGTTTATCTAGAACTGTCTTCTGG	4	AAAGGTTCGTCATAGTTCGCACAGAGCAGGATACAGGTTTATCTAGAACTGTCTTCTGGGTATGGTTAGGACGACACCG
13	0	12481930-12481969	AAAACAGAGGGCCAGCCTCAATGTTTTCAGTTTCCATTT	4	TACTTCTATCACGCCAACGGAAAACAGAGGGCCAGCCTCAATGTTTTCAGTTTCCATTTGTATGGTTAGGACGACACCG
13	0	12481977-12482016	CCAGTCTTAGAGTATCAGTAAAGTCCTTCATCTCAGGCC	4	AAAGGTTCGTCATAGTTCGCCCAGTCTTAGAGTATCAGTAAAGTCCTTCATCTCAGGCCGTATGGTTAGGACGACACCG
13	0	12482148-12482187	GTGGAGAATGGCTTCTCAGAGGCAGGTGTGCACTTTCCT	4	TACTTCTATCACGCCAACGGGTGGAGAATGGCTTCTCAGAGGCAGGTGTGCACTTTCCTGTATGGTTAGGACGACACCG
13	0	12482197-12482236	GGTCAGGCTCCTGCTTTGATCCATCAGGCAGGAAAGTTT	4	AAAGGTTCGTCATAGTTCGCGGTCAGGCTCCTGCTTTGATCCATCAGGCAGGAAAGTTTGTATGGTTAGGACGACACCG
13	0	12482237-12482276	TCCCGGGAGTTGAACTTAGGATATTTCCTGTAGTTCATC	4	TACTTCTATCACGCCAACGGTCCCGGGAGTTGAACTTAGGATATTTCCTGTAGTTCATCGTATGGTTAGGACGACACCG
13	0	12482298-12482337	GGATATTGTCCCATATCACAGAGCCTCTAAACCACAAAG	4	AAAGGTTCGTCATAGTTCGCGGATATTGTCCCATATCACAGAGCCTCTAAACCACAAAGGTATGGTTAGGACGACACCG
13	0	12482409-12482448	CCAGCCCAGACGGGAGGAAGAGTGTTGGGATTTATGAGA	4	TACTTCTATCACGCCAACGGCCAGCCCAGACGGGAGGAAGAGTGTTGGGATTTATGAGAGTATGGTTAGGACGACACCG
13	0	12482451-12482490	AAGGAACACTGTTCACCCACGGGGAGGTAAAAGCTCCAT	4	AAAGGTTCGTCATAGTTCGCAAGGAACACTGTTCACCCACGGGGAGGTAAAAGCTCCATGTATGGTTAGGACGACACCG
13	0	12482491-12482530	ACTGAAAGCAACCCGGGAGAGGAAAATATGTTTGAAATG	4	TACTTCTATCACGCCAACGGACTGAAAGCAACCCGGGAGAGGAAAATATGTTTGAAATGGTATGGTTAGGACGACACCG
13	0	12482610-12482649	TTTTCTATAAGTGCCTGGAATAACTTGAAGAAGCTGGGC	4	AAAGGTTCGTCATAGTTCGCTTTTCTATAAGTGCCTGGAATAACTTGAAGAAGCTGGGCGTATGGTTAGGACGACACCG
13	0	12482650-12482689	AGGCTGGTAGATCCTTGTTAAACTCTCAGAATGCGATGT	4	TACTTCTATCACGCCAACGGAGGCTGGTAGATCCTTGTTAAACTCTCAGAATGCGATGTGTATGGTTAGGACGACACCG
13	0	12482731-12482770	AAAATTCTAAGTATGCTCCCTGCTTGGTCACCGGCAACC	4	AAAGGTTCGTCATAGTTCGCAAAATTCTAAGTATGCTCCCTGCTTGGTCACCGGCAACCGTATGGTTAGGACGACACCG
13	0	12482900-12482939	CAACCCTGTCCAAGCCCAAGCACAGAACGGGATTTCTTT	4	TACTTCTATCACGCCAACGGCAACCCTGTCCAAGCCCAAGCACAGAACGGGATTTCTTTGTATGGTTAGGACGACACCG
13	0	12482957-12482996	CCTTGCCCTCATCCTCTAGCCTCCCATCTCTGTGTATGT	4	AAAGGTTCGTCATAGTTCGCCCTTGCCCTCATCCTCTAGCCTCCCATCTCTGTGTATGTGTATGGTTAGGACGACACCG
13	0	12483023-12483062	GCGACTGCTGTACTGGGAGAAAGATACAGCCTTCACCGT	4	TACTTCTATCACGCCAACGGGCGACTGCTGTACTGGGAGAAAGATACAGCCTTCACCGTGTATGGTTAGGACGACACCG
13	0	12483181-12483220	TTAGTAACACATCCGTCTGCCTTCGAGTCCAGGGATAGC	4	AAAGGTTCGTCATAGTTCGCTTAGTAACACATCCGTCTGCCTTCGAGTCCAGGGATAGCGTATGGTTAGGACGACACCG
13	0	12483262-12483301	TTCTGTGCTTTGTAGTAGGTGGGTATGTTAGTGACAGTC	4	TACTTCTATCACGCCAACGGTTCTGTGCTTTGTAGTAGGTGGGTATGTTAGTGACAGTCGTATGGTTAGGACGACACCG
13	0	12483302-12483341	CTCCACTACTCACTGCAACTGGATAGCTCTCATCACTGA	4	AAAGGTTCGTCATAGTTCGCCTCCACTACTCACTGCAACTGGATAGCTCTCATCACTGAGTATGGTTAGGACGACACCG
13	0	12483342-12483381	TGGGGCCCATTATTCTTGCAGTTAGTAGAGAGGTGAAGA	4	TACTTCTATCACGCCAACGGTGGGGCCCATTATTCTTGCAGTTAGTAGAGAGGTGAAGAGTATGGTTAGGACGACACCG
13	0	12483533-12483572	AGTGAAGCATTGTTTCATCTCTTCCTGAATCCGAGTGAA	4	AAAGGTTCGTCATAGTTCGCAGTGAAGCATTGTTTCATCTCTTCCTGAATCCGAGTGAAGTATGGTTAGGACGACACCG
13	0	12483609-12483648	ATCGGGTGCATAGGAATCAATATTCCAGATACATGCACA	4	TACTTCTATCACGCCAACGGATCGGGTGCATAGGAATCAATATTCCAGATACATGCACAGTATGGTTAGGACGACACCG
13	0	12483708-12483747	AGTGCTTGGGTGTCTGTTTTCATATTCATAGGTCGAGAT	4	AAAGGTTCGTCATAGTTCGCAGTGCTTGGGTGTCTGTTTTCATATTCATAGGTCGAGATGTATGGTTAGGACGACACCG
13	0	12483830-12483869	ACTTTTATGCCACCAAATCTGATTTGTAGCACTTAGCCC	4	TACTTCTATCACGCCAACGGACTTTTATGCCACCAAATCTGATTTGTAGCACTTAGCCCGTATGGTTAGGACGACACCG
13	0	12483935-12483974	GCCAGGCTCTAGCAGGTGTGTAAATCACACTCATGACCG	4	AAAGGTTCGTCATAGTTCGCGCCAGGCTCTAGCAGGTGTGTAAATCACACTCATGACCGGTATGGTTAGGACGACACCG
13	0	12484041-12484080	CCTGCAGGCCCAGAGGGGATGAAGAAACCTCTCATTTCT	4	TACTTCTATCACGCCAACGGCCTGCAGGCCCAGAGGGGATGAAGAAACCTCTCATTTCTGTATGGTTAGGACGACACCG
13	0	12484232-12484271	AAAATCTCAGGTAAGTTTTCCATTGCCACACCCAGGCCC	4	AAAGGTTCGTCATAGTTCGCAAAATCTCAGGTAAGTTTTCCATTGCCACACCCAGGCCCGTATGGTTAGGACGACACCG
13	0	12484424-12484463	CAGAGGTGACTCCAGGGATGTACTGTGCCTGAAAGCAGT	4	TACTTCTATCACGCCAACGGCAGAGGTGACTCCAGGGATGTACTGTGCCTGAAAGCAGTGTATGGTTAGGACGACACCG
13	0	12484468-12484507	GAACCCCAGGTGCCAGTTGCAATCAGAGTGAAAGACCAA	4	AAAGGTTCGTCATAGTTCGCGAACCCCAGGTGCCAGTTGCAATCAGAGTGAAAGACCAAGTATGGTTAGGACGACACCG
13	0	12484535-12484574	GCTGAGCTCCTCCCACCCCAGATTGCAGAGAAAAGAATC	4	TACTTCTATCACGCCAACGGGCTGAGCTCCTCCCACCCCAGATTGCAGAGAAAAGAATCGTATGGTTAGGACGACACCG
13	0	12484609-12484648	CTCCTCTCGAATCCCCTTCCCCTTTCTCCAGCATCAGTT	4	AAAGGTTCGTCATAGTTCGCCTCCTCTCGAATCCCCTTCCCCTTTCTCCAGCATCAGTTGTATGGTTAGGACGACACCG
13	0	12484670-12484709	GCCCTCTCCATGCTCACACCCATACACACCCCAGTAATA	4	TACTTCTATCACGCCAACGGGCCCTCTCCATGCTCACACCCATACACACCCCAGTAATAGTATGGTTAGGACGACACCG
13	0	12484731-12484770	CCCTTCATAGCAATGTCGCCATATGGTGCATCACGTGCA	4	AAAGGTTCGTCATAGTTCGCCCCTTCATAGCAATGTCGCCATATGGTGCATCACGTGCAGTATGGTTAGGACGACACCG
13	0	12485189-12485228	GAATGAGTGGACAAAATAATGGTCCACCTGCTCGTGGGG	4	TACTTCTATCACGCCAACGGGAATGAGTGGACAAAATAATGGTCCACCTGCTCGTGGGGGTATGGTTAGGACGACACCG
13	0	12485346-12485385	CTTCCTCCTGGGTGACAAGCCAGCAGAAGTCTTCACAGA	4	AAAGGTTCGTCATAGTTCGCCTTCCTCCTGGGTGACAAGCCAGCAGAAGTCTTCACAGAGTATGGTTAGGACGACACCG
13	0	12485652-12485691	CTGGCCCAGACACCATGTCTGCGTTCCATAGCACTTTAA	4	TACTTCTATCACGCCAACGGCTGGCCCAGACACCATGTCTGCGTTCCATAGCACTTTAAGTATGGTTAGGACGACACCG
13	0	12485692-12485731	ACCATTGAGCAAAGCAAGCTGCTGAAGCCAATGTTTAGA	4	AAAGGTTCGTCATAGTTCGCACCATTGAGCAAAGCAAGCTGCTGAAGCCAATGTTTAGAGTATGGTTAGGACGACACCG
13	0	12485747-12485786	TTACAAACCTCTACATAATTAGGGTGTTATCGCCCAGGG	4	TACTTCTATCACGCCAACGGTTACAAACCTCTACATAATTAGGGTGTTATCGCCCAGGGGTATGGTTAGGACGACACCG
13	0	12485820-12485859	GCAGTCCCAGGAGTCCTTTGGTGATGGAGACAGTGTGTA	4	AAAGGTTCGTCATAGTTCGCGCAGTCCCAGGAGTCCTTTGGTGATGGAGACAGTGTGTAGTATGGTTAGGACGACACCG
13	0	12486067-12486106	TCCTCCCCACCTGACCTCATCTGTGCATCTGACAGAGAT	4	TACTTCTATCACGCCAACGGTCCTCCCCACCTGACCTCATCTGTGCATCTGACAGAGATGTATGGTTAGGACGACACCG
13	0	12486144-12486183	AGGTAACCCTCTCAAGCTGGGGTTGCTCCTCTGAGTTTA	4	AAAGGTTCGTCATAGTTCGCAGGTAACCCTCTCAAGCTGGGGTTGCTCCTCTGAGTTTAGTATGGTTAGGACGACACCG
13	0	12486184-12486223	TTTTCCAAGGGGCCACCTGCAGAGGTTTTCTTCTTCAAC	4	TACTTCTATCACGCCAACGGTTTTCCAAGGGGCCACCTGCAGAGGTTTTCTTCTTCAACGTATGGTTAGGACGACACCG
13	0	12486224-12486263	TAGCCACTTGCTTAAGAATAAGTGAGCACACACGAGGAA	4	AAAGGTTCGTCATAGTTCGCTAGCCACTTGCTTAAGAATAAGTGAGCACACACGAGGAAGTATGGTTAGGACGACACCG
13	0	12486454-12486493	ACTCAGGTGTGACTGGGTTATACAGACTCCAGGGCTTTT	4	TACTTCTATCACGCCAACGGACTCAGGTGTGACTGGGTTATACAGACTCCAGGGCTTTTGTATGGTTAGGACGACACCG
13	0	12486652-12486691	CCTAGGGCTCTCTGGGAGGACCAGGTCAAATCCTCTTAG	4	AAAGGTTCGTCATAGTTCGCCCTAGGGCTCTCTGGGAGGACCAGGTCAAATCCTCTTAGGTATGGTTAGGACGACACCG
13	0	12486693-12486732	CAGATCGGATTATGTCCTGGGTCCTTTGCAGCACAGACT	4	TACTTCTATCACGCCAACGGCAGATCGGATTATGTCCTGGGTCCTTTGCAGCACAGACTGTATGGTTAGGACGACACCG
13	0	12486838-12486877	TGAGTTCTGGTTTCCTTAAGAGACTTTCATCAGAGCCAG	4	AAAGGTTCGTCATAGTTCGCTGAGTTCTGGTTTCCTTAAGAGACTTTCATCAGAGCCAGGTATGGTTAGGACGACACCG
13	0	12486878-12486917	GCTCTGAGTGCCTCAGATCTGAGTCATCTAAGAGCTGTG	4	TACTTCTATCACGCCAACGGGCTCTGAGTGCCTCAGATCTGAGTCATCTAAGAGCTGTGGTATGGTTAGGACGACACCG
13	0	12487015-12487054	GGCTGAATGAATGGATGGCTTTCCAGGCCGAGGATTCAA	4	AAAGGTTCGTCATAGTTCGCGGCTGAATGAATGGATGGCTTTCCAGGCCGAGGATTCAAGTATGGTTAGGACGACACCG
13	0	12487513-12487552	CCTAGTAGGCAAAAGGGGTTTCCTTGGAGCCATCCCTTC	4	TACTTCTATCACGCCAACGGCCTAGTAGGCAAAAGGGGTTTCCTTGGAGCCATCCCTTCGTATGGTTAGGACGACACCG
13	0	12487744-12487783	CAGTGTGTCTGCTCTCATTTGCAGCCGTCAGGAATGACA	4	AAAGGTTCGTCATAGTTCGCCAGTGTGTCTGCTCTCATTTGCAGCCGTCAGGAATGACAGTATGGTTAGGACGACACCG
13	0	12487792-12487831	AAAAGAAGGAGCCTTCGAAGCAGGAATGCACAGAGAGCT	4	TACTTCTATCACGCCAACGGAAAAGAAGGAGCCTTCGAAGCAGGAATGCACAGAGAGCTGTATGGTTAGGACGACACCG
13	0	12487832-12487871	CGAAATGACAGCCGAGCTGGACGACCTCACAGAGAAGAT	4	AAAGGTTCGTCATAGTTCGCCGAAATGACAGCCGAGCTGGACGACCTCACAGAGAAGATGTATGGTTAGGACGACACCG
13	0	12488103-12488142	CCACCACCTTTGCACCGAGGTTTCAGACAGCTCTGAGTA	4	TACTTCTATCACGCCAACGGCCACCACCTTTGCACCGAGGTTTCAGACAGCTCTGAGTAGTATGGTTAGGACGACACCG
13	0	12488143-12488182	GGTGAGCGTTTCTTCCCACTCAGTAGCTCTAGAAGCAAG	4	AAAGGTTCGTCATAGTTCGCGGTGAGCGTTTCTTCCCACTCAGTAGCTCTAGAAGCAAGGTATGGTTAGGACGACACCG
13	0	12488524-12488563	AAAAGCTGGGTTGGCTGGTCTGGATGAACCTTGGAAATG	4	TACTTCTATCACGCCAACGGAAAAGCTGGGTTGGCTGGTCTGGATGAACCTTGGAAATGGTATGGTTAGGACGACACCG
13	0	12488676-12488715	GAATGTTGTTCTGACTTCTTAAGTGGCTCATGTTGCTTG	4	AAAGGTTCGTCATAGTTCGCGAATGTTGTTCTGACTTCTTAAGTGGCTCATGTTGCTTGGTATGGTTAGGACGACACCG
13	0	12488919-12488958	GGACATGGAAGCTGTACAGTGGGTGGCACCAGCTTTTAA	4	TACTTCTATCACGCCAACGGGGACATGGAAGCTGTACAGTGGGTGGCACCAGCTTTTAAGTATGGTTAGGACGACACCG
13	0	12489266-12489305	CCTGCTGTTGACTCAGTGGATGAGTTCCCCTTGAGCTCA	4	AAAGGTTCGTCATAGTTCGCCCTGCTGTTGACTCAGTGGATGAGTTCCCCTTGAGCTCAGTATGGTTAGGACGACACCG
13	0	12489333-12489372	AAGGCTGGGCAGCATACGGAGCCTTGATGTCACTTCTTA	4	TACTTCTATCACGCCAACGGAAGGCTGGGCAGCATACGGAGCCTTGATGTCACTTCTTAGTATGGTTAGGACGACACCG
13	0	12489735-12489774	GTGGACCTGGACTCTGAAGCAGCTCTTTTAACCCCACAT	4	AAAGGTTCGTCATAGTTCGCGTGGACCTGGACTCTGAAGCAGCTCTTTTAACCCCACATGTATGGTTAGGACGACACCG
13	0	12489775-12489814	GTATACTGTATGTCAGGAGGTGGGTGAGAAGGCCACTGG	4	TACTTCTATCACGCCAACGGGTATACTGTATGTCAGGAGGTGGGTGAGAAGGCCACTGGGTATGGTTAGGACGACACCG
13	0	12489834-12489873	CACGTTGTCCAGGAATAAATCGAGCTTTTCACTCCAGAA	4	AAAGGTTCGTCATAGTTCGCCACGTTGTCCAGGAATAAATCGAGCTTTTCACTCCAGAAGTATGGTTAGGACGACACCG
13	0	12489874-12489913	ACAGAGTAAAAGAGAGCAGTCACCACAGGGAGGCTTCTT	4	TACTTCTATCACGCCAACGGACAGAGTAAAAGAGAGCAGTCACCACAGGGAGGCTTCTTGTATGGTTAGGACGACACCG
13	0	12489914-12489953	GAAATGGAAACTTGAGCCAGATCTCTTGTGGGGCTGTTG	4	AAAGGTTCGTCATAGTTCGCGAAATGGAAACTTGAGCCAGATCTCTTGTGGGGCTGTTGGTATGGTTAGGACGACACCG
13	0	12489998-12490037	CCCCAGACTCTGACTCACCCGATAACCAAGTAAAGTGGC	4	TACTTCTATCACGCCAACGGCCCCAGACTCTGACTCACCCGATAACCAAGTAAAGTGGCGTATGGTTAGGACGACACCG
13	0	12490038-12490077	CCCACTCTAGTCTGGAGGAGAGCAGGGCAAACACAAGTA	4	AAAGGTTCGTCATAGTTCGCCCCACTCTAGTCTGGAGGAGAGCAGGGCAAACACAAGTAGTATGGTTAGGACGACACCG
13	0	12490078-12490117	ATATAGCATTTGCCCTCCTGGAACAAATGCCCTGGTGTA	4	TACTTCTATCACGCCAACGGATATAGCATTTGCCCTCCTGGAACAAATGCCCTGGTGTAGTATGGTTAGGACGACACCG
13	0	12490196-12490235	CCCTTCCCCACCTTTCCTCTCCAGAACCTCCCTCTAGAA	4	AAAGGTTCGTCATAGTTCGCCCCTTCCCCACCTTTCCTCTCCAGAACCTCCCTCTAGAAGTATGGTTAGGACGACACCG
13	0	12490355-12490394	GGGAGCCTCTCCTTTTGGATTGCTGTTGAGTCAGAGGTC	4	TACTTCTATCACGCCAACGGGGGAGCCTCTCCTTTTGGATTGCTGTTGAGTCAGAGGTCGTATGGTTAGGACGACACCG
13	0	12490679-12490718	CAAGGACCTGTCACCCTAAGCACTTTGCAGGGACTTTCT	4	AAAGGTTCGTCATAGTTCGCCAAGGACCTGTCACCCTAAGCACTTTGCAGGGACTTTCTGTATGGTTAGGACGACACCG
13	0	12490719-12490758	CACCTCTTTTGATCCAGCAGGGAAAGTGGACAACTGCTA	4	TACTTCTATCACGCCAACGGCACCTCTTTTGATCCAGCAGGGAAAGTGGACAACTGCTAGTATGGTTAGGACGACACCG
13	0	12490929-12490968	CAGGCATGATACATTCTTTGCAAGCTCTTGGTTGGGGCA	4	AAAGGTTCGTCATAGTTCGCCAGGCATGATACATTCTTTGCAAGCTCTTGGTTGGGGCAGTATGGTTAGGACGACACCG
13	0	12490969-12491008	GCAGTTTCTATAAGGAGCTTCTCAGACAGGCAGCTACTT	4	TACTTCTATCACGCCAACGGGCAGTTTCTATAAGGAGCTTCTCAGACAGGCAGCTACTTGTATGGTTAGGACGACACCG
13	0	12491033-12491072	CTTCAGCAGACTGGCATCTCTGGCACATGCCTCTGGAAT	4	AAAGGTTCGTCATAGTTCGCCTTCAGCAGACTGGCATCTCTGGCACATGCCTCTGGAATGTATGGTTAGGACGACACCG
13	0	12491101-12491140	CCAGCCATCTGCCCACCTACAGATCCTTGAAAGAGGAGT	4	TACTTCTATCACGCCAACGGCCAGCCATCTGCCCACCTACAGATCCTTGAAAGAGGAGTGTATGGTTAGGACGACACCG
13	0	12491141-12491180	CCGGTTTCTTCCCTAATTGTGGTGGATTTGGGACACTGG	4	AAAGGTTCGTCATAGTTCGCCCGGTTTCTTCCCTAATTGTGGTGGATTTGGGACACTGGGTATGGTTAGGACGACACCG
13	0	12491254-12491293	GCTCCTTGGGAGGCTTTTAACCAGGGACCTTTCTCAACA	4	TACTTCTATCACGCCAACGGGCTCCTTGGGAGGCTTTTAACCAGGGACCTTTCTCAACAGTATGGTTAGGACGACACCG
13	0	12491305-12491344	GAGAGATTCCTTGTGGGGAGCAGGGCTCTGAGGATGTTT	4	AAAGGTTCGTCATAGTTCGCGAGAGATTCCTTGTGGGGAGCAGGGCTCTGAGGATGTTTGTATGGTTAGGACGACACCG
13	0	12491345-12491384	CTCTGGTTCCTAAGTGACTGAGGCATTTGGGCTTAAGGC	4	TACTTCTATCACGCCAACGGCTCTGGTTCCTAAGTGACTGAGGCATTTGGGCTTAAGGCGTATGGTTAGGACGACACCG
13	0	12491551-12491590	GGACAGGTCTCTTGCTCTTGACCTTGTGTGAATGCCTTG	4	AAAGGTTCGTCATAGTTCGCGGACAGGTCTCTTGCTCTTGACCTTGTGTGAATGCCTTGGTATGGTTAGGACGACACCG
13	0	12491755-12491794	GGCTCAGGAGGTGGAGCAGTAGAGACATAAGGAGCCCTT	4	TACTTCTATCACGCCAACGGGGCTCAGGAGGTGGAGCAGTAGAGACATAAGGAGCCCTTGTATGGTTAGGACGACACCG
13	0	12491818-12491857	CACAGGATCGTGAAGCCACCCCACATCTTGCATTTGGAA	4	AAAGGTTCGTCATAGTTCGCCACAGGATCGTGAAGCCACCCCACATCTTGCATTTGGAAGTATGGTTAGGACGACACCG
13	0	12492424-12492463	GACATGCCCCATTGGGTCCATTCACCTATGTTTGGACCA	4	TACTTCTATCACGCCAACGGGACATGCCCCATTGGGTCCATTCACCTATGTTTGGACCAGTATGGTTAGGACGACACCG
13	0	12492507-12492546	CTGGGCCTCTTTCAGCGTCTTAGGTTTCCAGCAGGAAGA	4	AAAGGTTCGTCATAGTTCGCCTGGGCCTCTTTCAGCGTCTTAGGTTTCCAGCAGGAAGAGTATGGTTAGGACGACACCG
13	0	12492665-12492704	GACACTGTGCCTGGCTCCAGGTAAGCCCCATAGAAGTAA	4	TACTTCTATCACGCCAACGGGACACTGTGCCTGGCTCCAGGTAAGCCCCATAGAAGTAAGTATGGTTAGGACGACACCG
13	0	12492742-12492781	GACGTGGACCGTGGGAACGTTGTATGAAGGGAACTTGAA	4	AAAGGTTCGTCATAGTTCGCGACGTGGACCGTGGGAACGTTGTATGAAGGGAACTTGAAGTATGGTTAGGACGACACCG
13	0	12492841-12492880	CCACCCCAGCGAACCTTCAGTCTCTGTTCCTGTCAAGAA	4	TACTTCTATCACGCCAACGGCCACCCCAGCGAACCTTCAGTCTCTGTTCCTGTCAAGAAGTATGGTTAGGACGACACCG
13	0	12492881-12492920	TTCTGCGTTTCCTCCTTAGCTAAGGAGGGGACTGGTTAA	4	AAAGGTTCGTCATAGTTCGCTTCTGCGTTTCCTCCTTAGCTAAGGAGGGGACTGGTTAAGTATGGTTAGGACGACACCG
13	0	12492941-12492980	CCACAGAGGGGCTTGAAGACGTGACTCCTTCTCCACTTA	4	TACTTCTATCACGCCAACGGCCACAGAGGGGCTTGAAGACGTGACTCCTTCTCCACTTAGTATGGTTAGGACGACACCG
13	0	12492981-12493020	GGGCCCTGTTCTGAAAGTCATACTGGTCAGAAAAGCATC	4	AAAGGTTCGTCATAGTTCGCGGGCCCTGTTCTGAAAGTCATACTGGTCAGAAAAGCATCGTATGGTTAGGACGACACCG
13	0	12493031-12493070	GAAGGGAGCCACTGGCCTGACCAAGATGGTCATTTAGTT	4	TACTTCTATCACGCCAACGGGAAGGGAGCCACTGGCCTGACCAAGATGGTCATTTAGTTGTATGGTTAGGACGACACCG
13	0	12493342-12493381	TAAGCCGTCTTAAACCTCGTGCCTGTGAATCCAGCAATC	4	AAAGGTTCGTCATAGTTCGCTAAGCCGTCTTAAACCTCGTGCCTGTGAATCCAGCAATCGTATGGTTAGGACGACACCG
13	0	12493391-12493430	AACACCAGGTTGTTTTGTGTTTTATTAACTACCCCTTGC	4	TACTTCTATCACGCCAACGGAACACCAGGTTGTTTTGTGTTTTATTAACTACCCCTTGCGTATGGTTAGGACGACACCG
13	0	12493437-12493476	TTGCATAATGGTAAGTTAGATTTACATGCCCTAGACGGC	4	AAAGGTTCGTCATAGTTCGCTTGCATAATGGTAAGTTAGATTTACATGCCCTAGACGGCGTATGGTTAGGACGACACCG
13	0	12493651-12493690	GTCCCCAAGTGCACTGTGTCCCCAGATTACGGTGACATA	4	TACTTCTATCACGCCAACGGGTCCCCAAGTGCACTGTGTCCCCAGATTACGGTGACATAGTATGGTTAGGACGACACCG
13	0	12493740-12493779	CGGTCACCACCTTTCTTAGAGCTTCTGCGGCATCCCTTA	4	AAAGGTTCGTCATAGTTCGCCGGTCACCACCTTTCTTAGAGCTTCTGCGGCATCCCTTAGTATGGTTAGGACGACACCG
13	0	12493821-12493860	GCCCACTTTATGGATTCTGTGGAGTGATTTCCACTGAAA	4	TACTTCTATCACGCCAACGGGCCCACTTTATGGATTCTGTGGAGTGATTTCCACTGAAAGTATGGTTAGGACGACACCG
13	0	12493861-12493900	GAGTAAGCAGCACTGTGGGTTTAGGGTGCGTGATGTCAT	4	AAAGGTTCGTCATAGTTCGCGAGTAAGCAGCACTGTGGGTTTAGGGTGCGTGATGTCATGTATGGTTAGGACGACACCG
13	0	12493937-12493976	CCCCAGCCTCACGTGGTAGTTGTCCTGAGACATTTGACA	4	TACTTCTATCACGCCAACGGCCCCAGCCTCACGTGGTAGTTGTCCTGAGACATTTGACAGTATGGTTAGGACGACACCG
13	0	12493977-12494016	AGCATGTACTTGTAGGAGCTTCATTCGCTCGCTGCTTCA	4	AAAGGTTCGTCATAGTTCGCAGCATGTACTTGTAGGAGCTTCATTCGCTCGCTGCTTCAGTATGGTTAGGACGACACCG
13	0	12494423-12494462	GTTGTCAGAGAAGTTTGGGGTGGTAGGGGACACTCACGT	4	TACTTCTATCACGCCAACGGGTTGTCAGAGAAGTTTGGGGTGGTAGGGGACACTCACGTGTATGGTTAGGACGACACCG
13	0	12494806-12494845	GGGGAGAATGTGAAACTCTCAGGCCTAAAGCATCTCAAG	4	AAAGGTTCGTCATAGTTCGCGGGGAGAATGTGAAACTCTCAGGCCTAAAGCATCTCAAGGTATGGTTAGGACGACACCG
13	0	12494846-12494885	CATACCCGAACATGAGTGAGAGTTCTTCCTGCTGCAGGT	4	TACTTCTATCACGCCAACGGCATACCCGAACATGAGTGAGAGTTCTTCCTGCTGCAGGTGTATGGTTAGGACGACACCG
13	0	12494917-12494956	AAAAGTAAAATGCTGGTGTGGACCTGGCATGGTTGATCC	4	AAAGGTTCGTCATAGTTCGCAAAAGTAAAATGCTGGTGTGGACCTGGCATGGTTGATCCGTATGGTTAGGACGACACCG
13	0	12494966-12495005	TATCCTCAGGAAGGGCCTGTCTTCCCCTGGTTCATCTCA	4	TACTTCTATCACGCCAACGGTATCCTCAGGAAGGGCCTGTCTTCCCCTGGTTCATCTCAGTATGGTTAGGACGACACCG
13	0	12495204-12495243	CTCCCTGGTGATGTTAGGAAACATGCCAAGTGCCCTACT	4	AAAGGTTCGTCATAGTTCGCCTCCCTGGTGATGTTAGGAAACATGCCAAGTGCCCTACTGTATGGTTAGGACGACACCG
13	0	12495265-12495304	CCCCAACACTGTCTTCTCTCCCTCGTAGAATTCCAGTGC	4	TACTTCTATCACGCCAACGGCCCCAACACTGTCTTCTCTCCCTCGTAGAATTCCAGTGCGTATGGTTAGGACGACACCG
13	0	12495372-12495411	TTAAGATCGTGGAGTTTGCTAAACGTCTGCCAGGCTTCA	4	AAAGGTTCGTCATAGTTCGCTTAAGATCGTGGAGTTTGCTAAACGTCTGCCAGGCTTCAGTATGGTTAGGACGACACCG
13	0	12495527-12495566	GCTGGCCCTCAGGGATGCATCAGAATGTAGGGGAAGTAA	4	TACTTCTATCACGCCAACGGGCTGGCCCTCAGGGATGCATCAGAATGTAGGGGAAGTAAGTATGGTTAGGACGACACCG
13	0	12495612-12495651	ACAAGTTTCATGCCTATGGGTATAAACAGTTGTGCAAAG	4	AAAGGTTCGTCATAGTTCGCACAAGTTTCATGCCTATGGGTATAAACAGTTGTGCAAAGGTATGGTTAGGACGACACCG
13	0	12495652-12495691	AGATACAGTTACTGTAATGAGACACACACCCCACAGTCC	4	TACTTCTATCACGCCAACGGAGATACAGTTACTGTAATGAGACACACACCCCACAGTCCGTATGGTTAGGACGACACCG
13	0	12495725-12495764	CAGTTGTGCAGGAAGCTTGAAGGTGTGTGTGTCCTTCCA	4	AAAGGTTCGTCATAGTTCGCCAGTTGTGCAGGAAGCTTGAAGGTGTGTGTGTCCTTCCAGTATGGTTAGGACGACACCG
13	0	12495765-12495804	TGGGAGTTGGATCTTAGGAGTAGCAGTAGCGGTTACTCT	4	TACTTCTATCACGCCAACGGTGGGAGTTGGATCTTAGGAGTAGCAGTAGCGGTTACTCTGTATGGTTAGGACGACACCG
13	0	12495805-12495844	TAACCTGCAGGTGCCAGGGATCTTGGAAGTGTACATGGT	4	AAAGGTTCGTCATAGTTCGCTAACCTGCAGGTGCCAGGGATCTTGGAAGTGTACATGGTGTATGGTTAGGACGACACCG
13	0	12495845-12495884	TCTTTTCTTGTCATGCAATCAGAGGCTAGGGGATGAACC	4	TACTTCTATCACGCCAACGGTCTTTTCTTGTCATGCAATCAGAGGCTAGGGGATGAACCGTATGGTTAGGACGACACCG
13	0	12495885-12495924	AGGAATATCCTGGAGAAAATGAAGCACCTGAGTAGCATC	4	AAAGGTTCGTCATAGTTCGCAGGAATATCCTGGAGAAAATGAAGCACCTGAGTAGCATCGTATGGTTAGGACGACACCG
13	0	12495925-12495964	GCTGACTGGCCCAAACCTTGTAGAGTTTGTACACTTCAG	4	TACTTCTATCACGCCAACGGGCTGACTGGCCCAAACCTTGTAGAGTTTGTACACTTCAGGTATGGTTAGGACGACACCG
13	0	12496287-12496326	TCATAAAGGCTTAACCTGAGATACTTAGACTGTCGCCTG	4	AAAGGTTCGTCATAGTTCGCTCATAAAGGCTTAACCTGAGATACTTAGACTGTCGCCTGGTATGGTTAGGACGACACCG
13	0	12496419-12496458	CCTCTGACACCCTGTCTTTGGCTTCTCTTGTTCCCTGGT	4	TACTTCTATCACGCCAACGGCCTCTGACACCCTGTCTTTGGCTTCTCTTGTTCCCTGGTGTATGGTTAGGACGACACCG
13	0	12496459-12496498	CTCCTTTTGTCTGGTTGCCTGTGGTGTCAGTTTGCAGTC	4	AAAGGTTCGTCATAGTTCGCCTCCTTTTGTCTGGTTGCCTGTGGTGTCAGTTTGCAGTCGTATGGTTAGGACGACACCG
13	0	12496521-12496560	GAGGAGGATGCTTTGAGGTCCTCAGGGGTCTTGTTTCCA	4	TACTTCTATCACGCCAACGGGAGGAGGATGCTTTGAGGTCCTCAGGGGTCTTGTTTCCAGTATGGTTAGGACGACACCG
13	0	12496589-12496628	CCCAAGTCTCCAGCCCTACTTTGCACAAGCCTCCTTTAA	4	AAAGGTTCGTCATAGTTCGCCCCAAGTCTCCAGCCCTACTTTGCACAAGCCTCCTTTAAGTATGGTTAGGACGACACCG
13	0	12496636-12496675	CCAGTGGTGGCGTCAGGTAGGATGGATCCAGTTCTACAA	4	TACTTCTATCACGCCAACGGCCAGTGGTGGCGTCAGGTAGGATGGATCCAGTTCTACAAGTATGGTTAGGACGACACCG
13	0	12496686-12496725	CTCAGTTTACCTATGTGTACGCCGGGAGGGCACATCAAC	4	AAAGGTTCGTCATAGTTCGCCTCAGTTTACCTATGTGTACGCCGGGAGGGCACATCAACGTATGGTTAGGACGACACCG
13	0	12496969-12497008	CCCCAGACAAGAGCTCATGTCCAAACATTCGTAGCAAAG	4	TACTTCTATCACGCCAACGGCCCCAGACAAGAGCTCATGTCCAAACATTCGTAGCAAAGGTATGGTTAGGACGACACCG
13	0	12497013-12497052	TTAGACACAAGGTGCTGGAAAATGTACAGCTTGAAAGAG	4	AAAGGTTCGTCATAGTTCGCTTAGACACAAGGTGCTGGAAAATGTACAGCTTGAAAGAGGTATGGTTAGGACGACACCG
13	0	12497053-12497092	GTCTTGCAGGTGAGAACGTCGACTGGCTGAGCATTTAGA	4	TACTTCTATCACGCCAACGGGTCTTGCAGGTGAGAACGTCGACTGGCTGAGCATTTAGAGTATGGTTAGGACGACACCG
13	0	12497093-12497132	GAATCTCCTTATCCAAGCCTTTAGAGTGTGGGTAGAGGG	4	AAAGGTTCGTCATAGTTCGCGAATCTCCTTATCCAAGCCTTTAGAGTGTGGGTAGAGGGGTATGGTTAGGACGACACCG
13	0	12497446-12497485	CTAGAGACTTGGTGGAGACAGGACCCAGGCTCAAGGAGA	4	TACTTCTATCACGCCAACGGCTAGAGACTTGGTGGAGACAGGACCCAGGCTCAAGGAGAGTATGGTTAGGACGACACCG
13	0	12497842-12497881	AAATTCAGAGCATCTCTGTGACTGTTCGCGTATGTGTGA	4	AAAGGTTCGTCATAGTTCGCAAATTCAGAGCATCTCTGTGACTGTTCGCGTATGTGTGAGTATGGTTAGGACGACACCG
13	0	12498299-12498338	GCAGACGAAGGTGTGTTTATTGTCGCCACTGCCACATTC	4	TACTTCTATCACGCCAACGGGCAGACGAAGGTGTGTTTATTGTCGCCACTGCCACATTCGTATGGTTAGGACGACACCG
13	0	12498339-12498378	CACAAGCACCAGAGGATATGTGGTTCAAATCATACGGGG	4	AAAGGTTCGTCATAGTTCGCCACAAGCACCAGAGGATATGTGGTTCAAATCATACGGGGGTATGGTTAGGACGACACCG
13	0	12498396-12498435	CGTACAGTTACTACAGAGACAGCGGTGAGGGAGCGCTTT	4	TACTTCTATCACGCCAACGGCGTACAGTTACTACAGAGACAGCGGTGAGGGAGCGCTTTGTATGGTTAGGACGACACCG
13	0	12498453-12498492	AAAAGCTTCAGAATCCCTGGATTTCGTAAGCCGCCTCGA	4	AAAGGTTCGTCATAGTTCGCAAAAGCTTCAGAATCCCTGGATTTCGTAAGCCGCCTCGAGTATGGTTAGGACGACACCG
13	0	12498501-12498540	GAGGTGGGCGAGGTTCTGATGAGGGAATCCGGTTCATTA	4	TACTTCTATCACGCCAACGGGAGGTGGGCGAGGTTCTGATGAGGGAATCCGGTTCATTAGTATGGTTAGGACGACACCG
13	0	12498541-12498580	TAAGTGGCTGAATATTCTTTAGTCACCTGCTCTGTGGAC	4	AAAGGTTCGTCATAGTTCGCTAAGTGGCTGAATATTCTTTAGTCACCTGCTCTGTGGACGTATGGTTAGGACGACACCG
13	0	12498602-12498641	CCAGGAGCAAGACAGACAGAGTCTCCTGGAAGCACATCT	4	TACTTCTATCACGCCAACGGCCAGGAGCAAGACAGACAGAGTCTCCTGGAAGCACATCTGTATGGTTAGGACGACACCG
13	0	12498659-12498698	CGAGATCAGAAAGCTGGGAAGCAGCAACGTTCTGAGGAG	4	AAAGGTTCGTCATAGTTCGCCGAGATCAGAAAGCTGGGAAGCAGCAACGTTCTGAGGAGGTATGGTTAGGACGACACCG
13	0	12498825-12498864	GTTCACCCGAAGGTCAAGAACCAGGCGGAACTGATCTGT	4	TACTTCTATCACGCCAACGGGTTCACCCGAAGGTCAAGAACCAGGCGGAACTGATCTGTGTATGGTTAGGACGACACCG
13	0	12498871-12498910	GAGATGAAAGTAATGGAGGCTTCTGGGGACCAGGGCAGT	4	AAAGGTTCGTCATAGTTCGCGAGATGAAAGTAATGGAGGCTTCTGGGGACCAGGGCAGTGTATGGTTAGGACGACACCG
13	0	12499340-12499379	GGTCTGGTTTCCCCAGAACTGGCAAGAAAGAGGCCTCTA	4	TACTTCTATCACGCCAACGGGGTCTGGTTTCCCCAGAACTGGCAAGAAAGAGGCCTCTAGTATGGTTAGGACGACACCG
13	0	12499660-12499699	CTTGAGTCCATGGGTCTAGAGAGGATTGGAATCCACTGA	4	AAAGGTTCGTCATAGTTCGCCTTGAGTCCATGGGTCTAGAGAGGATTGGAATCCACTGAGTATGGTTAGGACGACACCG
13	0	12499700-12499739	GGTCATCAGGGAGCCTGGATCATCTCAGATGACCGTGTT	4	TACTTCTATCACGCCAACGGGGTCATCAGGGAGCCTGGATCATCTCAGATGACCGTGTTGTATGGTTAGGACGACACCG
13	0	12499967-12500006	CCATCTCGTGGGACCTGCGTGCTCCTCTTTCCAGATAAA	4	AAAGGTTCGTCATAGTTCGCCCATCTCGTGGGACCTGCGTGCTCCTCTTTCCAGATAAAGTATGGTTAGGACGACACCG
13	0	12500007-12500046	TACCCTCTTTTCAAACAGAGGGCCTTTTATCCTGGAGAA	4	TACTTCTATCACGCCAACGGTACCCTCTTTTCAAACAGAGGGCCTTTTATCCTGGAGAAGTATGGTTAGGACGACACCG
13	0	12500047-12500086	CACTTGCTGGCTGTTGCTGGCATCTGACTTTCATGTGAC	4	AAAGGTTCGTCATAGTTCGCCACTTGCTGGCTGTTGCTGGCATCTGACTTTCATGTGACGTATGGTTAGGACGACACCG
13	0	12500172-12500211	CTCCGGCCTGCACATGGTTTGGTTTTGAACTTTCTGGAG	4	TACTTCTATCACGCCAACGGCTCCGGCCTGCACATGGTTTGGTTTTGAACTTTCTGGAGGTATGGTTAGGACGACACCG
13	0	12500212-12500251	GAGAAGCAATAGGACAGAGTGTCAGTGCCTCATCAGAGT	4	AAAGGTTCGTCATAGTTCGCGAGAAGCAATAGGACAGAGTGTCAGTGCCTCATCAGAGTGTATGGTTAGGACGACACCG
13	0	12500255-12500294	ATATTTCCCGACTTTGGAGTAGTTTGGGAGAGAGTTGTG	4	TACTTCTATCACGCCAACGGATATTTCCCGACTTTGGAGTAGTTTGGGAGAGAGTTGTGGTATGGTTAGGACGACACCG
13	0	12500401-12500440	GCCCTCTGTGCTGTCGGAGTACTGTACTGTCAGCAGAAA	4	AAAGGTTCGTCATAGTTCGCGCCCTCTGTGCTGTCGGAGTACTGTACTGTCAGCAGAAAGTATGGTTAGGACGACACCG
13	0	12500443-12500482	GTTTGGTGCCTGTTTGATGGAAAGGGAACCGTGTCTGGA	4	TACTTCTATCACGCCAACGGGTTTGGTGCCTGTTTGATGGAAAGGGAACCGTGTCTGGAGTATGGTTAGGACGACACCG
13	0	12500563-12500602	CCTGGGATTTGGGGTCCTGTCTACCTGGAAACACCAAGA	4	AAAGGTTCGTCATAGTTCGCCCTGGGATTTGGGGTCCTGTCTACCTGGAAACACCAAGAGTATGGTTAGGACGACACCG
13	0	12500861-12500900	CTGATTCAAACCCTGCCCCTCTTGTGTCACGGGAAGTCT	4	TACTTCTATCACGCCAACGGCTGATTCAAACCCTGCCCCTCTTGTGTCACGGGAAGTCTGTATGGTTAGGACGACACCG
13	0	12501015-12501054	CGATGCACATTCAGAGGTCACCTCACTGGAGAGAGGAGT	4	AAAGGTTCGTCATAGTTCGCCGATGCACATTCAGAGGTCACCTCACTGGAGAGAGGAGTGTATGGTTAGGACGACACCG
13	0	12501064-12501103	TTTTCAGGAGCCCTGGTGACTAGGTCTGGTAGTGACCTG	4	TACTTCTATCACGCCAACGGTTTTCAGGAGCCCTGGTGACTAGGTCTGGTAGTGACCTGGTATGGTTAGGACGACACCG
13	0	12501386-12501425	CTCCGTTCAGATGCCTTCCAACCAGGAAGATGTGGGAGT	4	AAAGGTTCGTCATAGTTCGCCTCCGTTCAGATGCCTTCCAACCAGGAAGATGTGGGAGTGTATGGTTAGGACGACACCG
13	0	12501432-12501471	TTTTATCAACAAGGTCCCTTGCTCTGGCTCCACCAGGTA	4	TACTTCTATCACGCCAACGGTTTTATCAACAAGGTCCCTTGCTCTGGCTCCACCAGGTAGTATGGTTAGGACGACACCG
13	0	12501684-12501723	CCAGCGCTTCCCTGACAAGATGCAGGAGTTGAAAGAAGT	4	AAAGGTTCGTCATAGTTCGCCCAGCGCTTCCCTGACAAGATGCAGGAGTTGAAAGAAGTGTATGGTTAGGACGACACCG
13	0	12501861-12501900	CGGGACCATGCCTGGTCACACTGAGTATCTGGAGGAAAT	4	TACTTCTATCACGCCAACGGCGGGACCATGCCTGGTCACACTGAGTATCTGGAGGAAATGTATGGTTAGGACGACACCG
13	0	12501915-12501954	CCCACCGGCTTATTCACTTTTGTCCAGGCAGGATGAACT	4	AAAGGTTCGTCATAGTTCGCCCCACCGGCTTATTCACTTTTGTCCAGGCAGGATGAACTGTATGGTTAGGACGACACCG
13	0	12501960-12501999	CCAAGCAGCTTGAGGCCTTGTCAGAAGGAAAAGTCAGGT	4	TACTTCTATCACGCCAACGGCCAAGCAGCTTGAGGCCTTGTCAGAAGGAAAAGTCAGGTGTATGGTTAGGACGACACCG
13	0	12502003-12502042	GGTCTGGAGGTGCAGAACTGAGGTTCTGAGCAGATGAGT	4	AAAGGTTCGTCATAGTTCGCGGTCTGGAGGTGCAGAACTGAGGTTCTGAGCAGATGAGTGTATGGTTAGGACGACACCG
13	0	12502144-12502183	CGCTTTTCTCAAGAAACCCCACCCAGACCTCCAGGTTTA	4	TACTTCTATCACGCCAACGGCGCTTTTCTCAAGAAACCCCACCCAGACCTCCAGGTTTAGTATGGTTAGGACGACACCG
13	0	12502198-12502237	CTTGTCCACAGATCTTCCCTGGCTTTCTGAGCCCCTCAT	4	AAAGGTTCGTCATAGTTCGCCTTGTCCACAGATCTTCCCTGGCTTTCTGAGCCCCTCATGTATGGTTAGGACGACACCG
13	0	12502402-12502441	GTTCGGGAGGACCATGCTTAACAGTATACACTTTGGCAT	4	TACTTCTATCACGCCAACGGGTTCGGGAGGACCATGCTTAACAGTATACACTTTGGCATGTATGGTTAGGACGACACCG
13	0	12502641-12502680	TTATCCCCTAAACAGCTTTAGCCTGTGTTTTGACTCTTG	4	AAAGGTTCGTCATAGTTCGCTTATCCCCTAAACAGCTTTAGCCTGTGTTTTGACTCTTGGTATGGTTAGGACGACACCG
13	0	12502784-12502823	CGGGTCAGGCTCGCTTTGATGACCCATCTTGGTTGTTTT	4	TACTTCTATCACGCCAACGGCGGGTCAGGCTCGCTTTGATGACCCATCTTGGTTGTTTTGTATGGTTAGGACGACACCG
13	0	12502824-12502863	TTCCAGATCCTTAGAATCTGCACCAGGTATACCCCGGAG	4	AAAGGTTCGTCATAGTTCGCTTCCAGATCCTTAGAATCTGCACCAGGTATACCCCGGAGGTATGGTTAGGACGACACCG
13	0	12503014-12503053	CCATCTGCTTGATCTGTGGAGGTACCAACCACCCAGAAA	4	TACTTCTATCACGCCAACGGCCATCTGCTTGATCTGTGGAGGTACCAACCACCCAGAAAGTATGGTTAGGACGACACCG
13	0	12503054-12503093	CCCTCGTGAGAGTCCATGGAGAACAACTTACACTTGTAA	4	AAAGGTTCGTCATAGTTCGCCCCTCGTGAGAGTCCATGGAGAACAACTTACACTTGTAAGTATGGTTAGGACGACACCG
13	0	12503098-12503137	GGGAAGTTCTTCACCTCCATTTTGGAGTTATTTTGCATG	4	TACTTCTATCACGCCAACGGGGGAAGTTCTTCACCTCCATTTTGGAGTTATTTTGCATGGTATGGTTAGGACGACACCG
13	0	12503151-12503190	AAAAGCCAGGCATGCATCTGTAGAGTTTTGCTGCATTTT	4	AAAGGTTCGTCATAGTTCGCAAAAGCCAGGCATGCATCTGTAGAGTTTTGCTGCATTTTGTATGGTTAGGACGACACCG
13	0	12503196-12503235	TTTCTGCTCTGAAATATCAAAATGCTGTTTCTCCGGTTG	4	TACTTCTATCACGCCAACGGTTTCTGCTCTGAAATATCAAAATGCTGTTTCTCCGGTTGGTATGGTTAGGACGACACCG
13	0	12503268-12503307	ATTGTAAAATAAATTGCCAAGGGGCACAGTAAGGAAGCG	4	AAAGGTTCGTCATAGTTCGCATTGTAAAATAAATTGCCAAGGGGCACAGTAAGGAAGCGGTATGGTTAGGACGACACCG
13	0	12503432-12503471	TGGCTCACAGGAGGCTGAATCATAGGTGGTTAAGGAGTA	4	TACTTCTATCACGCCAACGGTGGCTCACAGGAGGCTGAATCATAGGTGGTTAAGGAGTAGTATGGTTAGGACGACACCG
13	0	12503484-12503523	GGGGATGATTTGCCTTGCTTGTTTAACCATCCTGCTCAG	4	AAAGGTTCGTCATAGTTCGCGGGGATGATTTGCCTTGCTTGTTTAACCATCCTGCTCAGGTATGGTTAGGACGACACCG
13	0	12503524-12503563	GTTTCCTTTAATTCAGTTCAGTAGCGACACCTTCTGGTC	4	TACTTCTATCACGCCAACGGGTTTCCTTTAATTCAGTTCAGTAGCGACACCTTCTGGTCGTATGGTTAGGACGACACCG
13	0	12503581-12503620	CCAGGGACAAAAGCCGCCAGCCAACAAAATGTGATTTTG	4	AAAGGTTCGTCATAGTTCGCCCAGGGACAAAAGCCGCCAGCCAACAAAATGTGATTTTGGTATGGTTAGGACGACACCG
13	0	12503627-12503666	AAGGCAGTTATTTTCAAGTATCACTGCTTAAAGCAGCTG	4	TACTTCTATCACGCCAACGGAAGGCAGTTATTTTCAAGTATCACTGCTTAAAGCAGCTGGTATGGTTAGGACGACACCG
13	0	12503730-12503769	AACAAGAAAAGGGAAAATGGGTAGAAACTCTGTAGCCTG	4	AAAGGTTCGTCATAGTTCGCAACAAGAAAAGGGAAAATGGGTAGAAACTCTGTAGCCTGGTATGGTTAGGACGACACCG
13	0	12503802-12503841	ACTGTTAAATACTTGATTCCTGGAATCTAGACCGCCAGG	4	TACTTCTATCACGCCAACGGACTGTTAAATACTTGATTCCTGGAATCTAGACCGCCAGGGTATGGTTAGGACGACACCG
13	0	12503883-12503922	TGCTGGAAGCACTGAAAATTTATATCAGAAGGAGACGAC	4	AAAGGTTCGTCATAGTTCGCTGCTGGAAGCACTGAAAATTTATATCAGAAGGAGACGACGTATGGTTAGGACGACACCG
13	0	12503951-12503990	TAATGAAATTACAGATCTCCGCAGCATCAGTGCTAAAGG	4	TACTTCTATCACGCCAACGGTAATGAAATTACAGATCTCCGCAGCATCAGTGCTAAAGGGTATGGTTAGGACGACACCG
13	0	12504051-12504090	CCCCGCCTTTTGAAACCCTGTGTTCTAGTTCAGTATGTT	4	AAAGGTTCGTCATAGTTCGCCCCCGCCTTTTGAAACCCTGTGTTCTAGTTCAGTATGTTGTATGGTTAGGACGACACCG
13	0	12504362-12504401	TATATTCTTCCCAGCTTCCCATACATACTGCAGTGTGTG	4	TACTTCTATCACGCCAACGGTATATTCTTCCCAGCTTCCCATACATACTGCAGTGTGTGGTATGGTTAGGACGACACCG
13	0	12504460-12504499	GGGGTAACTGTCCTGGTTCCATTTCTCTCCGTCAGCCTA	4	AAAGGTTCGTCATAGTTCGCGGGGTAACTGTCCTGGTTCCATTTCTCTCCGTCAGCCTAGTATGGTTAGGACGACACCG
13	0	12504500-12504539	ATCTTGTGTGTCAGCAGACTTACTCCCACACACCTTAAA	4	TACTTCTATCACGCCAACGGATCTTGTGTGTCAGCAGACTTACTCCCACACACCTTAAAGTATGGTTAGGACGACACCG
13	0	12504546-12504585	AATCCTTGCTTTCCTGAGAGGTGTTAACTATTTTGCCTG	4	AAAGGTTCGTCATAGTTCGCAATCCTTGCTTTCCTGAGAGGTGTTAACTATTTTGCCTGGTATGGTTAGGACGACACCG
13	0	12504587-12504626	AATCTCCAGTTTAAATGGAGCAATTACAGAAGTGCCTCC	4	TACTTCTATCACGCCAACGGAATCTCCAGTTTAAATGGAGCAATTACAGAAGTGCCTCCGTATGGTTAGGACGACACCG
13	0	12504627-12504666	GCCATGTGACAGTTGTGTCAGAGCTGGGTTTTCCCAATA	4	AAAGGTTCGTCATAGTTCGCGCCATGTGACAGTTGTGTCAGAGCTGGGTTTTCCCAATAGTATGGTTAGGACGACACCG
13	0	12504693-12504732	CCCCAGATGTGCCGTTACTTGTCACTCCTTTTCCCCATT	4	TACTTCTATCACGCCAACGGCCCCAGATGTGCCGTTACTTGTCACTCCTTTTCCCCATTGTATGGTTAGGACGACACCG
13	0	12504733-12504772	AGTGCTCTGTCCCTGAAGACCTTGGTGAGCCAAAGAACA	4	AAAGGTTCGTCATAGTTCGCAGTGCTCTGTCCCTGAAGACCTTGGTGAGCCAAAGAACAGTATGGTTAGGACGACACCG
13	0	12505000-12505039	CAGTGAACTTGTTTGACAAGGGGTGTCAATTCTTGGGCT	4	TACTTCTATCACGCCAACGGCAGTGAACTTGTTTGACAAGGGGTGTCAATTCTTGGGCTGTATGGTTAGGACGACACCG
13	0	12505040-12505079	CTTCCAAGAGGTTTCTTGAACAAGACACTGAGTTCATCC	4	AAAGGTTCGTCATAGTTCGCCTTCCAAGAGGTTTCTTGAACAAGACACTGAGTTCATCCGTATGGTTAGGACGACACCG
13	0	12505104-12505143	ACCAGTGCTTAATTTTGGCTTTGCTTTTAAAGCAGTGAG	4	TACTTCTATCACGCCAACGGACCAGTGCTTAATTTTGGCTTTGCTTTTAAAGCAGTGAGGTATGGTTAGGACGACACCG
13	0	12505145-12505184	TGTCTGATGTCATCTTGTCACTCCCTATATCGACATTGG	4	AAAGGTTCGTCATAGTTCGCTGTCTGATGTCATCTTGTCACTCCCTATATCGACATTGGGTATGGTTAGGACGACACCG
13	0	12505883-12505922	ATTACTCATCCCTTTCTCTGTTCATGGGTAACTGCTGTC	4	TACTTCTATCACGCCAACGGATTACTCATCCCTTTCTCTGTTCATGGGTAACTGCTGTCGTATGGTTAGGACGACACCG
13	0	12506072-12506111	TTACTCTTCCACGGATAAAGTAGAAAAGTTGTCCTGTGG	4	AAAGGTTCGTCATAGTTCGCTTACTCTTCCACGGATAAAGTAGAAAAGTTGTCCTGTGGGTATGGTTAGGACGACACCG
13	0	12506161-12506200	CCCTCCTGCTCACCTCCAGTCCTTATCACGACCACATTT	4	TACTTCTATCACGCCAACGGCCCTCCTGCTCACCTCCAGTCCTTATCACGACCACATTTGTATGGTTAGGACGACACCG
13	0	12506276-12506315	CATTCAGGAAATGCTGGAGAATTCTGAAGGACATGAACC	4	AAAGGTTCGTCATAGTTCGCCATTCAGGAAATGCTGGAGAATTCTGAAGGACATGAACCGTATGGTTAGGACGACACCG
13	0	12506396-12506435	TCAGTCACCACTGGTGCAGTAGGACACTCTCCAGCTACT	4	TACTTCTATCACGCCAACGGTCAGTCACCACTGGTGCAGTAGGACACTCTCCAGCTACTGTATGGTTAGGACGACACCG
13	0	12506442-12506481	TTCCCCAGTACCTTCACTTCCAGAATTTAAAATGCAAGG	4	AAAGGTTCGTCATAGTTCGCTTCCCCAGTACCTTCACTTCCAGAATTTAAAATGCAAGGGTATGGTTAGGACGACACCG
13	0	12506622-12506661	TCAGCCATTTCATGCATCCCGAAACTAGTTAAAAGCTTC	4	TACTTCTATCACGCCAACGGTCAGCCATTTCATGCATCCCGAAACTAGTTAAAAGCTTCGTATGGTTAGGACGACACCG
13	0	12506662-12506701	ATTTTCCTCTTTGAACACTCAAGATTGCATGGCAAAGAC	4	AAAGGTTCGTCATAGTTCGCATTTTCCTCTTTGAACACTCAAGATTGCATGGCAAAGACGTATGGTTAGGACGACACCG
13	0	12506787-12506826	TGGTGCTTTCCTTTTGTCTTGCATACTCCAAATAACCAA	4	TACTTCTATCACGCCAACGGTGGTGCTTTCCTTTTGTCTTGCATACTCCAAATAACCAAGTATGGTTAGGACGACACCG
13	0	12506827-12506866	ACACCAAGGTTATGAAACAGACTACTGTACGTGTCCAGT	4	AAAGGTTCGTCATAGTTCGCACACCAAGGTTATGAAACAGACTACTGTACGTGTCCAGTGTATGGTTAGGACGACACCG
13	0	12506909-12506948	AGACGTCAAGGTAAGGAAATGGGACTATTGTACAGTGTG	4	TACTTCTATCACGCCAACGGAGACGTCAAGGTAAGGAAATGGGACTATTGTACAGTGTGGTATGGTTAGGACGACACCG
13	0	12507007-12507046	TTGATGCTCTCAAACTGCATCTTTTATTTCATGTTGCCC	4	AAAGGTTCGTCATAGTTCGCTTGATGCTCTCAAACTGCATCTTTTATTTCATGTTGCCCGTATGGTTAGGACGACACCG
13	0	12507066-12507105	CTGCACTAGCAGAAGAGAATTCTGTATCAGTGTAACTGC	4	TACTTCTATCACGCCAACGGCTGCACTAGCAGAAGAGAATTCTGTATCAGTGTAACTGCGTATGGTTAGGACGACACCG
13	0	12507221-12507260	ACAGTAATGATAGCCTCCAAGGCAGAAACACTTTTCAGT	4	AAAGGTTCGTCATAGTTCGCACAGTAATGATAGCCTCCAAGGCAGAAACACTTTTCAGTGTATGGTTAGGACGACACCG
13	0	12507270-12507309	TTTTGTTTACCTGTTCACAAGCCATGAGGGAGGTTGTGG	4	TACTTCTATCACGCCAACGGTTTTGTTTACCTGTTCACAAGCCATGAGGGAGGTTGTGGGTATGGTTAGGACGACACCG
13	0	12507315-12507354	GCCAGGCAGGTCTACCACCTGCACCATGTAATGCTAGTA	4	AAAGGTTCGTCATAGTTCGCGCCAGGCAGGTCTACCACCTGCACCATGTAATGCTAGTAGTATGGTTAGGACGACACCG
13	0	12507356-12507395	CTTCCCGAGTCCTGCTTGATGCGAGGGTTTCCATTAACT	4	TACTTCTATCACGCCAACGGCTTCCCGAGTCCTGCTTGATGCGAGGGTTTCCATTAACTGTATGGTTAGGACGACACCG
13	0	12507434-12507473	GCTCAGTCACTAGGAAGCAGAGTGGAAGCTGGGTGGAAT	4	AAAGGTTCGTCATAGTTCGCGCTCAGTCACTAGGAAGCAGAGTGGAAGCTGGGTGGAATGTATGGTTAGGACGACACCG
13	0	12507551-12507590	ATTAGCAAGTCTGTGATGTACTTTCACTGGCTCTGTTTG	4	TACTTCTATCACGCCAACGGATTAGCAAGTCTGTGATGTACTTTCACTGGCTCTGTTTGGTATGGTTAGGACGACACCG
13	0	12507682-12507721	TTAAAGGTGTACGGGAGCTTTTACCACACTTTCATCTTC	4	AAAGGTTCGTCATAGTTCGCTTAAAGGTGTACGGGAGCTTTTACCACACTTTCATCTTCGTATGGTTAGGACGACACCG
13	0	12507775-12507814	AAGCAGGTCTGTAATCTGCAGTCAGGACAGTTAAAATCT	4	TACTTCTATCACGCCAACGGAAGCAGGTCTGTAATCTGCAGTCAGGACAGTTAAAATCTGTATGGTTAGGACGACACCG
13	0	12508100-12508139	TCAGACTCTGCAAAATATTTCACTTCTTTCCTAGCCCGA	4	AAAGGTTCGTCATAGTTCGCTCAGACTCTGCAAAATATTTCACTTCTTTCCTAGCCCGAGTATGGTTAGGACGACACCG
13	0	12508146-12508185	GTGGCAGAGAAGGTGGTTCAGCAGTGAAGTCTGATGGGA	4	TACTTCTATCACGCCAACGGGTGGCAGAGAAGGTGGTTCAGCAGTGAAGTCTGATGGGAGTATGGTTAGGACGACACCG
13	0	12508350-12508389	TTTCAAACCCGAATATTATGCTAACTTGAGTGTGAGGCC	4	AAAGGTTCGTCATAGTTCGCTTTCAAACCCGAATATTATGCTAACTTGAGTGTGAGGCCGTATGGTTAGGACGACACCG
13	0	12508411-12508450	AAGGGAAAAGGAGGATTAAGTATAATTTGCTACCTCGGG	4	TACTTCTATCACGCCAACGGAAGGGAAAAGGAGGATTAAGTATAATTTGCTACCTCGGGGTATGGTTAGGACGACACCG
13	0	12508483-12508522	TGAACTTACTACTACCCAGCAAATATGCACAATGCACAG	4	AAAGGTTCGTCATAGTTCGCTGAACTTACTACTACCCAGCAAATATGCACAATGCACAGGTATGGTTAGGACGACACCG
13	0	12508536-12508575	AAGTTGTCTTATTGGGAAGTACCTACAGCTCATGAGAGG	4	TACTTCTATCACGCCAACGGAAGTTGTCTTATTGGGAAGTACCTACAGCTCATGAGAGGGTATGGTTAGGACGACACCG
13	0	12508621-12508660	AAAACACAGAGAAGAGTTAGCAGAGGGGAGCAGAGTCAG	4	AAAGGTTCGTCATAGTTCGCAAAACACAGAGAAGAGTTAGCAGAGGGGAGCAGAGTCAGGTATGGTTAGGACGACACCG
13	0	12508661-12508700	GCAGACGAGTGGGTGGAAAAGGTCAATTGAGAGAGCACA	4	TACTTCTATCACGCCAACGGGCAGACGAGTGGGTGGAAAAGGTCAATTGAGAGAGCACAGTATGGTTAGGACGACACCG
13	0	12508754-12508793	GGGGCCATTTTGATGTTAGACCTGAAAGCGATAATGTAC	4	AAAGGTTCGTCATAGTTCGCGGGGCCATTTTGATGTTAGACCTGAAAGCGATAATGTACGTATGGTTAGGACGACACCG
13	0	12508794-12508833	TCTGGAGAAGGGTCAGACTAATTGGGAAAATCAGCCACA	4	TACTTCTATCACGCCAACGGTCTGGAGAAGGGTCAGACTAATTGGGAAAATCAGCCACAGTATGGTTAGGACGACACCG
13	0	12508923-12508962	TTAATACTTCAGACAGCATGTAACGTCTGCTCACTGGAT	4	AAAGGTTCGTCATAGTTCGCTTAATACTTCAGACAGCATGTAACGTCTGCTCACTGGATGTATGGTTAGGACGACACCG
13	0	12509069-12509108	CCCCGTGGATAAGAGATGCTAGGATTAAGCCTGTTACAA	4	TACTTCTATCACGCCAACGGCCCCGTGGATAAGAGATGCTAGGATTAAGCCTGTTACAAGTATGGTTAGGACGACACCG
13	0	12509146-12509185	AGTGCACTGAAAAGATGCTCCTAATTACCTTGCTTGTTG	4	AAAGGTTCGTCATAGTTCGCAGTGCACTGAAAAGATGCTCCTAATTACCTTGCTTGTTGGTATGGTTAGGACGACACCG
13	0	12509186-12509225	TTTGGATGTTCTCCTGCCGGGGTTATAATCGCCTTCATT	4	TACTTCTATCACGCCAACGGTTTGGATGTTCTCCTGCCGGGGTTATAATCGCCTTCATTGTATGGTTAGGACGACACCG
13	0	12509227-12509266	CAGAGCCAGATGCTTTCCTTTTCTTTGCTCCTCGGCCTT	4	AAAGGTTCGTCATAGTTCGCCAGAGCCAGATGCTTTCCTTTTCTTTGCTCCTCGGCCTTGTATGGTTAGGACGACACCG
13	0	12509327-12509366	AATGCCAAAACATCGCACTTTACTTCTTTGGTCAATTGG	4	TACTTCTATCACGCCAACGGAATGCCAAAACATCGCACTTTACTTCTTTGGTCAATTGGGTATGGTTAGGACGACACCG
13	0	12509404-12509443	AAAATTTGGCAGCAGAGGTTCAGTTCTCGAGTTGACATG	4	AAAGGTTCGTCATAGTTCGCAAAATTTGGCAGCAGAGGTTCAGTTCTCGAGTTGACATGGTATGGTTAGGACGACACCG
13	0	12509452-12509491	TATTTCACAAACATGCTTAAACTAGTTGGAAGGTCCCGG	4	TACTTCTATCACGCCAACGGTATTTCACAAACATGCTTAAACTAGTTGGAAGGTCCCGGGTATGGTTAGGACGACACCG
13	0	12509526-12509565	AAGAAAACATTTGCAGTTTGCACATGTGGTTCTTAGGAC	4	AAAGGTTCGTCATAGTTCGCAAGAAAACATTTGCAGTTTGCACATGTGGTTCTTAGGACGTATGGTTAGGACGACACCG
13	0	12510154-12510193	AATGGCACTCCTGAGTTTATAAAGGTTTCAAACCTCACC	4	TACTTCTATCACGCCAACGGAATGGCACTCCTGAGTTTATAAAGGTTTCAAACCTCACCGTATGGTTAGGACGACACCG
13	0	12510194-12510233	ACCCTAAGCAATGACCCCTCCCTAGTCATGATGTGTCTT	4	AAAGGTTCGTCATAGTTCGCACCCTAAGCAATGACCCCTCCCTAGTCATGATGTGTCTTGTATGGTTAGGACGACACCG
13	0	12510239-12510278	CCCCTATTCTTCCTCGTTTCCATGTAAGTCAATACCTCC	4	TACTTCTATCACGCCAACGGCCCCTATTCTTCCTCGTTTCCATGTAAGTCAATACCTCCGTATGGTTAGGACGACACCG
13	0	12510404-12510443	TTTGGAAGCAAAGAGAAGATAGCAGAGAGAAGAACTGGT	4	AAAGGTTCGTCATAGTTCGCTTTGGAAGCAAAGAGAAGATAGCAGAGAGAAGAACTGGTGTATGGTTAGGACGACACCG
13	0	12510503-12510542	AAAGCTCTGGTCTGAGTCCTCACTCCAGTCCATTCCAAT	4	TACTTCTATCACGCCAACGGAAAGCTCTGGTCTGAGTCCTCACTCCAGTCCATTCCAATGTATGGTTAGGACGACACCG
13	0	12510915-12510954	GATAATCCTCACCTTTTGGTGCCGTCTTCTTTGGAATGC	4	AAAGGTTCGTCATAGTTCGCGATAATCCTCACCTTTTGGTGCCGTCTTCTTTGGAATGCGTATGGTTAGGACGACACCG
13	0	12510961-12511000	AGAATCCGAGTCAGAGTTGATGGTCTCTACTTTCTTCTG	4	TACTTCTATCACGCCAACGGAGAATCCGAGTCAGAGTTGATGGTCTCTACTTTCTTCTGGTATGGTTAGGACGACACCG
13	0	12511004-12511043	GGGGTTCTCTTGGGCTTAGGGGTTGTATCTAAAGATGGT	4	AAAGGTTCGTCATAGTTCGCGGGGTTCTCTTGGGCTTAGGGGTTGTATCTAAAGATGGTGTATGGTTAGGACGACACCG
13	0	12511071-12511110	TGGTCAGTGCAATATACTTACCAACAAACCAAGCTGAAG	4	TACTTCTATCACGCCAACGGTGGTCAGTGCAATATACTTACCAACAAACCAAGCTGAAGGTATGGTTAGGACGACACCG
13	0	12511172-12511211	ATCTTTCTATTTGGTGCCAGTGTAAAGGCAAACATCTGC	4	AAAGGTTCGTCATAGTTCGCATCTTTCTATTTGGTGCCAGTGTAAAGGCAAACATCTGCGTATGGTTAGGACGACACCG
13	0	12511442-12511481	TTTCTCAGACCCTCAGATCCAAAGAATGGAAACCAATTC	4	TACTTCTATCACGCCAACGGTTTCTCAGACCCTCAGATCCAAAGAATGGAAACCAATTCGTATGGTTAGGACGACACCG
13	0	12512064-12512103	ACAACACACTAATTCTATGGAAAATGTATTCCCAGCCCC	4	AAAGGTTCGTCATAGTTCGCACAACACACTAATTCTATGGAAAATGTATTCCCAGCCCCGTATGGTTAGGACGACACCG
13	0	12512104-12512143	ATCTGAGGTGCTAGTGGTAAGGTCCCTCATGAGAACAGG	4	TACTTCTATCACGCCAACGGATCTGAGGTGCTAGTGGTAAGGTCCCTCATGAGAACAGGGTATGGTTAGGACGACACCG
13	0	12512150-12512189	GCCCAGGGTCTTATGGCAGCAGCAGCAATAGATCTTGTT	4	AAAGGTTCGTCATAGTTCGCGCCCAGGGTCTTATGGCAGCAGCAGCAATAGATCTTGTTGTATGGTTAGGACGACACCG
13	0	12512192-12512231	TTTCTCTCCTTAGTCCTCCTAACTAAATCTACCGCAAGG	4	TACTTCTATCACGCCAACGGTTTCTCTCCTTAGTCCTCCTAACTAAATCTACCGCAAGGGTATGGTTAGGACGACACCG
13	0	12512300-12512339	GGACCGTTCCAGGATTGCAGTGTTAGGTGGCACTTGTAA	4	AAAGGTTCGTCATAGTTCGCGGACCGTTCCAGGATTGCAGTGTTAGGTGGCACTTGTAAGTATGGTTAGGACGACACCG
13	0	12512340-12512379	GCTGCTGGGGAAATGTAGGTCAACTATCTGAGTACTATG	4	TACTTCTATCACGCCAACGGGCTGCTGGGGAAATGTAGGTCAACTATCTGAGTACTATGGTATGGTTAGGACGACACCG
13	0	12512724-12512763	TTGGAGCTAACATAAATGATCTCACAGAGGGACATGAAG	4	AAAGGTTCGTCATAGTTCGCTTGGAGCTAACATAAATGATCTCACAGAGGGACATGAAGGTATGGTTAGGACGACACCG
13	0	12512839-12512878	CCCTGAAGTCATACGTCACACAGGTGTCGCCCATTGAAA	4	TACTTCTATCACGCCAACGGCCCTGAAGTCATACGTCACACAGGTGTCGCCCATTGAAAGTATGGTTAGGACGACACCG
13	0	12512889-12512928	TAGTTCAGCTCCTGGTAAAATAACCAAATAGGACAGGTG	4	AAAGGTTCGTCATAGTTCGCTAGTTCAGCTCCTGGTAAAATAACCAAATAGGACAGGTGGTATGGTTAGGACGACACCG
13	0	12512951-12512990	TAACTCTTAGGTTAAACAGGAGTGAACACCTTGAGGAGG	4	TACTTCTATCACGCCAACGGTAACTCTTAGGTTAAACAGGAGTGAACACCTTGAGGAGGGTATGGTTAGGACGACACCG
13	0	12512991-12513030	AAACAGTCTGATATGATCAAGGAGTGACACGGCTTCCAA	4	AAAGGTTCGTCATAGTTCGCAAACAGTCTGATATGATCAAGGAGTGACACGGCTTCCAAGTATGGTTAGGACGACACCG
13	0	12513391-12513430	GGTTGGGGTGGGGAGAGTGTTAATAGTTCAGCACAGCAA	4	TACTTCTATCACGCCAACGGGGTTGGGGTGGGGAGAGTGTTAATAGTTCAGCACAGCAAGTATGGTTAGGACGACACCG
13	0	12513431-12513470	AAAGAGAAAGCAGAGAAATACAGACAAGGGCCAATGTGT	4	AAAGGTTCGTCATAGTTCGCAAAGAGAAAGCAGAGAAATACAGACAAGGGCCAATGTGTGTATGGTTAGGACGACACCG
13	0	12513505-12513544	CTCTAATGTGTCAGCTAGAGGGGCTCCTGTAGCCAACCA	4	TACTTCTATCACGCCAACGGCTCTAATGTGTCAGCTAGAGGGGCTCCTGTAGCCAACCAGTATGGTTAGGACGACACCG
13	0	12513557-12513596	GTCCAAGGGTGCGCAGAGGAAGTAGGGACTTTCATTGTT	4	AAAGGTTCGTCATAGTTCGCGTCCAAGGGTGCGCAGAGGAAGTAGGGACTTTCATTGTTGTATGGTTAGGACGACACCG
13	0	12513861-12513900	AAAAGAGGATCCCATTGAACAGGAGGAGTTAAGGCACGA	4	TACTTCTATCACGCCAACGGAAAAGAGGATCCCATTGAACAGGAGGAGTTAAGGCACGAGTATGGTTAGGACGACACCG
13	0	12513920-12513959	AGCTACTACCAGGACAGAATTTCAATCAACTTCACAACC	4	AAAGGTTCGTCATAGTTCGCAGCTACTACCAGGACAGAATTTCAATCAACTTCACAACCGTATGGTTAGGACGACACCG
13	0	12513970-12514009	AGCGAGCTTCACTTGAAAGCTTTCTTTAGATATCAACGG	4	TACTTCTATCACGCCAACGGAGCGAGCTTCACTTGAAAGCTTTCTTTAGATATCAACGGGTATGGTTAGGACGACACCG
13	0	12514071-12514110	ACCTCACATGGTTAGAAAACAGGAACGATTGAGCTTATG	4	AAAGGTTCGTCATAGTTCGCACCTCACATGGTTAGAAAACAGGAACGATTGAGCTTATGGTATGGTTAGGACGACACCG
13	0	12514168-12514207	AACTTCCTTTAACATCAACCATCCCTAGACGGTTTATGC	4	TACTTCTATCACGCCAACGGAACTTCCTTTAACATCAACCATCCCTAGACGGTTTATGCGTATGGTTAGGACGACACCG
13	0	12515324-12515363	TTCCTCCTTCTATCCTTCACTCCCTCAATCTAAAACAGG	4	AAAGGTTCGTCATAGTTCGCTTCCTCCTTCTATCCTTCACTCCCTCAATCTAAAACAGGGTATGGTTAGGACGACACCG
13	0	12515573-12515612	AGGTGTTACTCTCTCAGCTAAAACAAATCTGCATGTTGG	4	TACTTCTATCACGCCAACGGAGGTGTTACTCTCTCAGCTAAAACAAATCTGCATGTTGGGTATGGTTAGGACGACACCG
13	0	12515793-12515832	TTCTAAATGTCAATTTTGACCAGTCAGCTGGGAATCACC	4	AAAGGTTCGTCATAGTTCGCTTCTAAATGTCAATTTTGACCAGTCAGCTGGGAATCACCGTATGGTTAGGACGACACCG
13	0	12516224-12516263	TTTTCCTCTCTCTTAAGCATGAGTGTGCACACATGCACA	4	TACTTCTATCACGCCAACGGTTTTCCTCTCTCTTAAGCATGAGTGTGCACACATGCACAGTATGGTTAGGACGACACCG
13	0	12516384-12516423	AAAACCCAAGGAGCAAGTCCAAACCTCCATCAGAGTAGG	4	AAAGGTTCGTCATAGTTCGCAAAACCCAAGGAGCAAGTCCAAACCTCCATCAGAGTAGGGTATGGTTAGGACGACACCG
13	0	12516567-12516606	TCAATCAAGACCAAAGCTTGGGAGGAAAATTACATCTCC	4	TACTTCTATCACGCCAACGGTCAATCAAGACCAAAGCTTGGGAGGAAAATTACATCTCCGTATGGTTAGGACGACACCG
13	0	12516880-12516919	ACAGCTGCAGTATTAACCAGATTTATCCCTTTGTGAGGA	4	AAAGGTTCGTCATAGTTCGCACAGCTGCAGTATTAACCAGATTTATCCCTTTGTGAGGAGTATGGTTAGGACGACACCG
13	0	12516938-12516977	TTAGAGCTTACTCTTAAGATTTCTGAGAGATGCCTCGGC	4	TACTTCTATCACGCCAACGGTTAGAGCTTACTCTTAAGATTTCTGAGAGATGCCTCGGCGTATGGTTAGGACGACACCG
13	0	12516981-12517020	AATTACACCTTCTGAGGAGCAGTTGCGTCATTACTTACT	4	AAAGGTTCGTCATAGTTCGCAATTACACCTTCTGAGGAGCAGTTGCGTCATTACTTACTGTATGGTTAGGACGACACCG
13	0	12517057-12517096	TTCATCTTTATCGAGGCCATCTGAAGGAACAGACTCATC	4	TACTTCTATCACGCCAACGGTTCATCTTTATCGAGGCCATCTGAAGGAACAGACTCATCGTATGGTTAGGACGACACCG
13	0	12517097-12517136	TCCCCGTCATTTGTCACAGGGGATGCTTTAACTTTCAGT	4	AAAGGTTCGTCATAGTTCGCTCCCCGTCATTTGTCACAGGGGATGCTTTAACTTTCAGTGTATGGTTAGGACGACACCG
13	0	12517150-12517189	ATTGTCCTCGTCATCATCAGCATCCTCATCTTCTTCTTC	4	TACTTCTATCACGCCAACGGATTGTCCTCGTCATCATCAGCATCCTCATCTTCTTCTTCGTATGGTTAGGACGACACCG
13	0	12517190-12517229	GAGAAATCAAATGTGTACTTCGGCCTTTCAGCTAGGAGA	4	AAAGGTTCGTCATAGTTCGCGAGAAATCAAATGTGTACTTCGGCCTTTCAGCTAGGAGAGTATGGTTAGGACGACACCG
13	0	12517416-12517455	CCAGGAGGCTACAGGCAATGCCACATGCCTTAGTAGAAC	4	TACTTCTATCACGCCAACGGCCAGGAGGCTACAGGCAATGCCACATGCCTTAGTAGAACGTATGGTTAGGACGACACCG
13	0	12517508-12517547	AAAACAGTGAGGAAAGCAGTCATTACGGCCACTACAAAA	4	AAAGGTTCGTCATAGTTCGCAAAACAGTGAGGAAAGCAGTCATTACGGCCACTACAAAAGTATGGTTAGGACGACACCG
13	0	12517855-12517894	AGGTGCTGTGCAATTTCACACTTTGTTTTAAATGTGTGG	4	TACTTCTATCACGCCAACGGAGGTGCTGTGCAATTTCACACTTTGTTTTAAATGTGTGGGTATGGTTAGGACGACACCG
13	0	12518217-12518256	ACATTAGCAAAATGGGATTCTGCAGCCTAATTCTAGCAC	4	AAAGGTTCGTCATAGTTCGCACATTAGCAAAATGGGATTCTGCAGCCTAATTCTAGCACGTATGGTTAGGACGACACCG
13	0	12518348-12518387	AGAAAACTATGAAGCACTTCCATGGATCCATCACTGTTG	4	TACTTCTATCACGCCAACGGAGAAAACTATGAAGCACTTCCATGGATCCATCACTGTTGGTATGGTTAGGACGACACCG
13	0	12518719-12518758	TCTCTTGGAATAACCACTGGTTCTGTTTCTTCCAAGTCA	4	AAAGGTTCGTCATAGTTCGCTCTCTTGGAATAACCACTGGTTCTGTTTCTTCCAAGTCAGTATGGTTAGGACGACACCG
13	0	12518759-12518798	TTTCTGACTTGGATTCATCATCTGACCAAGGATTCCGTT	4	TACTTCTATCACGCCAACGGTTTCTGACTTGGATTCATCATCTGACCAAGGATTCCGTTGTATGGTTAGGACGACACCG
13	0	12518799-12518838	CTTCACTTTCTTTGCACTGGGTTTACCAGATGATGTAGG	4	AAAGGTTCGTCATAGTTCGCCTTCACTTTCTTTGCACTGGGTTTACCAGATGATGTAGGGTATGGTTAGGACGACACCG
13	0	12519144-12519183	TTCTCCCTTTTGGGTTTGGGACCTTTATTTATAGGAGCT	4	TACTTCTATCACGCCAACGGTTCTCCCTTTTGGGTTTGGGACCTTTATTTATAGGAGCTGTATGGTTAGGACGACACCG
13	0	12519195-12519234	GCCTCTTCTCCTGTACCTTCCACCGGAGTTCCACTGAAT	4	AAAGGTTCGTCATAGTTCGCGCCTCTTCTCCTGTACCTTCCACCGGAGTTCCACTGAATGTATGGTTAGGACGACACCG
13	0	12519239-12519278	ATCAAACTCCACTTTTACTGCTGTGGTATCAAGATCACC	4	TACTTCTATCACGCCAACGGATCAAACTCCACTTTTACTGCTGTGGTATCAAGATCACCGTATGGTTAGGACGACACCG
13	0	12519831-12519870	ACCACTCTAATCTTCTGGTACATGCTATGAGATGACAGC	4	AAAGGTTCGTCATAGTTCGCACCACTCTAATCTTCTGGTACATGCTATGAGATGACAGCGTATGGTTAGGACGACACCG
13	0	12520307-12520346	GATGCAGGTGCTGCACCACTGTACACTAGGAGTCACTGT	4	TACTTCTATCACGCCAACGGGATGCAGGTGCTGCACCACTGTACACTAGGAGTCACTGTGTATGGTTAGGACGACACCG
13	0	12520617-12520656	GAACCAGGCTTATTGTTTGGAAACATCAACCTGGTAGTG	4	AAAGGTTCGTCATAGTTCGCGAACCAGGCTTATTGTTTGGAAACATCAACCTGGTAGTGGTATGGTTAGGACGACACCG
13	0	12520657-12520696	GAGAAGACAGAAATGAAGGAAGAAGGCTGAAGCCATGAT	4	TACTTCTATCACGCCAACGGGAGAAGACAGAAATGAAGGAAGAAGGCTGAAGCCATGATGTATGGTTAGGACGACACCG
13	0	12520697-12520736	AGATGATTAGCGACAGGAAGACAAGCTACACAGATCACC	4	AAAGGTTCGTCATAGTTCGCAGATGATTAGCGACAGGAAGACAAGCTACACAGATCACCGTATGGTTAGGACGACACCG
13	0	12521122-12521161	ATGTAAGGTGAACTGATCCTGACAAACACCACCTAAAGG	4	TACTTCTATCACGCCAACGGATGTAAGGTGAACTGATCCTGACAAACACCACCTAAAGGGTATGGTTAGGACGACACCG
13	0	12521162-12521201	GAGAAGTTGTTTCCTAAGGAGGCACAAGTTCTGTGAGAA	4	AAAGGTTCGTCATAGTTCGCGAGAAGTTGTTTCCTAAGGAGGCACAAGTTCTGTGAGAAGTATGGTTAGGACGACACCG
13	0	12521218-12521257	TGGGAAGCTGCACAGACCCCTGTCTACTAGAACAGGAGA	4	TACTTCTATCACGCCAACGGTGGGAAGCTGCACAGACCCCTGTCTACTAGAACAGGAGAGTATGGTTAGGACGACACCG
13	0	12521258-12521297	GAGAGGGAGCTCCCTGACATCACAATGCCCTACACATCA	4	AAAGGTTCGTCATAGTTCGCGAGAGGGAGCTCCCTGACATCACAATGCCCTACACATCAGTATGGTTAGGACGACACCG
13	0	12521298-12521337	GTACTAGTTCTGCACAGAGAACTCTCCAACCTCTCCCCA	4	TACTTCTATCACGCCAACGGGTACTAGTTCTGCACAGAGAACTCTCCAACCTCTCCCCAGTATGGTTAGGACGACACCG
13	0	12521343-12521382	ATGCTATTTCCATGCTGTAATGAGACCGCTGGATATACC	4	AAAGGTTCGTCATAGTTCGCATGCTATTTCCATGCTGTAATGAGACCGCTGGATATACCGTATGGTTAGGACGACACCG
13	0	12521423-12521462	AAAGTCAGTCTCTGTCCTTCAGACCATCATACCTCCTGC	4	TACTTCTATCACGCCAACGGAAAGTCAGTCTCTGTCCTTCAGACCATCATACCTCCTGCGTATGGTTAGGACGACACCG
13	0	12521463-12521502	TCCTTAGCTCTGAACTGCCTTCTTGAGGTTTCCTTCCTT	4	AAAGGTTCGTCATAGTTCGCTCCTTAGCTCTGAACTGCCTTCTTGAGGTTTCCTTCCTTGTATGGTTAGGACGACACCG
13	0	12521514-12521553	GCCCACCCTGCTGGAGGGTAGGTAAGTCTCATGCTTTTA	4	TACTTCTATCACGCCAACGGGCCCACCCTGCTGGAGGGTAGGTAAGTCTCATGCTTTTAGTATGGTTAGGACGACACCG
13	0	12521953-12521992	TATGGAGGTGGAATCTACCAATGAGCTACAACAAGAGAC	4	AAAGGTTCGTCATAGTTCGCTATGGAGGTGGAATCTACCAATGAGCTACAACAAGAGACGTATGGTTAGGACGACACCG
13	0	12522022-12522061	TTTACTGGCATCTGCCTTCATAGCAGTAATTTCAGGAAC	4	TACTTCTATCACGCCAACGGTTTACTGGCATCTGCCTTCATAGCAGTAATTTCAGGAACGTATGGTTAGGACGACACCG
13	0	12522062-12522101	ATTCTTCTCCCAAAAGGTGAGGGCATTGTCTCTTCCAGT	4	AAAGGTTCGTCATAGTTCGCATTCTTCTCCCAAAAGGTGAGGGCATTGTCTCTTCCAGTGTATGGTTAGGACGACACCG
13	0	12522170-12522209	TCTTCTCGTTCTTGCGCTTCCACTTTCTGAAGTGTAATT	4	TACTTCTATCACGCCAACGGTCTTCTCGTTCTTGCGCTTCCACTTTCTGAAGTGTAATTGTATGGTTAGGACGACACCG
13	0	12522210-12522249	TAAAGGATGGGGAAGAGGACAGGTGTGTAAACAGCTCAT	4	AAAGGTTCGTCATAGTTCGCTAAAGGATGGGGAAGAGGACAGGTGTGTAAACAGCTCATGTATGGTTAGGACGACACCG
13	0	12522464-12522503	CACGAATTATGGGATCAGGAATTCTGATGACCTGGTGTC	4	TACTTCTATCACGCCAACGGCACGAATTATGGGATCAGGAATTCTGATGACCTGGTGTCGTATGGTTAGGACGACACCG
13	0	12523699-12523738	TGGAGACTTAACCTACATCCAGTTCTTCAACAAAAGCTG	4	AAAGGTTCGTCATAGTTCGCTGGAGACTTAACCTACATCCAGTTCTTCAACAAAAGCTGGTATGGTTAGGACGACACCG
13	0	12523760-12523799	TGAAGGAGATTTTCTTTTAAGATCATTGACCTCTCGCCC	4	TACTTCTATCACGCCAACGGTGAAGGAGATTTTCTTTTAAGATCATTGACCTCTCGCCCGTATGGTTAGGACGACACCG
13	0	12524015-12524054	TAATTAAAATCAGGGCCTGAAGGTGTTCCTGAGTCAGAG	4	AAAGGTTCGTCATAGTTCGCTAATTAAAATCAGGGCCTGAAGGTGTTCCTGAGTCAGAGGTATGGTTAGGACGACACCG
13	0	12524206-12524245	GCTACATCTTCAGGGTTGTGGGTTTACTTTAGGTATCTG	4	TACTTCTATCACGCCAACGGGCTACATCTTCAGGGTTGTGGGTTTACTTTAGGTATCTGGTATGGTTAGGACGACACCG
13	0	12525432-12525471	AGAATTCTCTCTTCTCCAACTCTACACAACAGGACACTC	4	AAAGGTTCGTCATAGTTCGCAGAATTCTCTCTTCTCCAACTCTACACAACAGGACACTCGTATGGTTAGGACGACACCG
13	0	12525561-12525600	TTGAAACCCATGAAGTCTACTTTTACCAAGAGGGCATTC	4	TACTTCTATCACGCCAACGGTTGAAACCCATGAAGTCTACTTTTACCAAGAGGGCATTCGTATGGTTAGGACGACACCG
13	0	12525679-12525718	CCAACAGTGATACGGAAGGGCAAGTAGTATGTAAACCAT	4	AAAGGTTCGTCATAGTTCGCCCAACAGTGATACGGAAGGGCAAGTAGTATGTAAACCATGTATGGTTAGGACGACACCG
13	0	12525756-12525795	AAGTCCTTGAATCATCTTAATTTCGAACACTCCTCCCCA	4	TACTTCTATCACGCCAACGGAAGTCCTTGAATCATCTTAATTTCGAACACTCCTCCCCAGTATGGTTAGGACGACACCG
13	0	12526839-12526878	TTCTGCAAATGATTACCTTTTCTTGTGCTTCTTTCCAGG	4	AAAGGTTCGTCATAGTTCGCTTCTGCAAATGATTACCTTTTCTTGTGCTTCTTTCCAGGGTATGGTTAGGACGACACCG
13	0	12527123-12527162	TGAAACGGGCTTGATTGTTAAGCTTTGTAGATTCTGCTC	4	TACTTCTATCACGCCAACGGTGAAACGGGCTTGATTGTTAAGCTTTGTAGATTCTGCTCGTATGGTTAGGACGACACCG
13	0	12527926-12527965	GTTCTCTCTCTCCCAGTTACTAAGGATATGTGCATTTGC	4	AAAGGTTCGTCATAGTTCGCGTTCTCTCTCTCCCAGTTACTAAGGATATGTGCATTTGCGTATGGTTAGGACGACACCG
13	0	12528231-12528270	CCACAATTAAATGCTAATAGAAACAGGCATACAGCCCAC	4	TACTTCTATCACGCCAACGGCCACAATTAAATGCTAATAGAAACAGGCATACAGCCCACGTATGGTTAGGACGACACCG
13	0	12528272-12528311	AAATCCTGCAATGACCACTCTCATAACTTTCATTCAGGG	4	AAAGGTTCGTCATAGTTCGCAAATCCTGCAATGACCACTCTCATAACTTTCATTCAGGGGTATGGTTAGGACGACACCG
13	0	12528312-12528351	GTGAAGGTACATGTATCCTGTGTGTTCAAGCCTAGATGC	4	TACTTCTATCACGCCAACGGGTGAAGGTACATGTATCCTGTGTGTTCAAGCCTAGATGCGTATGGTTAGGACGACACCG
13	0	12528398-12528437	GGAATGTACCTCTAGATTCTTTAGCAGAGAGACAGAGGG	4	AAAGGTTCGTCATAGTTCGCGGAATGTACCTCTAGATTCTTTAGCAGAGAGACAGAGGGGTATGGTTAGGACGACACCG
13	0	12528438-12528477	AAACACAGACTTCTACAGCCACTCCCATCATGCAGTCAA	4	TACTTCTATCACGCCAACGGAAACACAGACTTCTACAGCCACTCCCATCATGCAGTCAAGTATGGTTAGGACGACACCG
13	0	12528574-12528613	AAAACTTTGTGCAGTCCAGCAGCTTCTGCTTGCGCTAGT	4	AAAGGTTCGTCATAGTTCGCAAAACTTTGTGCAGTCCAGCAGCTTCTGCTTGCGCTAGTGTATGGTTAGGACGACACCG
13	0	12528771-12528810	TCATGGCACACATTCATGTTCTCATACCATGAAGTTACG	4	TACTTCTATCACGCCAACGGTCATGGCACACATTCATGTTCTCATACCATGAAGTTACGGTATGGTTAGGACGACACCG
13	0	12528856-12528895	GCTCCATCCCTATTATATCCTGCCCAGTCATGATAGCAC	4	AAAGGTTCGTCATAGTTCGCGCTCCATCCCTATTATATCCTGCCCAGTCATGATAGCACGTATGGTTAGGACGACACCG
13	0	12528896-12528935	CAACCCATGACCTCAGTGGGAAAAGCAATAATGGTAATG	4	TACTTCTATCACGCCAACGGCAACCCATGACCTCAGTGGGAAAAGCAATAATGGTAATGGTATGGTTAGGACGACACCG
13	0	12528936-12528975	TCTGACTGCTCACACTCAAGGGCAAGAGGATAGAGAGAA	4	AAAGGTTCGTCATAGTTCGCTCTGACTGCTCACACTCAAGGGCAAGAGGATAGAGAGAAGTATGGTTAGGACGACACCG
13	0	12528976-12529015	AAAGAGGATGACATCAACTAGAACTGACGAGATGAAGCC	4	TACTTCTATCACGCCAACGGAAAGAGGATGACATCAACTAGAACTGACGAGATGAAGCCGTATGGTTAGGACGACACCG
13	0	12529021-12529060	TTTTCATCTGATGCTGACTGACGTGAATTTACTGACCAC	4	AAAGGTTCGTCATAGTTCGCTTTTCATCTGATGCTGACTGACGTGAATTTACTGACCACGTATGGTTAGGACGACACCG
13	0	12529216-12529255	AATGTATATGGGACTGTGAACACTATACAGACTCAGGGC	4	TACTTCTATCACGCCAACGGAATGTATATGGGACTGTGAACACTATACAGACTCAGGGCGTATGGTTAGGACGACACCG
13	0	12529257-12529296	ACAATGATGGCATCATATTCTTACCAGAAAGGAAGTGCC	4	AAAGGTTCGTCATAGTTCGCACAATGATGGCATCATATTCTTACCAGAAAGGAAGTGCCGTATGGTTAGGACGACACCG
13	0	12529297-12529336	TCCTCACAGGCAATTCACATACTTATACCAACCTGTGTC	4	TACTTCTATCACGCCAACGGTCCTCACAGGCAATTCACATACTTATACCAACCTGTGTCGTATGGTTAGGACGACACCG
13	0	12529344-12529383	AACTGGAAGCTCTGTAATCTCCACTGTGTTTCTATCCAC	4	AAAGGTTCGTCATAGTTCGCAACTGGAAGCTCTGTAATCTCCACTGTGTTTCTATCCACGTATGGTTAGGACGACACCG
13	0	12529392-12529431	TTCCCCACTGACTGCATATTGATTTTGACCAAGTTCTTG	4	TACTTCTATCACGCCAACGGTTCCCCACTGACTGCATATTGATTTTGACCAAGTTCTTGGTATGGTTAGGACGACACCG
13	0	12529645-12529684	CCTGCCTTCTCACTTTGAATTCCCCTTAGTTGAAGTTCT	4	AAAGGTTCGTCATAGTTCGCCCTGCCTTCTCACTTTGAATTCCCCTTAGTTGAAGTTCTGTATGGTTAGGACGACACCG
13	0	12529690-12529729	ACTGATAGGTTCGCACAATTGAAACTAAATCCCTCTCAC	4	TACTTCTATCACGCCAACGGACTGATAGGTTCGCACAATTGAAACTAAATCCCTCTCACGTATGGTTAGGACGACACCG
13	0	12529753-12529792	TCACTCAATCTTGAGTACACATCTCAACATACCCCAGAC	4	AAAGGTTCGTCATAGTTCGCTCACTCAATCTTGAGTACACATCTCAACATACCCCAGACGTATGGTTAGGACGACACCG
13	0	12531213-12531252	GGGGAAGAACAGAACACAATGAGTGACATAAGGAAAAGG	4	TACTTCTATCACGCCAACGGGGGGAAGAACAGAACACAATGAGTGACATAAGGAAAAGGGTATGGTTAGGACGACACCG
13	0	12531815-12531854	AATGGCTCCATTACTTTTCTAAAATGACTGGCCTTTGCA	4	AAAGGTTCGTCATAGTTCGCAATGGCTCCATTACTTTTCTAAAATGACTGGCCTTTGCAGTATGGTTAGGACGACACCG
13	0	12531882-12531921	TTAAGTTCTCCAGAATTACCATGGGATGAGGATCCAAGC	4	TACTTCTATCACGCCAACGGTTAAGTTCTCCAGAATTACCATGGGATGAGGATCCAAGCGTATGGTTAGGACGACACCG
13	0	12531922-12531961	ATCCAGCATTCGTCTGACATTGTTCACAATTTCCCTAGC	4	AAAGGTTCGTCATAGTTCGCATCCAGCATTCGTCTGACATTGTTCACAATTTCCCTAGCGTATGGTTAGGACGACACCG
13	0	12531962-12532001	TCATAGTTGGGTAGCTTACATGCCCATCCTGTACCAATA	4	TACTTCTATCACGCCAACGGTCATAGTTGGGTAGCTTACATGCCCATCCTGTACCAATAGTATGGTTAGGACGACACCG
13	0	12532018-12532057	TAGAACCATGGGAATTATGGGAATATACCACTCAGGCTC	4	AAAGGTTCGTCATAGTTCGCTAGAACCATGGGAATTATGGGAATATACCACTCAGGCTCGTATGGTTAGGACGACACCG
13	0	12532070-12532109	TCATCATAGAGGAATTTAAGCAGGTTGTCATCCACAGCA	4	TACTTCTATCACGCCAACGGTCATCATAGAGGAATTTAAGCAGGTTGTCATCCACAGCAGTATGGTTAGGACGACACCG
13	0	12532343-12532382	AGCCCTATTTGACTTGTGTTACTGACTTACCTGCCTAAG	4	AAAGGTTCGTCATAGTTCGCAGCCCTATTTGACTTGTGTTACTGACTTACCTGCCTAAGGTATGGTTAGGACGACACCG
13	0	12532691-12532730	AACATTGTGAAAATATAACGAGGGCTTGCAGCATCTTTG	4	TACTTCTATCACGCCAACGGAACATTGTGAAAATATAACGAGGGCTTGCAGCATCTTTGGTATGGTTAGGACGACACCG
13	0	12532731-12532770	CACCATGAAGCCGAGTTCCAAACTGACCGATAGGCTGAA	4	AAAGGTTCGTCATAGTTCGCCACCATGAAGCCGAGTTCCAAACTGACCGATAGGCTGAAGTATGGTTAGGACGACACCG
13	0	12533031-12533070	TGCTTACTTCTCCATGATGATAAGCAGACATCTCAGCAA	4	TACTTCTATCACGCCAACGGTGCTTACTTCTCCATGATGATAAGCAGACATCTCAGCAAGTATGGTTAGGACGACACCG
13	0	12533071-12533110	AGATCCAGCCAACTGGGCAACTTTTACTTCACGTTTATC	4	AAAGGTTCGTCATAGTTCGCAGATCCAGCCAACTGGGCAACTTTTACTTCACGTTTATCGTATGGTTAGGACGACACCG
13	0	12533380-12533419	CCCCTTCGGGTCTTAAATAACTGTTCGGTGGCACCAAAT	4	TACTTCTATCACGCCAACGGCCCCTTCGGGTCTTAAATAACTGTTCGGTGGCACCAAATGTATGGTTAGGACGACACCG
13	0	12533420-12533459	CCGTTTGTAGGAGTTCCCAAATGCTCATATGCCCAAAAT	4	AAAGGTTCGTCATAGTTCGCCCGTTTGTAGGAGTTCCCAAATGCTCATATGCCCAAAATGTATGGTTAGGACGACACCG
13	0	12533460-12533499	TCAGTTGATTAAAAGTGCCAGCAAGCCATCAATGAGCCT	4	TACTTCTATCACGCCAACGGTCAGTTGATTAAAAGTGCCAGCAAGCCATCAATGAGCCTGTATGGTTAGGACGACACCG
13	0	12533722-12533761	CTGCTTCCCTATCTTTCTTCTTGATCTAGGCCGATGAGC	4	AAAGGTTCGTCATAGTTCGCCTGCTTCCCTATCTTTCTTCTTGATCTAGGCCGATGAGCGTATGGTTAGGACGACACCG
13	0	12535867-12535906	ACTCACCATCAACCAGAGACGGTATAGATCTTCATTGTC	4	TACTTCTATCACGCCAACGGACTCACCATCAACCAGAGACGGTATAGATCTTCATTGTCGTATGGTTAGGACGACACCG
13	0	12536053-12536092	CCCCAGACATGATTCTTTAGGACTAACCTCTGGTAAGCC	4	AAAGGTTCGTCATAGTTCGCCCCCAGACATGATTCTTTAGGACTAACCTCTGGTAAGCCGTATGGTTAGGACGACACCG
13	0	12536314-12536353	AACAGAGTTCTTTGAATTAAAGAGCTATGAAGGCAGGGC	4	TACTTCTATCACGCCAACGGAACAGAGTTCTTTGAATTAAAGAGCTATGAAGGCAGGGCGTATGGTTAGGACGACACCG
13	0	12536354-12536393	TACTCTGGGGTGATGAGGAATGACACCAAGATTAACTAG	4	AAAGGTTCGTCATAGTTCGCTACTCTGGGGTGATGAGGAATGACACCAAGATTAACTAGGTATGGTTAGGACGACACCG
13	0	12536394-12536433	TTGGGCAGGAGAATTCAAAAGAGACTTGTCACAGACAAC	4	TACTTCTATCACGCCAACGGTTGGGCAGGAGAATTCAAAAGAGACTTGTCACAGACAACGTATGGTTAGGACGACACCG
13	0	12536497-12536536	AGCTTTATTACCAAGGTAATGGCAGCATCATCTTCAGGA	4	AAAGGTTCGTCATAGTTCGCAGCTTTATTACCAAGGTAATGGCAGCATCATCTTCAGGAGTATGGTTAGGACGACACCG
13	0	12536538-12536577	AGCATATCTAAATAAGATGCGGTGCCTTTCCATATCAGC	4	TACTTCTATCACGCCAACGGAGCATATCTAAATAAGATGCGGTGCCTTTCCATATCAGCGTATGGTTAGGACGACACCG
13	0	12536578-12536617	AAATATTCCTTTGCTTCCTTAGCGGTACTGGTACCCAAC	4	AAAGGTTCGTCATAGTTCGCAAATATTCCTTTGCTTCCTTAGCGGTACTGGTACCCAACGTATGGTTAGGACGACACCG
13	0	12537076-12537115	TCTAAAAGCACTAAGTGAAAAGCAGATGGATCAAGCTGG	4	TACTTCTATCACGCCAACGGTCTAAAAGCACTAAGTGAAAAGCAGATGGATCAAGCTGGGTATGGTTAGGACGACACCG
13	0	12538537-12538576	ATGAACTCTTCAAGAAAACCATGCTTCAAAAGTGATGGC	4	AAAGGTTCGTCATAGTTCGCATGAACTCTTCAAGAAAACCATGCTTCAAAAGTGATGGCGTATGGTTAGGACGACACCG
13	0	12538599-12538638	AAGCAGGCCTTTTATGTGAGAACCATCTTGATCCTAAAC	4	TACTTCTATCACGCCAACGGAAGCAGGCCTTTTATGTGAGAACCATCTTGATCCTAAACGTATGGTTAGGACGACACCG
13	0	12538704-12538743	TTTAAGTGCAGGAATGCAGTAAGGAGGCAAAATGTCATT	4	AAAGGTTCGTCATAGTTCGCTTTAAGTGCAGGAATGCAGTAAGGAGGCAAAATGTCATTGTATGGTTAGGACGACACCG
13	0	12538927-12538966	ATACATGAAACATTGTTATGATGCCACTGCACTGGAAGG	4	TACTTCTATCACGCCAACGGATACATGAAACATTGTTATGATGCCACTGCACTGGAAGGGTATGGTTAGGACGACACCG
13	0	12538967-12539006	CTCCCATGGAGTACCATTACTCACAAATCTCTTGGCATC	4	AAAGGTTCGTCATAGTTCGCCTCCCATGGAGTACCATTACTCACAAATCTCTTGGCATCGTATGGTTAGGACGACACCG
13	0	12539028-12539067	AAAATACAGAGTAGCTTCTCAGTGGAAGGCTTTCTCTGC	4	TACTTCTATCACGCCAACGGAAAATACAGAGTAGCTTCTCAGTGGAAGGCTTTCTCTGCGTATGGTTAGGACGACACCG
13	0	12539070-12539109	TGCTTTCAGTTAGAGTACAAGAGACAAGGTGTTGAATGC	4	AAAGGTTCGTCATAGTTCGCTGCTTTCAGTTAGAGTACAAGAGACAAGGTGTTGAATGCGTATGGTTAGGACGACACCG
13	0	12539260-12539299	TTCACCATTTCTTTCCTGCTTAGATGTAGACTTCAACCC	4	TACTTCTATCACGCCAACGGTTCACCATTTCTTTCCTGCTTAGATGTAGACTTCAACCCGTATGGTTAGGACGACACCG
13	0	12539392-12539431	TGTAAAATGTGCTTCACACAAACAGTGCCACTAAACAAC	4	AAAGGTTCGTCATAGTTCGCTGTAAAATGTGCTTCACACAAACAGTGCCACTAAACAACGTATGGTTAGGACGACACCG
13	0	12539436-12539475	TCCTCCGCTGTACAATCACTTTCACTTGTACTATCTTGG	4	TACTTCTATCACGCCAACGGTCCTCCGCTGTACAATCACTTTCACTTGTACTATCTTGGGTATGGTTAGGACGACACCG
13	0	12539520-12539559	AGATAGGTGTTAACATGTGGCTTTTAAACCAACCTGGTC	4	AAAGGTTCGTCATAGTTCGCAGATAGGTGTTAACATGTGGCTTTTAAACCAACCTGGTCGTATGGTTAGGACGACACCG
13	0	12539769-12539808	AAAGTTTTACACTGTGGTATGTGTGGGCCTATGTGTACA	4	TACTTCTATCACGCCAACGGAAAGTTTTACACTGTGGTATGTGTGGGCCTATGTGTACAGTATGGTTAGGACGACACCG
13	0	12539809-12539848	ACAGATACAGACAAGTACCTGTTTATGAGAAGCCTCCCG	4	AAAGGTTCGTCATAGTTCGCACAGATACAGACAAGTACCTGTTTATGAGAAGCCTCCCGGTATGGTTAGGACGACACCG
13	0	12539867-12539906	CTGAGGGGAAAGACCCCGTATCTGTCTCTCCCGATCACT	4	TACTTCTATCACGCCAACGGCTGAGGGGAAAGACCCCGTATCTGTCTCTCCCGATCACTGTATGGTTAGGACGACACCG
13	0	12539935-12539974	CGAGTCCCCTTCCGTCAATATCAGTGTGCACTCCAGTGA	4	AAAGGTTCGTCATAGTTCGCCGAGTCCCCTTCCGTCAATATCAGTGTGCACTCCAGTGAGTATGGTTAGGACGACACCG
13	0	12540363-12540402	ACTTTACTGATGAACACTTCTTGTTCAGCTGTGTCTGAG	4	TACTTCTATCACGCCAACGGACTTTACTGATGAACACTTCTTGTTCAGCTGTGTCTGAGGTATGGTTAGGACGACACCG
13	0	12540407-12540446	AATTTCACCCAGTTCAGGATACTTTCTACAATGCCACAG	4	AAAGGTTCGTCATAGTTCGCAATTTCACCCAGTTCAGGATACTTTCTACAATGCCACAGGTATGGTTAGGACGACACCG
13	0	12540591-12540630	AATTAGGGTAAAACTAACTCAGGCGGCTATTCACGATGA	4	TACTTCTATCACGCCAACGGAATTAGGGTAAAACTAACTCAGGCGGCTATTCACGATGAGTATGGTTAGGACGACACCG
13	0	12541025-12541064	TCTATAGTGAATCAACATGTGACAGGATGTCAAACTGCC	4	AAAGGTTCGTCATAGTTCGCTCTATAGTGAATCAACATGTGACAGGATGTCAAACTGCCGTATGGTTAGGACGACACCG
13	0	12541409-12541448	TGTAAACAGAGGTGAACTATGTTGCCAGATGTAAACTCC	4	TACTTCTATCACGCCAACGGTGTAAACAGAGGTGAACTATGTTGCCAGATGTAAACTCCGTATGGTTAGGACGACACCG
13	0	12542450-12542489	AAAACTTTTCTGACAGCTGACATTTGGACCCAAAGCTTT	4	AAAGGTTCGTCATAGTTCGCAAAACTTTTCTGACAGCTGACATTTGGACCCAAAGCTTTGTATGGTTAGGACGACACCG
13	0	12542650-12542689	AACATCACTTACTTGAAAAGGTTTCACTGACACACCAGC	4	TACTTCTATCACGCCAACGGAACATCACTTACTTGAAAAGGTTTCACTGACACACCAGCGTATGGTTAGGACGACACCG
13	0	12542717-12542756	AGTTTACCGACAACTTGGTCAACTACATAATCCACATGC	4	AAAGGTTCGTCATAGTTCGCAGTTTACCGACAACTTGGTCAACTACATAATCCACATGCGTATGGTTAGGACGACACCG
13	0	12543002-12543041	AAAAGACACACGAAAGTGAGAATGAACACTGGCCTGGTG	4	TACTTCTATCACGCCAACGGAAAAGACACACGAAAGTGAGAATGAACACTGGCCTGGTGGTATGGTTAGGACGACACCG
13	0	12543048-12543087	TGACACAAGATTTACACTTAGGAACTATGGCAGCCAATC	4	AAAGGTTCGTCATAGTTCGCTGACACAAGATTTACACTTAGGAACTATGGCAGCCAATCGTATGGTTAGGACGACACCG
13	0	12543301-12543340	GGGGAGAGATTTAGATGGCACATGCAACTGATGAACTTC	4	TACTTCTATCACGCCAACGGGGGGAGAGATTTAGATGGCACATGCAACTGATGAACTTCGTATGGTTAGGACGACACCG
13	0	12543349-12543388	CCCTAGAACCTGGAAGGGCTCAGCAGGCATCGTCATAAA	4	AAAGGTTCGTCATAGTTCGCCCCTAGAACCTGGAAGGGCTCAGCAGGCATCGTCATAAAGTATGGTTAGGACGACACCG
13	0	12543967-12544006	CAAAAGCCTACAGAAAAGGGTCCAAACTCCTTAGAAGAG	4	TACTTCTATCACGCCAACGGCAAAAGCCTACAGAAAAGGGTCCAAACTCCTTAGAAGAGGTATGGTTAGGACGACACCG
13	0	12544011-12544050	AATGCATTACACAATCTGACCCCAACACAGATTCATGTC	4	AAAGGTTCGTCATAGTTCGCAATGCATTACACAATCTGACCCCAACACAGATTCATGTCGTATGGTTAGGACGACACCG
13	0	12544281-12544320	ACATTGTTCTACCATTGACTTGGAAACAAAGAACTGGGG	4	TACTTCTATCACGCCAACGGACATTGTTCTACCATTGACTTGGAAACAAAGAACTGGGGGTATGGTTAGGACGACACCG
13	1	33042260-33042299	TGCTTAACTACCACTTGGGTACCAAACACTGACATTATG	2	TACTTCTATCACGCCAACGGTGCTTAACTACCACTTGGGTACCAAACACTGACATTATGGTATGGTTAGGACGACACCG
13	1	33042367-33042406	CTGGCCAGAAATGGTTCCCTGGCAGTAATCCAGTACCTG	2	TACTTCTATCACGCCAACGGCTGGCCAGAAATGGTTCCCTGGCAGTAATCCAGTACCTGGTATGGTTAGGACGACACCG
13	1	33042451-33042490	CCATGGATGGGCCATCCACTGCCTTATTTGTCAGAGCAA	2	TACTTCTATCACGCCAACGGCCATGGATGGGCCATCCACTGCCTTATTTGTCAGAGCAAGTATGGTTAGGACGACACCG
13	1	33042610-33042649	CCCGTGTCTTCAGAGGCAGACACCAGATCTGACAGCATA	2	TACTTCTATCACGCCAACGGCCCGTGTCTTCAGAGGCAGACACCAGATCTGACAGCATAGTATGGTTAGGACGACACCG
13	1	33043279-33043318	AATAAACAAACCCCTGAAGGAGGAGAGGACGGAGGATTG	2	TACTTCTATCACGCCAACGGAATAAACAAACCCCTGAAGGAGGAGAGGACGGAGGATTGGTATGGTTAGGACGACACCG
13	1	33043340-33043379	AGTCAGATTCTCTAACATTTAAACACAGACTGCCCTCTG	2	TACTTCTATCACGCCAACGGAGTCAGATTCTCTAACATTTAAACACAGACTGCCCTCTGGTATGGTTAGGACGACACCG
13	1	33043434-33043473	CAGCCAGGCCAATCACTGTGATGATCCCAAAGGACAGAA	2	TACTTCTATCACGCCAACGGCAGCCAGGCCAATCACTGTGATGATCCCAAAGGACAGAAGTATGGTTAGGACGACACCG
13	1	33043498-33043537	ACCAGCCACGTCAGGGATTCTGGTGTCATTAAAGCTGGT	2	TACTTCTATCACGCCAACGGACCAGCCACGTCAGGGATTCTGGTGTCATTAAAGCTGGTGTATGGTTAGGACGACACCG
13	1	33043621-33043660	GCTGAACCAGCCCTTAGCAGATGAGATCCTGGAGTCCAT	2	TACTTCTATCACGCCAACGGGCTGAACCAGCCCTTAGCAGATGAGATCCTGGAGTCCATGTATGGTTAGGACGACACCG
13	1	33043837-33043876	ACATGAGGCTAAGGATGAGATTATGTGGTGAGATGAAGC	2	TACTTCTATCACGCCAACGGACATGAGGCTAAGGATGAGATTATGTGGTGAGATGAAGCGTATGGTTAGGACGACACCG
13	1	33043881-33043920	TAATTTCTGAAGGCACAAGGGAAATAAAAGTCTGAGGGC	2	TACTTCTATCACGCCAACGGTAATTTCTGAAGGCACAAGGGAAATAAAAGTCTGAGGGCGTATGGTTAGGACGACACCG
13	1	33043921-33043960	AGGGTGAGGTCAGCGGATGGACATCAACAGGTATGCTTT	2	TACTTCTATCACGCCAACGGAGGGTGAGGTCAGCGGATGGACATCAACAGGTATGCTTTGTATGGTTAGGACGACACCG
13	1	33043961-33044000	TATATCTATGGGTCCCACGTGGATTCGGGGACATGAAGA	2	TACTTCTATCACGCCAACGGTATATCTATGGGTCCCACGTGGATTCGGGGACATGAAGAGTATGGTTAGGACGACACCG
13	1	33044027-33044066	AGATGATCATAGATCATAGTTGGAAGGTGGGAAAGGCAG	2	TACTTCTATCACGCCAACGGAGATGATCATAGATCATAGTTGGAAGGTGGGAAAGGCAGGTATGGTTAGGACGACACCG
13	1	33044556-33044595	GGACAGGTGTGGCAAGACCAGAAGACAGGAAGGAAACAG	2	TACTTCTATCACGCCAACGGGGACAGGTGTGGCAAGACCAGAAGACAGGAAGGAAACAGGTATGGTTAGGACGACACCG
13	1	33044596-33044635	GAGGCTAAAATCAGGCCCTCTGGTGGGGTTTCTCTGTAA	2	TACTTCTATCACGCCAACGGGAGGCTAAAATCAGGCCCTCTGGTGGGGTTTCTCTGTAAGTATGGTTAGGACGACACCG
13	1	33044662-33044701	GGGTGCTAGGGGCTGCCAGGGACTAGGAGAAAATTAAGT	2	TACTTCTATCACGCCAACGGGGGTGCTAGGGGCTGCCAGGGACTAGGAGAAAATTAAGTGTATGGTTAGGACGACACCG
13	1	33044844-33044883	CAAGGCAGGGTGGGAAGAAGTTCTAGCCAAACTGCAGAA	2	TACTTCTATCACGCCAACGGCAAGGCAGGGTGGGAAGAAGTTCTAGCCAAACTGCAGAAGTATGGTTAGGACGACACCG
13	1	33044904-33044943	GGACGCACAGCTCAAGACTAGCTTCTGCACACTAGCTCA	2	TACTTCTATCACGCCAACGGGGACGCACAGCTCAAGACTAGCTTCTGCACACTAGCTCAGTATGGTTAGGACGACACCG
13	1	33044965-33045004	CTGTACAGGTGCATGCCTGTGTGTGAGGTTTGCACACAT	2	TACTTCTATCACGCCAACGGCTGTACAGGTGCATGCCTGTGTGTGAGGTTTGCACACATGTATGGTTAGGACGACACCG
13	1	33045027-33045066	GCAAAGCTGGCACAGAAACATGGGATGGGAGATGCTCAT	2	TACTTCTATCACGCCAACGGGCAAAGCTGGCACAGAAACATGGGATGGGAGATGCTCATGTATGGTTAGGACGACACCG
13	1	33045291-33045330	AAAACGACCTCCAAGAACCCGCATGCCATTCATTCTCCA	2	TACTTCTATCACGCCAACGGAAAACGACCTCCAAGAACCCGCATGCCATTCATTCTCCAGTATGGTTAGGACGACACCG
13	1	33045368-33045407	CACCTCCGCGACTCTGTGATTCCTCCATTCTTGCACAGA	2	TACTTCTATCACGCCAACGGCACCTCCGCGACTCTGTGATTCCTCCATTCTTGCACAGAGTATGGTTAGGACGACACCG
13	1	33046102-33046141	GTGTGTGGGCTCTTGGTAAAGGACACCTACCCTGGTCTA	2	TACTTCTATCACGCCAACGGGTGTGTGGGCTCTTGGTAAAGGACACCTACCCTGGTCTAGTATGGTTAGGACGACACCG
13	1	33046142-33046181	AAATGATTCATCTTCAGAGAAGTTGGAGACGGGTTGGAA	2	TACTTCTATCACGCCAACGGAAATGATTCATCTTCAGAGAAGTTGGAGACGGGTTGGAAGTATGGTTAGGACGACACCG
13	1	33046182-33046221	TATTACTGCAGTGGTATTATTGGGCACTTGGAACCAAGC	2	TACTTCTATCACGCCAACGGTATTACTGCAGTGGTATTATTGGGCACTTGGAACCAAGCGTATGGTTAGGACGACACCG
13	1	33046245-33046284	GGAGCACGAACACCTCTGGAGAGGAGCCTTCAGATACTT	2	TACTTCTATCACGCCAACGGGGAGCACGAACACCTCTGGAGAGGAGCCTTCAGATACTTGTATGGTTAGGACGACACCG
13	1	33046285-33046324	CTAATCCTCAGGTTTTCAAAGGAGTTTATGGGGATCAGG	2	TACTTCTATCACGCCAACGGCTAATCCTCAGGTTTTCAAAGGAGTTTATGGGGATCAGGGTATGGTTAGGACGACACCG
13	1	33046325-33046364	GTCTGGGATGGAGTTCGGGGAAACTGCATGTTTAATAGT	2	TACTTCTATCACGCCAACGGGTCTGGGATGGAGTTCGGGGAAACTGCATGTTTAATAGTGTATGGTTAGGACGACACCG
13	1	33046366-33046405	TTTAGTTAACCGTGAGGTAGGTAACAATAGATTCCGGGG	2	TACTTCTATCACGCCAACGGTTTAGTTAACCGTGAGGTAGGTAACAATAGATTCCGGGGGTATGGTTAGGACGACACCG
13	1	33046416-33046455	CACTGGCAGGCCATATTTTGCAGGACACTGCCATGAATT	2	TACTTCTATCACGCCAACGGCACTGGCAGGCCATATTTTGCAGGACACTGCCATGAATTGTATGGTTAGGACGACACCG
13	1	33046483-33046522	GGCACCTGGACAAAGCCTCGAGACGAGTCAGGATTCTAA	2	TACTTCTATCACGCCAACGGGGCACCTGGACAAAGCCTCGAGACGAGTCAGGATTCTAAGTATGGTTAGGACGACACCG
13	1	33046523-33046562	CCTAGTCTCCTACTTCCAGTTTCCCTGCTCCAAACCCTA	2	TACTTCTATCACGCCAACGGCCTAGTCTCCTACTTCCAGTTTCCCTGCTCCAAACCCTAGTATGGTTAGGACGACACCG
13	1	33046616-33046655	GCAGGTCCTGGACACCCAGTCCCGCTCCTTAAATTAGTA	2	TACTTCTATCACGCCAACGGGCAGGTCCTGGACACCCAGTCCCGCTCCTTAAATTAGTAGTATGGTTAGGACGACACCG
13	1	33046822-33046861	CTCGGAGCAGTTACTGAGGCCAGAGTCATATCCCTGCTA	2	TACTTCTATCACGCCAACGGCTCGGAGCAGTTACTGAGGCCAGAGTCATATCCCTGCTAGTATGGTTAGGACGACACCG
13	1	33046892-33046931	CCCGGGGAACGACCCTATACACTACCAAGCACTTTCTGA	2	TACTTCTATCACGCCAACGGCCCGGGGAACGACCCTATACACTACCAAGCACTTTCTGAGTATGGTTAGGACGACACCG
13	1	33047140-33047179	CGGTAGTTTCTTTAGGCTGGAGGGCGAGTAGGGTGGTAA	2	TACTTCTATCACGCCAACGGCGGTAGTTTCTTTAGGCTGGAGGGCGAGTAGGGTGGTAAGTATGGTTAGGACGACACCG
13	1	33047206-33047245	CGACCTACCCTCCTCCCCTTATCCCGTTGTACAAATGGA	2	TACTTCTATCACGCCAACGGCGACCTACCCTCCTCCCCTTATCCCGTTGTACAAATGGAGTATGGTTAGGACGACACCG
13	1	33047450-33047489	GTCTCTGAAGATGTGGCACTTAGCAGGTATTCAGTTAAG	2	TACTTCTATCACGCCAACGGGTCTCTGAAGATGTGGCACTTAGCAGGTATTCAGTTAAGGTATGGTTAGGACGACACCG
13	1	33048040-33048079	TGGTCAGGAGTTTTACAGCAGAGATTTTGTGGATGAGCT	2	TACTTCTATCACGCCAACGGTGGTCAGGAGTTTTACAGCAGAGATTTTGTGGATGAGCTGTATGGTTAGGACGACACCG
13	1	33048115-33048154	TCAAGGACAGTACATGTAAAATGTCAAAAGCAGAGCTCC	2	TACTTCTATCACGCCAACGGTCAAGGACAGTACATGTAAAATGTCAAAAGCAGAGCTCCGTATGGTTAGGACGACACCG
13	1	33048771-33048810	AGAAATAGCGCAGACAAGAAATAATGGCTTTCCCGGGGT	2	TACTTCTATCACGCCAACGGAGAAATAGCGCAGACAAGAAATAATGGCTTTCCCGGGGTGTATGGTTAGGACGACACCG
13	1	33048853-33048892	GGCCCTGACCCACACCAGCCCATTTATTAGCAAGACTAA	2	TACTTCTATCACGCCAACGGGGCCCTGACCCACACCAGCCCATTTATTAGCAAGACTAAGTATGGTTAGGACGACACCG
13	1	33048911-33048950	ATCATTGACCAAGACAAGAGAACCCAAATAAGTGGGTCA	2	TACTTCTATCACGCCAACGGATCATTGACCAAGACAAGAGAACCCAAATAAGTGGGTCAGTATGGTTAGGACGACACCG
13	1	33048963-33049002	AGTCAAAGTGATGATAGAGCAAGAGAATGAAGGCAACAG	2	TACTTCTATCACGCCAACGGAGTCAAAGTGATGATAGAGCAAGAGAATGAAGGCAACAGGTATGGTTAGGACGACACCG
13	1	33049028-33049067	CTCAGCTGCTCTCTTGGTTCTCCTTCCCTGTTCCAGGAT	2	TACTTCTATCACGCCAACGGCTCAGCTGCTCTCTTGGTTCTCCTTCCCTGTTCCAGGATGTATGGTTAGGACGACACCG
13	1	33049068-33049107	GCCATATCTGAGGACCAGACCTGTGTTGAGGACCCAGAA	2	TACTTCTATCACGCCAACGGGCCATATCTGAGGACCAGACCTGTGTTGAGGACCCAGAAGTATGGTTAGGACGACACCG
13	1	33049167-33049206	ACAAGACTTGGGGACCTTGGCGAGTGGTCAAGGAATCTT	2	TACTTCTATCACGCCAACGGACAAGACTTGGGGACCTTGGCGAGTGGTCAAGGAATCTTGTATGGTTAGGACGACACCG
13	1	33049215-33049254	GTGAAACTTTGGGGCAGAATGCTGAGGGCCCTCATATCT	2	TACTTCTATCACGCCAACGGGTGAAACTTTGGGGCAGAATGCTGAGGGCCCTCATATCTGTATGGTTAGGACGACACCG
13	1	33049336-33049375	CCACAGAGTTGATCAGCCACTGGACAGCAGTCTTTGAGA	2	TACTTCTATCACGCCAACGGCCACAGAGTTGATCAGCCACTGGACAGCAGTCTTTGAGAGTATGGTTAGGACGACACCG
13	1	33049393-33049432	CCCGAGAATCCAGTGAGTACATCGTGGCTCATGTCCTTG	2	TACTTCTATCACGCCAACGGCCCGAGAATCCAGTGAGTACATCGTGGCTCATGTCCTTGGTATGGTTAGGACGACACCG
13	1	33049433-33049472	AGCCAAAACAGTTAAGTGCAGTATTGTCCAGAGGGCAGG	2	TACTTCTATCACGCCAACGGAGCCAAAACAGTTAAGTGCAGTATTGTCCAGAGGGCAGGGTATGGTTAGGACGACACCG
13	1	33049481-33049520	GGAGGGAGGACCCTGAGGAAGAAACATCCAGGCTTTTCT	2	TACTTCTATCACGCCAACGGGGAGGGAGGACCCTGAGGAAGAAACATCCAGGCTTTTCTGTATGGTTAGGACGACACCG
13	1	33049594-33049633	CACCCAATAAACTATTAGAGTGTGTGCCAGAAACTAGGG	2	TACTTCTATCACGCCAACGGCACCCAATAAACTATTAGAGTGTGTGCCAGAAACTAGGGGTATGGTTAGGACGACACCG
13	1	33049680-33049719	CAGAAAAGAACCTGGGTCTGGGGAGCCAACCACTCAAAT	2	TACTTCTATCACGCCAACGGCAGAAAAGAACCTGGGTCTGGGGAGCCAACCACTCAAATGTATGGTTAGGACGACACCG
13	1	33049780-33049819	GCAGCTGCGGTATATCCAGGAGCTGAGTAGCTACCGATT	2	TACTTCTATCACGCCAACGGGCAGCTGCGGTATATCCAGGAGCTGAGTAGCTACCGATTGTATGGTTAGGACGACACCG
13	1	33049881-33049920	CTCCAGCCCCACCAAGTTCCTGGTCAGGAAGGAATAAAG	2	TACTTCTATCACGCCAACGGCTCCAGCCCCACCAAGTTCCTGGTCAGGAAGGAATAAAGGTATGGTTAGGACGACACCG
13	1	33049924-33049963	CAAGGACTGGGGAGGTGTTGGGATGAAGGAGTGATGAGA	2	TACTTCTATCACGCCAACGGCAAGGACTGGGGAGGTGTTGGGATGAAGGAGTGATGAGAGTATGGTTAGGACGACACCG
13	1	33049964-33050003	AGAGGGCATGGTAGTAAATAGGAAGCCCTTGGCTAGGAG	2	TACTTCTATCACGCCAACGGAGAGGGCATGGTAGTAAATAGGAAGCCCTTGGCTAGGAGGTATGGTTAGGACGACACCG
13	1	33050008-33050047	GGCATAGGAGATGTGACCCTACCAGAAACCTGGCCACAA	2	TACTTCTATCACGCCAACGGGGCATAGGAGATGTGACCCTACCAGAAACCTGGCCACAAGTATGGTTAGGACGACACCG
13	1	33050048-33050087	TGCTATCTCTCAACCTAGACATGTTCTTGTGAGTCGAGG	2	TACTTCTATCACGCCAACGGTGCTATCTCTCAACCTAGACATGTTCTTGTGAGTCGAGGGTATGGTTAGGACGACACCG
13	1	33050132-33050171	TGCAGTACATCCTTGGTGAGTGGGACTTTCATGGGCTCA	2	TACTTCTATCACGCCAACGGTGCAGTACATCCTTGGTGAGTGGGACTTTCATGGGCTCAGTATGGTTAGGACGACACCG
13	1	33050186-33050225	CCCCAGTGTTTATCCCTCGACCAGAAACAGAGGTAAGTG	2	TACTTCTATCACGCCAACGGCCCCAGTGTTTATCCCTCGACCAGAAACAGAGGTAAGTGGTATGGTTAGGACGACACCG
13	1	33050226-33050265	GCCACCAGGACTAGGCAGGATGGGGATTAAAGGGATTCA	2	TACTTCTATCACGCCAACGGGCCACCAGGACTAGGCAGGATGGGGATTAAAGGGATTCAGTATGGTTAGGACGACACCG
13	1	33050311-33050350	CCATGACTGCTGTCCTTTAGAGGCAGTGACCTTCCTGGT	2	TACTTCTATCACGCCAACGGCCATGACTGCTGTCCTTTAGAGGCAGTGACCTTCCTGGTGTATGGTTAGGACGACACCG
13	1	33050356-33050395	GGTAGGTGAGGCCAAGAAGAAAGTCCCTGCTGGTTTCCT	2	TACTTCTATCACGCCAACGGGGTAGGTGAGGCCAAGAAGAAAGTCCCTGCTGGTTTCCTGTATGGTTAGGACGACACCG
13	1	33050430-33050469	CCCAAGTGAGCAGTGGCTCAGAGTATCCCAACTAGTGCT	2	TACTTCTATCACGCCAACGGCCCAAGTGAGCAGTGGCTCAGAGTATCCCAACTAGTGCTGTATGGTTAGGACGACACCG
13	1	33050470-33050509	TCTACCAAGTGTTCAGCCTGTACCTGTCATTTCATTAGG	2	TACTTCTATCACGCCAACGGTCTACCAAGTGTTCAGCCTGTACCTGTCATTTCATTAGGGTATGGTTAGGACGACACCG
13	1	33050510-33050549	GCTGTCTCATACGCCTATAGCCTACCCAAACCATGGGAA	2	TACTTCTATCACGCCAACGGGCTGTCTCATACGCCTATAGCCTACCCAAACCATGGGAAGTATGGTTAGGACGACACCG
13	1	33050679-33050718	GTTGGGCCTCCAGACGAGGGAATTGGTAGGGTCCTTTTA	2	TACTTCTATCACGCCAACGGGTTGGGCCTCCAGACGAGGGAATTGGTAGGGTCCTTTTAGTATGGTTAGGACGACACCG
13	1	33050737-33050776	AGTCAGGTAATTGCCCGTGTCTCTCAAATTACTAGGATG	2	TACTTCTATCACGCCAACGGAGTCAGGTAATTGCCCGTGTCTCTCAAATTACTAGGATGGTATGGTTAGGACGACACCG
13	1	33050777-33050816	GGGAATGTGTATTCCCAGCATGCTGTCTCTACATGAATC	2	TACTTCTATCACGCCAACGGGGGAATGTGTATTCCCAGCATGCTGTCTCTACATGAATCGTATGGTTAGGACGACACCG
13	1	33050817-33050856	CCCTTATTCTAGGAAAGATGCTTTCTATGGCCCTTCCTG	2	TACTTCTATCACGCCAACGGCCCTTATTCTAGGAAAGATGCTTTCTATGGCCCTTCCTGGTATGGTTAGGACGACACCG
13	1	33050937-33050976	CAAGCCAAAAGGCACCAGGTTCCGAGAAGAGGTGTTTCT	2	TACTTCTATCACGCCAACGGCAAGCCAAAAGGCACCAGGTTCCGAGAAGAGGTGTTTCTGTATGGTTAGGACGACACCG
13	1	33051094-33051133	CTACATCATGTGGCTGGGAGACCAGGTCCTTGCCTTACT	2	TACTTCTATCACGCCAACGGCTACATCATGTGGCTGGGAGACCAGGTCCTTGCCTTACTGTATGGTTAGGACGACACCG
13	1	33051362-33051401	CTCCACACATGCGACCTCTGGCTAGGAGGTCACTCATTA	2	TACTTCTATCACGCCAACGGCTCCACACATGCGACCTCTGGCTAGGAGGTCACTCATTAGTATGGTTAGGACGACACCG
13	1	33051418-33051457	GATCAGGGCATGGGAGGGAAGCTACCATGATGACCTTTG	2	TACTTCTATCACGCCAACGGGATCAGGGCATGGGAGGGAAGCTACCATGATGACCTTTGGTATGGTTAGGACGACACCG
13	1	33051466-33051505	AGAGCTGACCTGGCATCAACCGTGTCTGAGTGTGAACTT	2	TACTTCTATCACGCCAACGGAGAGCTGACCTGGCATCAACCGTGTCTGAGTGTGAACTTGTATGGTTAGGACGACACCG
13	1	33051599-33051638	CGGTTGCAAGGCCAGGTTCTTGTCTCACTGTACAGACAT	2	TACTTCTATCACGCCAACGGCGGTTGCAAGGCCAGGTTCTTGTCTCACTGTACAGACATGTATGGTTAGGACGACACCG
13	1	33051733-33051772	GAGAATGAGTACAGGGGAGGACCATGGTGCCTGCATTCT	2	TACTTCTATCACGCCAACGGGAGAATGAGTACAGGGGAGGACCATGGTGCCTGCATTCTGTATGGTTAGGACGACACCG
13	1	33051796-33051835	TAATGATGGGTGCAGAATTCTGAAATGCAGAGTTGTAGG	2	TACTTCTATCACGCCAACGGTAATGATGGGTGCAGAATTCTGAAATGCAGAGTTGTAGGGTATGGTTAGGACGACACCG
13	1	33051885-33051924	CTGTCCCCAGCCTAGTGGTGTGTACAGTAGGAAACCCAA	2	TACTTCTATCACGCCAACGGCTGTCCCCAGCCTAGTGGTGTGTACAGTAGGAAACCCAAGTATGGTTAGGACGACACCG
13	1	33051926-33051965	CTGGAAGCGTGAGCTATTCTTGCCTAGCGTGGTGAAGTG	2	TACTTCTATCACGCCAACGGCTGGAAGCGTGAGCTATTCTTGCCTAGCGTGGTGAAGTGGTATGGTTAGGACGACACCG
13	1	33051966-33052005	GGCAGGCTCAGTGTTCTGTCTGTGATTAGCTTGAAGGAG	2	TACTTCTATCACGCCAACGGGGCAGGCTCAGTGTTCTGTCTGTGATTAGCTTGAAGGAGGTATGGTTAGGACGACACCG
13	1	33052011-33052050	CCACTTTCCTGGGGCTCGCCGTTAAGTGTGTAATCTGAA	2	TACTTCTATCACGCCAACGGCCACTTTCCTGGGGCTCGCCGTTAAGTGTGTAATCTGAAGTATGGTTAGGACGACACCG
13	1	33052131-33052170	CTTCAGGCAGAGCTGATAGCTGCTTGCTCTTTGCCTTCT	2	TACTTCTATCACGCCAACGGCTTCAGGCAGAGCTGATAGCTGCTTGCTCTTTGCCTTCTGTATGGTTAGGACGACACCG
13	1	33052189-33052228	CCCACCCCACTGTGTTCTTGGATCCTTCTCTGGTTCATC	2	TACTTCTATCACGCCAACGGCCCACCCCACTGTGTTCTTGGATCCTTCTCTGGTTCATCGTATGGTTAGGACGACACCG
13	1	33052273-33052312	CCCAAGGAACCACCAGCTTTAGGCTGAAGAGGCTCTTTA	2	TACTTCTATCACGCCAACGGCCCAAGGAACCACCAGCTTTAGGCTGAAGAGGCTCTTTAGTATGGTTAGGACGACACCG
13	1	33052313-33052352	CGGGTGAGGAAGAGTTTCTGAACTTGTTGGGAATGCCAC	2	TACTTCTATCACGCCAACGGCGGGTGAGGAAGAGTTTCTGAACTTGTTGGGAATGCCACGTATGGTTAGGACGACACCG
13	1	33052455-33052494	GCCGTTCACACATGTAGTGTGTGCTCTGAGGTCAGGATG	2	TACTTCTATCACGCCAACGGGCCGTTCACACATGTAGTGTGTGCTCTGAGGTCAGGATGGTATGGTTAGGACGACACCG
13	1	33052513-33052552	CAGTGTGGTTGACTAAGGGGTCATTCTCCAGCCAGAGGA	2	TACTTCTATCACGCCAACGGCAGTGTGGTTGACTAAGGGGTCATTCTCCAGCCAGAGGAGTATGGTTAGGACGACACCG
13	1	33052556-33052595	TGTCTGTGGCCAGGAAACCAAGAGAAGTTCATGCCCCTT	2	TACTTCTATCACGCCAACGGTGTCTGTGGCCAGGAAACCAAGAGAAGTTCATGCCCCTTGTATGGTTAGGACGACACCG
13	1	33052596-33052635	CAAGTCTCAACTGTCTACCTGACCACGCAGTACATGGCC	2	TACTTCTATCACGCCAACGGCAAGTCTCAACTGTCTACCTGACCACGCAGTACATGGCCGTATGGTTAGGACGACACCG
13	1	33052774-33052813	GGGATGCCTTCTGCCTGAAGACAGGCTGTCTTACCCATA	2	TACTTCTATCACGCCAACGGGGGATGCCTTCTGCCTGAAGACAGGCTGTCTTACCCATAGTATGGTTAGGACGACACCG
13	1	33052868-33052907	GGCCAACTTCTACCTGCCTTGAACTTGCTACTCTGGGGA	2	TACTTCTATCACGCCAACGGGGCCAACTTCTACCTGCCTTGAACTTGCTACTCTGGGGAGTATGGTTAGGACGACACCG
13	1	33052941-33052980	AAAATGAAATTCTTTTGGGGACTCAGCACTGAGGAGCTT	2	TACTTCTATCACGCCAACGGAAAATGAAATTCTTTTGGGGACTCAGCACTGAGGAGCTTGTATGGTTAGGACGACACCG
13	1	33052981-33053020	TGCAGAAAATGGGTCTGAGTGATCTGGAGCCTTCTGCTC	2	TACTTCTATCACGCCAACGGTGCAGAAAATGGGTCTGAGTGATCTGGAGCCTTCTGCTCGTATGGTTAGGACGACACCG
13	1	33053090-33053129	CCACTTGCCATGGGAAGAGCTTGTCCAGCACTTGAAAAG	2	TACTTCTATCACGCCAACGGCCACTTGCCATGGGAAGAGCTTGTCCAGCACTTGAAAAGGTATGGTTAGGACGACACCG
13	1	33053153-33053192	GAAGCTCTGCCTGAGCAGGACCCACTAAGACAGGTTAGA	2	TACTTCTATCACGCCAACGGGAAGCTCTGCCTGAGCAGGACCCACTAAGACAGGTTAGAGTATGGTTAGGACGACACCG
13	1	33053195-33053234	CTGGTCTTTCCATCATGGAGCCTTCTCTGTGGTGGGAGA	2	TACTTCTATCACGCCAACGGCTGGTCTTTCCATCATGGAGCCTTCTCTGTGGTGGGAGAGTATGGTTAGGACGACACCG
13	1	33053264-33053303	AGTGAGGAAAGCCACGGTTCAGAGAGCCTGGAAGAAACA	2	TACTTCTATCACGCCAACGGAGTGAGGAAAGCCACGGTTCAGAGAGCCTGGAAGAAACAGTATGGTTAGGACGACACCG
13	1	33053304-33053343	GCTCTTTCAGATGAGGGAAACAACCATTTGCTGACCCCT	2	TACTTCTATCACGCCAACGGGCTCTTTCAGATGAGGGAAACAACCATTTGCTGACCCCTGTATGGTTAGGACGACACCG
13	1	33053419-33053458	CCAAAGGGACGGCTTTGAGAAGGAACCGCACTTCTGTTT	2	TACTTCTATCACGCCAACGGCCAAAGGGACGGCTTTGAGAAGGAACCGCACTTCTGTTTGTATGGTTAGGACGACACCG
13	1	33053493-33053532	TACTGATGTTGAGAAACATTTTGGCTATTGAACAGCAGC	2	TACTTCTATCACGCCAACGGTACTGATGTTGAGAAACATTTTGGCTATTGAACAGCAGCGTATGGTTAGGACGACACCG
13	1	33053533-33053572	CTCCATCCTGACCTCCAAACTATTTTGGCTTCCATGCAG	2	TACTTCTATCACGCCAACGGCTCCATCCTGACCTCCAAACTATTTTGGCTTCCATGCAGGTATGGTTAGGACGACACCG
13	1	33053573-33053612	CTGCAGGTGGTAGATGGGTGGGTGAGACTCTGTTGTTTC	2	TACTTCTATCACGCCAACGGCTGCAGGTGGTAGATGGGTGGGTGAGACTCTGTTGTTTCGTATGGTTAGGACGACACCG
13	1	33053644-33053683	CACCAAGGCAGGTATAGTGCAGTTATGCAACTCCCACCA	2	TACTTCTATCACGCCAACGGCACCAAGGCAGGTATAGTGCAGTTATGCAACTCCCACCAGTATGGTTAGGACGACACCG
13	1	33053684-33053723	ATCATACCCACTTACTTCAAGCCTTGTGTATGCCACAGC	2	TACTTCTATCACGCCAACGGATCATACCCACTTACTTCAAGCCTTGTGTATGCCACAGCGTATGGTTAGGACGACACCG
13	1	33053724-33053763	CCCTTCCAATATGGGACTCAGGTAGGACTGTGCCTTCCT	2	TACTTCTATCACGCCAACGGCCCTTCCAATATGGGACTCAGGTAGGACTGTGCCTTCCTGTATGGTTAGGACGACACCG
13	1	33053801-33053840	GGAGGCTCTGAGGAAGCTAGGGACACATCAATCCCTGAT	2	TACTTCTATCACGCCAACGGGGAGGCTCTGAGGAAGCTAGGGACACATCAATCCCTGATGTATGGTTAGGACGACACCG
13	1	33053989-33054028	GGGGACCATAAGGTATGATTCTTAGCATTGCTGTGAGCA	2	TACTTCTATCACGCCAACGGGGGGACCATAAGGTATGATTCTTAGCATTGCTGTGAGCAGTATGGTTAGGACGACACCG
13	1	33054029-33054068	AGAACAAGAGCATATCTGTGACGGGTTTAGCAGGGACCT	2	TACTTCTATCACGCCAACGGAGAACAAGAGCATATCTGTGACGGGTTTAGCAGGGACCTGTATGGTTAGGACGACACCG
13	1	33054069-33054108	ACTGAACACATACCATGTACCAGTCTCCGTGAATGTGGT	2	TACTTCTATCACGCCAACGGACTGAACACATACCATGTACCAGTCTCCGTGAATGTGGTGTATGGTTAGGACGACACCG
13	1	33054109-33054148	CTGTTTAACCTCTCCAGCCCCACAATGAGTTATCTTCAA	2	TACTTCTATCACGCCAACGGCTGTTTAACCTCTCCAGCCCCACAATGAGTTATCTTCAAGTATGGTTAGGACGACACCG
13	1	33054205-33054244	CAGCTGACGCCAAGATCAGTCTGGCTTTATCCCACTCCT	2	TACTTCTATCACGCCAACGGCAGCTGACGCCAAGATCAGTCTGGCTTTATCCCACTCCTGTATGGTTAGGACGACACCG
13	1	33054285-33054324	CAGGGGCCAGTCAGCACCAACTCTGATTCAGATCTCTCT	2	TACTTCTATCACGCCAACGGCAGGGGCCAGTCAGCACCAACTCTGATTCAGATCTCTCTGTATGGTTAGGACGACACCG
13	1	33054400-33054439	CCCTCATCCTAGAGGTGGGCTGTGGATCAGGAGCTATCT	2	TACTTCTATCACGCCAACGGCCCTCATCCTAGAGGTGGGCTGTGGATCAGGAGCTATCTGTATGGTTAGGACGACACCG
13	1	33054523-33054562	TCCCTCCTGCTGATCCTTCCCCAATCCATCTCTGCTAGA	2	TACTTCTATCACGCCAACGGTCCCTCCTGCTGATCCTTCCCCAATCCATCTCTGCTAGAGTATGGTTAGGACGACACCG
13	1	33054657-33054696	CCCCAGTCACAGACAGGGAAAAGTACTGTGTATTTCCCT	2	TACTTCTATCACGCCAACGGCCCCAGTCACAGACAGGGAAAAGTACTGTGTATTTCCCTGTATGGTTAGGACGACACCG
13	1	33054744-33054783	TCTCCAAGCACCCTGCCTCCCACATACCTTGTTTGTTCT	2	TACTTCTATCACGCCAACGGTCTCCAAGCACCCTGCCTCCCACATACCTTGTTTGTTCTGTATGGTTAGGACGACACCG
13	1	33054891-33054930	GCCTGATCTCAACACCTGTCCAGGTATCAAACCCACCGA	2	TACTTCTATCACGCCAACGGGCCTGATCTCAACACCTGTCCAGGTATCAAACCCACCGAGTATGGTTAGGACGACACCG
13	1	33054966-33055005	CCTAGCGTAGGTCCCACAGGTTTACAGATGGACAGTGGA	2	TACTTCTATCACGCCAACGGCCTAGCGTAGGTCCCACAGGTTTACAGATGGACAGTGGAGTATGGTTAGGACGACACCG
13	1	33055006-33055045	ACCTGTATCTTGCCAGTCTAAGGAGGGTTTATTCTCCCA	2	TACTTCTATCACGCCAACGGACCTGTATCTTGCCAGTCTAAGGAGGGTTTATTCTCCCAGTATGGTTAGGACGACACCG
13	1	33055046-33055085	TATTTGTAGCCAAGGGTAGGAGCCTGCCTTCCCTGATCT	2	TACTTCTATCACGCCAACGGTATTTGTAGCCAAGGGTAGGAGCCTGCCTTCCCTGATCTGTATGGTTAGGACGACACCG
13	1	33055104-33055143	CATGCTCACCTTTGCTTTCCTGTTGCTCCAGGCTTCAGT	2	TACTTCTATCACGCCAACGGCATGCTCACCTTTGCTTTCCTGTTGCTCCAGGCTTCAGTGTATGGTTAGGACGACACCG
13	1	33055145-33055184	CAGGACAGGATTCGGATCATCCCGCTCGATGTGACCTTA	2	TACTTCTATCACGCCAACGGCAGGACAGGATTCGGATCATCCCGCTCGATGTGACCTTAGTATGGTTAGGACGACACCG
13	1	33055185-33055224	GTACCTTCTCCATGCATCTTCTCTGGATGGGGATCCTGG	2	TACTTCTATCACGCCAACGGGTACCTTCTCCATGCATCTTCTCTGGATGGGGATCCTGGGTATGGTTAGGACGACACCG
13	1	33055225-33055264	TATAGATGCTGCTGGGTGAATGGAGCACACTGCAGAGAT	2	TACTTCTATCACGCCAACGGTATAGATGCTGCTGGGTGAATGGAGCACACTGCAGAGATGTATGGTTAGGACGACACCG
13	1	33055409-33055448	ATCTCAGACTAATCCTTGTTGAGGAAAGGTCAGTCCTTG	2	TACTTCTATCACGCCAACGGATCTCAGACTAATCCTTGTTGAGGAAAGGTCAGTCCTTGGTATGGTTAGGACGACACCG
13	1	33055458-33055497	GGCTGACCTGACCTATGAAGGGACCACAGGGTCTTTCTT	2	TACTTCTATCACGCCAACGGGGCTGACCTGACCTATGAAGGGACCACAGGGTCTTTCTTGTATGGTTAGGACGACACCG
13	1	33055528-33055567	AGTTAGGACTTGCTTGCTGTCAAGAGATAAGCAGAAACT	2	TACTTCTATCACGCCAACGGAGTTAGGACTTGCTTGCTGTCAAGAGATAAGCAGAAACTGTATGGTTAGGACGACACCG
13	1	33055626-33055665	GCATAGCATGACTTGACTGCGGCCTTTGCAGAGTGACTT	2	TACTTCTATCACGCCAACGGGCATAGCATGACTTGACTGCGGCCTTTGCAGAGTGACTTGTATGGTTAGGACGACACCG
13	1	33055683-33055722	TCCGGCCCCATCATTTGCCTGTAAGATCCTTGAGCTTCA	2	TACTTCTATCACGCCAACGGTCCGGCCCCATCATTTGCCTGTAAGATCCTTGAGCTTCAGTATGGTTAGGACGACACCG
13	1	33055747-33055786	CATCTGGTATAGCACCGGGCATAGGGAGGGACCAGTAAA	2	TACTTCTATCACGCCAACGGCATCTGGTATAGCACCGGGCATAGGGAGGGACCAGTAAAGTATGGTTAGGACGACACCG
13	1	33056056-33056095	GCTGAGGACCCTGGGCACCAATCTGCAAGTCTAGGTTAT	2	TACTTCTATCACGCCAACGGGCTGAGGACCCTGGGCACCAATCTGCAAGTCTAGGTTATGTATGGTTAGGACGACACCG
13	1	33056112-33056151	CCAAGGTGTGGCTAGGGGAGAGGGATTACTCAAGGAACA	2	TACTTCTATCACGCCAACGGCCAAGGTGTGGCTAGGGGAGAGGGATTACTCAAGGAACAGTATGGTTAGGACGACACCG
13	1	33056169-33056208	CCACCCTTTACCTCCCATTCTCTGCCATGTGTTCCCTTT	2	TACTTCTATCACGCCAACGGCCACCCTTTACCTCCCATTCTCTGCCATGTGTTCCCTTTGTATGGTTAGGACGACACCG
13	1	33056352-33056391	CTGAGAAGGCTTAGTGGGAGAGGTCTACCCTTGAGGACC	2	TACTTCTATCACGCCAACGGCTGAGAAGGCTTAGTGGGAGAGGTCTACCCTTGAGGACCGTATGGTTAGGACGACACCG
13	1	33056880-33056919	CTAGCTCTAGACCTCCCCAGGCCAAGAATAGGACCATCC	2	TACTTCTATCACGCCAACGGCTAGCTCTAGACCTCCCCAGGCCAAGAATAGGACCATCCGTATGGTTAGGACGACACCG
13	1	33056949-33056988	GCTGTCAGTCAATGAGATTCACTGAGCACACCGAGCACT	2	TACTTCTATCACGCCAACGGGCTGTCAGTCAATGAGATTCACTGAGCACACCGAGCACTGTATGGTTAGGACGACACCG
13	1	33057049-33057088	CCTTTGGGTCCTCAGACCTTCCTCTCAGCCCAGAATGTA	2	TACTTCTATCACGCCAACGGCCTTTGGGTCCTCAGACCTTCCTCTCAGCCCAGAATGTAGTATGGTTAGGACGACACCG
13	1	33057090-33057129	TTCCTCGGAGCCCTCTTTGTGGAAGCCCTTTTAGCATCT	2	TACTTCTATCACGCCAACGGTTCCTCGGAGCCCTCTTTGTGGAAGCCCTTTTAGCATCTGTATGGTTAGGACGACACCG
13	1	33057194-33057233	GGATGGTGGGGAGGAGGGCATGGATATCATTACCCACAT	2	TACTTCTATCACGCCAACGGGGATGGTGGGGAGGAGGGCATGGATATCATTACCCACATGTATGGTTAGGACGACACCG
13	1	33057244-33057283	CACCTCGACTCCTGAAGGACTCTGGGTATGGATGGGACA	2	TACTTCTATCACGCCAACGGCACCTCGACTCCTGAAGGACTCTGGGTATGGATGGGACAGTATGGTTAGGACGACACCG
13	1	33057290-33057329	GGTCTGACATTAGCAGCCTCCTCCTCTCCCATCGTGTAT	2	TACTTCTATCACGCCAACGGGGTCTGACATTAGCAGCCTCCTCCTCTCCCATCGTGTATGTATGGTTAGGACGACACCG
13	1	33057432-33057471	TGTAGAAGCATCTTCTTAGAAGTGGACCCAAGACACCCA	2	TACTTCTATCACGCCAACGGTGTAGAAGCATCTTCTTAGAAGTGGACCCAAGACACCCAGTATGGTTAGGACGACACCG
13	1	33057570-33057609	CCACCCTCACAGCCATACTGGTCCTTCCACTCAGACTAT	2	TACTTCTATCACGCCAACGGCCACCCTCACAGCCATACTGGTCCTTCCACTCAGACTATGTATGGTTAGGACGACACCG
13	1	33057666-33057705	CCATTGTCCCTGTCTCCTTAGGCCCCGGTTCCTACATAT	2	TACTTCTATCACGCCAACGGCCATTGTCCCTGTCTCCTTAGGCCCCGGTTCCTACATATGTATGGTTAGGACGACACCG
13	1	33057706-33057745	CAGAGGTCTGAGCCATAGCATGGTTGTCTTGTGGATGCC	2	TACTTCTATCACGCCAACGGCAGAGGTCTGAGCCATAGCATGGTTGTCTTGTGGATGCCGTATGGTTAGGACGACACCG
13	1	33057757-33057796	CGACCTGCCAGAGTGCCTGAATGACACTTCTTCCTGGAA	2	TACTTCTATCACGCCAACGGCGACCTGCCAGAGTGCCTGAATGACACTTCTTCCTGGAAGTATGGTTAGGACGACACCG
13	1	33058043-33058082	GAGAGATGTGGCCAATAAAGTGGCAAGAAAACAGTGAGT	2	TACTTCTATCACGCCAACGGGAGAGATGTGGCCAATAAAGTGGCAAGAAAACAGTGAGTGTATGGTTAGGACGACACCG
13	1	33058094-33058133	ATTTGTTATTGTGATTTGTGGATACCCTGACCTCTTGCC	2	TACTTCTATCACGCCAACGGATTTGTTATTGTGATTTGTGGATACCCTGACCTCTTGCCGTATGGTTAGGACGACACCG
13	1	33058187-33058226	CAGGCCCCACCTGGTCATGTCAGCTTTGGAGTTTCTGAT	2	TACTTCTATCACGCCAACGGCAGGCCCCACCTGGTCATGTCAGCTTTGGAGTTTCTGATGTATGGTTAGGACGACACCG
13	1	33058514-33058553	GCTGAGACAGAATAGGCACTAGGTTATGACCTCCACCGG	2	TACTTCTATCACGCCAACGGGCTGAGACAGAATAGGCACTAGGTTATGACCTCCACCGGGTATGGTTAGGACGACACCG
13	1	33058554-33058593	TCTAGTTTGCAGACTTGTTGCTACGAGGAAGCCTGAAGG	2	TACTTCTATCACGCCAACGGTCTAGTTTGCAGACTTGTTGCTACGAGGAAGCCTGAAGGGTATGGTTAGGACGACACCG
13	1	33058610-33058649	CAGCAACAGGAAACCTCCAGGTTGGCAGGTGTTGGTATT	2	TACTTCTATCACGCCAACGGCAGCAACAGGAAACCTCCAGGTTGGCAGGTGTTGGTATTGTATGGTTAGGACGACACCG
13	1	33058665-33058704	GGTCTGGGGAACATGGTAGACTAGGTTGGCTCCTTCTGT	2	TACTTCTATCACGCCAACGGGGTCTGGGGAACATGGTAGACTAGGTTGGCTCCTTCTGTGTATGGTTAGGACGACACCG
13	1	33058717-33058756	CATCTCCTCAACCTAGCCCTCTCAAGAGCCTGACCTGGT	2	TACTTCTATCACGCCAACGGCATCTCCTCAACCTAGCCCTCTCAAGAGCCTGACCTGGTGTATGGTTAGGACGACACCG
13	1	33058793-33058832	CATGCTATGGTGGAGCCAGGATGCTGGATTTCAGAGCTA	2	TACTTCTATCACGCCAACGGCATGCTATGGTGGAGCCAGGATGCTGGATTTCAGAGCTAGTATGGTTAGGACGACACCG
13	1	33058866-33058905	CTGTGAGAAGCTGGCTCTTCTGACTCCAGAGCCAGTACA	2	TACTTCTATCACGCCAACGGCTGTGAGAAGCTGGCTCTTCTGACTCCAGAGCCAGTACAGTATGGTTAGGACGACACCG
13	1	33058911-33058950	CAGCGTCACTTTACTCTCCTTCAGCCAGGCGAAGTGTGT	2	TACTTCTATCACGCCAACGGCAGCGTCACTTTACTCTCCTTCAGCCAGGCGAAGTGTGTGTATGGTTAGGACGACACCG
13	1	33058958-33058997	CATTTCAATGCCCAGTTACCAGGCAAGGACTCCCCAAGA	2	TACTTCTATCACGCCAACGGCATTTCAATGCCCAGTTACCAGGCAAGGACTCCCCAAGAGTATGGTTAGGACGACACCG
13	1	33059020-33059059	CATGGTGGGAGGAGGCCAAATGGAACTGCAAAGTTAGGT	2	TACTTCTATCACGCCAACGGCATGGTGGGAGGAGGCCAAATGGAACTGCAAAGTTAGGTGTATGGTTAGGACGACACCG
13	1	33059070-33059109	GGGAGTCTGTATTGCTGGAGTCATGTCTGGCCCAAGTGA	2	TACTTCTATCACGCCAACGGGGGAGTCTGTATTGCTGGAGTCATGTCTGGCCCAAGTGAGTATGGTTAGGACGACACCG
13	1	33059216-33059255	GCCTCTGGCTTCCTTTGAGGAACCAGGGACTTCCTCTTA	2	TACTTCTATCACGCCAACGGGCCTCTGGCTTCCTTTGAGGAACCAGGGACTTCCTCTTAGTATGGTTAGGACGACACCG
13	1	33059349-33059388	CCACCTCCCACCTTTGTCCTTTGGCTTTTGCTGTCTTCT	2	TACTTCTATCACGCCAACGGCCACCTCCCACCTTTGTCCTTTGGCTTTTGCTGTCTTCTGTATGGTTAGGACGACACCG
13	1	33059403-33059442	CTCTGCCCTGACCTAGCAGTCTGTTGCCTCCTTGTCTTA	2	TACTTCTATCACGCCAACGGCTCTGCCCTGACCTAGCAGTCTGTTGCCTCCTTGTCTTAGTATGGTTAGGACGACACCG
13	1	33059481-33059520	TGGTCTCATCCTCCTGGCTTCAGGCCCACTACTGAGTAA	2	TACTTCTATCACGCCAACGGTGGTCTCATCCTCCTGGCTTCAGGCCCACTACTGAGTAAGTATGGTTAGGACGACACCG
13	1	33059521-33059560	AAAGTCTTGGCAAGCATGTGGATATGGCTTCTCAAGAGA	2	TACTTCTATCACGCCAACGGAAAGTCTTGGCAAGCATGTGGATATGGCTTCTCAAGAGAGTATGGTTAGGACGACACCG
13	1	33059561-33059600	CATAATGATGGGGAGGACAGTGTAGGGGCAGCTAGTGTC	2	TACTTCTATCACGCCAACGGCATAATGATGGGGAGGACAGTGTAGGGGCAGCTAGTGTCGTATGGTTAGGACGACACCG
13	1	33059610-33059649	CAGCTACCCTTGGGGAGAAGTTCTTCCCATGTGCCTTGA	2	TACTTCTATCACGCCAACGGCAGCTACCCTTGGGGAGAAGTTCTTCCCATGTGCCTTGAGTATGGTTAGGACGACACCG
13	1	33059679-33059718	GACTGGTAGGGCTGGGCCTCAATTTTGCAGCTATTGCTT	2	TACTTCTATCACGCCAACGGGACTGGTAGGGCTGGGCCTCAATTTTGCAGCTATTGCTTGTATGGTTAGGACGACACCG
13	1	33059913-33059952	GCCTTGGAGGGCAGACATAAGGAGCACTCTGTACCATCA	2	TACTTCTATCACGCCAACGGGCCTTGGAGGGCAGACATAAGGAGCACTCTGTACCATCAGTATGGTTAGGACGACACCG
13	1	33059989-33060028	CAGAGACACGGAAGTCTGGAAATGCAGGAAGACAGGGAC	2	TACTTCTATCACGCCAACGGCAGAGACACGGAAGTCTGGAAATGCAGGAAGACAGGGACGTATGGTTAGGACGACACCG
13	1	33060204-33060243	GAGAAAGCCAGTCTTACCTGCTGTCTCCTCCCTCCTACC	2	TACTTCTATCACGCCAACGGGAGAAAGCCAGTCTTACCTGCTGTCTCCTCCCTCCTACCGTATGGTTAGGACGACACCG
13	1	33060246-33060285	GACCAGAGCCAGAGACAAGCTGCATCCTTTAGCATGTGT	2	TACTTCTATCACGCCAACGGGACCAGAGCCAGAGACAAGCTGCATCCTTTAGCATGTGTGTATGGTTAGGACGACACCG
13	1	33060426-33060465	CATGGGCAGAGGGTGTAGGAGGTCCTGGTGGATATACTC	2	TACTTCTATCACGCCAACGGCATGGGCAGAGGGTGTAGGAGGTCCTGGTGGATATACTCGTATGGTTAGGACGACACCG
13	1	33060466-33060505	GGAAGAGCTATTCCATCCCCTCTTCTGACAGTTAAGGAA	2	TACTTCTATCACGCCAACGGGGAAGAGCTATTCCATCCCCTCTTCTGACAGTTAAGGAAGTATGGTTAGGACGACACCG
13	1	33060518-33060557	CATGGCTTTCTCCATGGGGCCCATCCAGCTGTTTTATTG	2	TACTTCTATCACGCCAACGGCATGGCTTTCTCCATGGGGCCCATCCAGCTGTTTTATTGGTATGGTTAGGACGACACCG
13	1	33060641-33060680	CTCTGTGTGACCTGAGTGTGGTCTCTGTCCTGCAGAGTT	2	TACTTCTATCACGCCAACGGCTCTGTGTGACCTGAGTGTGGTCTCTGTCCTGCAGAGTTGTATGGTTAGGACGACACCG
13	1	33060720-33060759	CCTAAGGAGCCCTCCCAAAACCCATCAGTGCTCTGAGTA	2	TACTTCTATCACGCCAACGGCCTAAGGAGCCCTCCCAAAACCCATCAGTGCTCTGAGTAGTATGGTTAGGACGACACCG
13	1	33060765-33060804	CATCTGAACAAAGTGTTCCCCTGCTGACGGGCTTTGAGA	2	TACTTCTATCACGCCAACGGCATCTGAACAAAGTGTTCCCCTGCTGACGGGCTTTGAGAGTATGGTTAGGACGACACCG
13	1	33060870-33060909	CCTGGACTCCAGCCTTCCTACAGAACTCTCCATCTCCAA	2	TACTTCTATCACGCCAACGGCCTGGACTCCAGCCTTCCTACAGAACTCTCCATCTCCAAGTATGGTTAGGACGACACCG
13	1	33060980-33061019	AATCCTCTCCTTCAAACTCCAACACAAATTCCTTCCAAC	2	TACTTCTATCACGCCAACGGAATCCTCTCCTTCAAACTCCAACACAAATTCCTTCCAACGTATGGTTAGGACGACACCG
13	1	33061048-33061087	CATCCCCTAGCCCACTTCTACCAATGCCAATGCCATTCT	2	TACTTCTATCACGCCAACGGCATCCCCTAGCCCACTTCTACCAATGCCAATGCCATTCTGTATGGTTAGGACGACACCG
13	1	33061089-33061128	CCCCATGAATTTTGAAGCTTTCCTGGCTCTCTCACCTCT	2	TACTTCTATCACGCCAACGGCCCCATGAATTTTGAAGCTTTCCTGGCTCTCTCACCTCTGTATGGTTAGGACGACACCG
13	1	33061129-33061168	TGGGGTCCCCTTGGGTCTAGTATACCCCATGCTCAGTAA	2	TACTTCTATCACGCCAACGGTGGGGTCCCCTTGGGTCTAGTATACCCCATGCTCAGTAAGTATGGTTAGGACGACACCG
13	1	33061208-33061247	TGTAACTGGAATTTCCCATGTGGTTCACATCATACCTGA	2	TACTTCTATCACGCCAACGGTGTAACTGGAATTTCCCATGTGGTTCACATCATACCTGAGTATGGTTAGGACGACACCG
13	1	33061248-33061287	TGTAGCTCACAAATTCTGATCACCAGGGAGAAGAAGCTA	2	TACTTCTATCACGCCAACGGTGTAGCTCACAAATTCTGATCACCAGGGAGAAGAAGCTAGTATGGTTAGGACGACACCG
13	1	33061306-33061345	CTAAGCCAGGCAGCTGTTCAAGTTGAGCCATAGCCACTT	2	TACTTCTATCACGCCAACGGCTAAGCCAGGCAGCTGTTCAAGTTGAGCCATAGCCACTTGTATGGTTAGGACGACACCG
13	1	33062472-33062511	CCCCTAGTGTTGGTCCTTTCTTGGAATGAGAGGACTAGG	2	TACTTCTATCACGCCAACGGCCCCTAGTGTTGGTCCTTTCTTGGAATGAGAGGACTAGGGTATGGTTAGGACGACACCG
13	1	33062549-33062588	ACTGGGAGCGAGTAGGGAATGGATTGGGATCTAGAGGCA	2	TACTTCTATCACGCCAACGGACTGGGAGCGAGTAGGGAATGGATTGGGATCTAGAGGCAGTATGGTTAGGACGACACCG
13	1	33062746-33062785	GTGCCCGAGTCCAAGCTAATGGACCTAACCCATCCATGT	2	TACTTCTATCACGCCAACGGGTGCCCGAGTCCAAGCTAATGGACCTAACCCATCCATGTGTATGGTTAGGACGACACCG
13	1	33062853-33062892	GCTGTGTGGCAGGAACAAATTGGGTCATTCCTGGGATTC	2	TACTTCTATCACGCCAACGGGCTGTGTGGCAGGAACAAATTGGGTCATTCCTGGGATTCGTATGGTTAGGACGACACCG
13	1	33062893-33062932	CAGTGTCATGGTCCCCAAAGCTGAAGTGGCTAACTGGAA	2	TACTTCTATCACGCCAACGGCAGTGTCATGGTCCCCAAAGCTGAAGTGGCTAACTGGAAGTATGGTTAGGACGACACCG
13	1	33063040-33063079	TAAAGCCACAGCCCCAACTCAGGAGCCACATGAAGAACT	2	TACTTCTATCACGCCAACGGTAAAGCCACAGCCCCAACTCAGGAGCCACATGAAGAACTGTATGGTTAGGACGACACCG
13	1	33063080-33063119	CTGGGAGCATAGACATGGGATGATGTGCATCATGCTTGG	2	TACTTCTATCACGCCAACGGCTGGGAGCATAGACATGGGATGATGTGCATCATGCTTGGGTATGGTTAGGACGACACCG
13	1	33063138-33063177	GGGGATGGACAGTGTGGACACCTGAATTGAAGGTCAGTT	2	TACTTCTATCACGCCAACGGGGGGATGGACAGTGTGGACACCTGAATTGAAGGTCAGTTGTATGGTTAGGACGACACCG
13	1	33063178-33063217	AACCCCAAATTCCCTGATAGGATTTGGATGAAGCCAAGA	2	TACTTCTATCACGCCAACGGAACCCCAAATTCCCTGATAGGATTTGGATGAAGCCAAGAGTATGGTTAGGACGACACCG
13	1	33063218-33063257	GGCTTGCAATGGAAGGGTTGGATTATATCAAGACTCATG	2	TACTTCTATCACGCCAACGGGGCTTGCAATGGAAGGGTTGGATTATATCAAGACTCATGGTATGGTTAGGACGACACCG
13	1	33063260-33063299	AATCTGATTTTCTCTCTTTCCAAACAGAGAAGGAAGGCG	2	TACTTCTATCACGCCAACGGAATCTGATTTTCTCTCTTTCCAAACAGAGAAGGAAGGCGGTATGGTTAGGACGACACCG
13	1	33063300-33063339	TTATTCAAGGTCGCATAGCAGTGACCTGACTCCTGCTAC	2	TACTTCTATCACGCCAACGGTTATTCAAGGTCGCATAGCAGTGACCTGACTCCTGCTACGTATGGTTAGGACGACACCG
13	1	33063343-33063382	CTCTCAGCCTCTATTGCTTCCAAGGGCCCTTGGTCATTT	2	TACTTCTATCACGCCAACGGCTCTCAGCCTCTATTGCTTCCAAGGGCCCTTGGTCATTTGTATGGTTAGGACGACACCG
13	1	33063411-33063450	TGCTCCTAAACACCTGAATTCTGAATCTAAGTCCTCTGG	2	TACTTCTATCACGCCAACGGTGCTCCTAAACACCTGAATTCTGAATCTAAGTCCTCTGGGTATGGTTAGGACGACACCG
13	1	33063484-33063523	CAACTGCAGCCATGGGTAGGTCGACAGATCTGGGTAGTT	2	TACTTCTATCACGCCAACGGCAACTGCAGCCATGGGTAGGTCGACAGATCTGGGTAGTTGTATGGTTAGGACGACACCG
13	1	33063543-33063582	CCTTCACCTCCCGCTCTGAAGGAACTGGTTACACATCCT	2	TACTTCTATCACGCCAACGGCCTTCACCTCCCGCTCTGAAGGAACTGGTTACACATCCTGTATGGTTAGGACGACACCG
13	1	33063583-33063622	CCAAAGTACCTTTAGGTATCTTTGGCCCCATAAGGAGGA	2	TACTTCTATCACGCCAACGGCCAAAGTACCTTTAGGTATCTTTGGCCCCATAAGGAGGAGTATGGTTAGGACGACACCG
13	1	33063623-33063662	CCAGATATGTAATAGCTTCAAATTCTGGGACCACTCCCC	2	TACTTCTATCACGCCAACGGCCAGATATGTAATAGCTTCAAATTCTGGGACCACTCCCCGTATGGTTAGGACGACACCG
13	1	33063663-33063702	GCCAAGACACCTTCCTCCACCATCCTATTGGGGAGTAGT	2	TACTTCTATCACGCCAACGGGCCAAGACACCTTCCTCCACCATCCTATTGGGGAGTAGTGTATGGTTAGGACGACACCG
13	1	33063703-33063742	CAGCAAGGCCAACTTTACAGTTCACAGAGTAAGAGGGGC	2	TACTTCTATCACGCCAACGGCAGCAAGGCCAACTTTACAGTTCACAGAGTAAGAGGGGCGTATGGTTAGGACGACACCG
13	1	33063929-33063968	CTTTACTGGGTCTATGGCCCTCTCCTGGGGCAGGTATCT	2	TACTTCTATCACGCCAACGGCTTTACTGGGTCTATGGCCCTCTCCTGGGGCAGGTATCTGTATGGTTAGGACGACACCG
13	1	33063969-33064008	GGGGAATGGAGAAGAAAGATCTCAGCCTACTGAGCCCAG	2	TACTTCTATCACGCCAACGGGGGGAATGGAGAAGAAAGATCTCAGCCTACTGAGCCCAGGTATGGTTAGGACGACACCG
13	1	33064022-33064061	GGGCTTGAAGCACCCACAAAGATCCCTGTGAGCAAATGA	2	TACTTCTATCACGCCAACGGGGGCTTGAAGCACCCACAAAGATCCCTGTGAGCAAATGAGTATGGTTAGGACGACACCG
13	1	33064092-33064131	GCCCTCAAACCCAGGTCTCTTTTCAGCTTCCTAACCCCT	2	TACTTCTATCACGCCAACGGGCCCTCAAACCCAGGTCTCTTTTCAGCTTCCTAACCCCTGTATGGTTAGGACGACACCG
13	1	33064152-33064191	CCCCACCCTGTCTTGCTTTCTAGGAAGGATTATGCCTGT	2	TACTTCTATCACGCCAACGGCCCCACCCTGTCTTGCTTTCTAGGAAGGATTATGCCTGTGTATGGTTAGGACGACACCG
13	1	33064204-33064243	CAAGTCCCTCTTCTGTTCCTGGGAGTCAGTGTGAGTCCA	2	TACTTCTATCACGCCAACGGCAAGTCCCTCTTCTGTTCCTGGGAGTCAGTGTGAGTCCAGTATGGTTAGGACGACACCG
13	1	33064244-33064283	GCTATGTGTACGAGCAGAACAAACCCCAAAATGGAGCTG	2	TACTTCTATCACGCCAACGGGCTATGTGTACGAGCAGAACAAACCCCAAAATGGAGCTGGTATGGTTAGGACGACACCG
13	1	33064288-33064327	GCCTTGCTTGCCCTCAGACCTTGCAGCTGAATGAAGTAT	2	TACTTCTATCACGCCAACGGGCCTTGCTTGCCCTCAGACCTTGCAGCTGAATGAAGTATGTATGGTTAGGACGACACCG
13	1	33064335-33064374	CCTCTTTGGCCCTTCTTCCTCCACCTCCATCTCTTGTCA	2	TACTTCTATCACGCCAACGGCCTCTTTGGCCCTTCTTCCTCCACCTCCATCTCTTGTCAGTATGGTTAGGACGACACCG
13	1	33064386-33064425	CTTCTGCTGGGCACTGGGCCCCATGAAGTTTCTTTGTAT	2	TACTTCTATCACGCCAACGGCTTCTGCTGGGCACTGGGCCCCATGAAGTTTCTTTGTATGTATGGTTAGGACGACACCG
13	1	33067009-33067048	GGTTGAGGCCACCATCATTGCCCATTTGACTGTCAGAGA	2	TACTTCTATCACGCCAACGGGGTTGAGGCCACCATCATTGCCCATTTGACTGTCAGAGAGTATGGTTAGGACGACACCG
13	1	33067123-33067162	GAACAGGGGTTACTAGGGCTGTCCCCACAAGGCTTTCTA	2	TACTTCTATCACGCCAACGGGAACAGGGGTTACTAGGGCTGTCCCCACAAGGCTTTCTAGTATGGTTAGGACGACACCG
13	1	33067166-33067205	CCCAATACCTACCCTGGTGGACCCTTTTCCTGAGGTTTG	2	TACTTCTATCACGCCAACGGCCCAATACCTACCCTGGTGGACCCTTTTCCTGAGGTTTGGTATGGTTAGGACGACACCG
13	1	33067468-33067507	GGCTGAATAACCCAGGGCCTGAAGCTTTGGTTGTCACAT	2	TACTTCTATCACGCCAACGGGGCTGAATAACCCAGGGCCTGAAGCTTTGGTTGTCACATGTATGGTTAGGACGACACCG
13	1	33067564-33067603	GCAAAAGTCTGAATGCTGGAAGGCACATGGGCAGAGATG	2	TACTTCTATCACGCCAACGGGCAAAAGTCTGAATGCTGGAAGGCACATGGGCAGAGATGGTATGGTTAGGACGACACCG
13	1	33067604-33067643	ATAGGTGAAGTGGTGATAGTAGTGGGTGCCCTTGGATGA	2	TACTTCTATCACGCCAACGGATAGGTGAAGTGGTGATAGTAGTGGGTGCCCTTGGATGAGTATGGTTAGGACGACACCG
13	1	33067644-33067683	CTCCAAATGCACTTCTGGGTCCCAGGGACCTAATTTAAG	2	TACTTCTATCACGCCAACGGCTCCAAATGCACTTCTGGGTCCCAGGGACCTAATTTAAGGTATGGTTAGGACGACACCG
13	1	33067792-33067831	CTAATGGCTGTAGCAGTGGCATATAGCAACAGGCCTTCT	2	TACTTCTATCACGCCAACGGCTAATGGCTGTAGCAGTGGCATATAGCAACAGGCCTTCTGTATGGTTAGGACGACACCG
13	1	33067836-33067875	AGAACTGACTTACAACCACTGCTGAGGAATTGGATGTAG	2	TACTTCTATCACGCCAACGGAGAACTGACTTACAACCACTGCTGAGGAATTGGATGTAGGTATGGTTAGGACGACACCG
13	1	33067935-33067974	CACCCTGAACTGGGGACTGGGGTACTAGAGACAAACTGT	2	TACTTCTATCACGCCAACGGCACCCTGAACTGGGGACTGGGGTACTAGAGACAAACTGTGTATGGTTAGGACGACACCG
13	1	33067995-33068034	CCTGGACATTACACAGGCAGTGTCAGGGGCAATGGACAT	2	TACTTCTATCACGCCAACGGCCTGGACATTACACAGGCAGTGTCAGGGGCAATGGACATGTATGGTTAGGACGACACCG
13	1	33068044-33068083	AGATCCAGATGTGACCATGTGGGGACAGAGCCCAGAGAT	2	TACTTCTATCACGCCAACGGAGATCCAGATGTGACCATGTGGGGACAGAGCCCAGAGATGTATGGTTAGGACGACACCG
13	1	33068087-33068126	CTTTAGATGGAGTTGGGAAGATCACCCTCCCAGGCCTGA	2	TACTTCTATCACGCCAACGGCTTTAGATGGAGTTGGGAAGATCACCCTCCCAGGCCTGAGTATGGTTAGGACGACACCG
13	1	33068406-33068445	GACATGTGCTTCCAGGGCAAAGAGGAAAGTGGTGAGTCA	2	TACTTCTATCACGCCAACGGGACATGTGCTTCCAGGGCAAAGAGGAAAGTGGTGAGTCAGTATGGTTAGGACGACACCG
13	1	33068613-33068652	CAAGACTCTGGTTCCCAGCCACCAGGTGTGTAAGGAAAG	2	TACTTCTATCACGCCAACGGCAAGACTCTGGTTCCCAGCCACCAGGTGTGTAAGGAAAGGTATGGTTAGGACGACACCG
13	1	33068717-33068756	AGGCCTGAAAGATTCCAGGAGGAGGTGCCTTAAACCGTT	2	TACTTCTATCACGCCAACGGAGGCCTGAAAGATTCCAGGAGGAGGTGCCTTAAACCGTTGTATGGTTAGGACGACACCG
13	1	33068757-33068796	TTGAAGGCATTGCACAGCTCAAGAACTGACCATAGCTCC	2	TACTTCTATCACGCCAACGGTTGAAGGCATTGCACAGCTCAAGAACTGACCATAGCTCCGTATGGTTAGGACGACACCG
13	1	33068797-33068836	CACTTTCTCTGTTTGCATAGAAATCCTCTGGCTCTTGTC	2	TACTTCTATCACGCCAACGGCACTTTCTCTGTTTGCATAGAAATCCTCTGGCTCTTGTCGTATGGTTAGGACGACACCG
13	1	33069193-33069232	TTTCATTTGCAGGGACAAGAGAAGCCTTATGCCAAGCTC	2	TACTTCTATCACGCCAACGGTTTCATTTGCAGGGACAAGAGAAGCCTTATGCCAAGCTCGTATGGTTAGGACGACACCG
13	1	33069805-33069844	CAGTGCTTCCTCTCACCCAGCATCTGTCCCAGCAAATAA	2	TACTTCTATCACGCCAACGGCAGTGCTTCCTCTCACCCAGCATCTGTCCCAGCAAATAAGTATGGTTAGGACGACACCG
13	1	33069845-33069884	TCTGGGCCACGTACTTCTGAAAAGTTTCAGGAGTCCATG	2	TACTTCTATCACGCCAACGGTCTGGGCCACGTACTTCTGAAAAGTTTCAGGAGTCCATGGTATGGTTAGGACGACACCG
13	1	33070005-33070044	GAGGACTGGAGAACCCAGTGTCCTTGAAAGCCTGAGGTT	2	TACTTCTATCACGCCAACGGGAGGACTGGAGAACCCAGTGTCCTTGAAAGCCTGAGGTTGTATGGTTAGGACGACACCG
13	1	33070049-33070088	ACGTTCATTTCTGGGAACCTGATATGCTTCAGAAAGAGA	2	TACTTCTATCACGCCAACGGACGTTCATTTCTGGGAACCTGATATGCTTCAGAAAGAGAGTATGGTTAGGACGACACCG
13	1	33070204-33070243	CCATCTGGGCGGGGTGGAATTTAGAGTCATGTGAGGACA	2	TACTTCTATCACGCCAACGGCCATCTGGGCGGGGTGGAATTTAGAGTCATGTGAGGACAGTATGGTTAGGACGACACCG
13	1	33070244-33070283	GGCATCTGGGACAAGTCCTCTTTTCCTGCCAGTATCTGT	2	TACTTCTATCACGCCAACGGGGCATCTGGGACAAGTCCTCTTTTCCTGCCAGTATCTGTGTATGGTTAGGACGACACCG
13	1	33070291-33070330	CTGAGTTGCTGAGGGCTGAAGTTACCTCCCAAGCTTGAA	2	TACTTCTATCACGCCAACGGCTGAGTTGCTGAGGGCTGAAGTTACCTCCCAAGCTTGAAGTATGGTTAGGACGACACCG
13	1	33070331-33070370	AAGGGGTGACCAATGTCCTTAGTGTCCTGTCTCTCTGTC	2	TACTTCTATCACGCCAACGGAAGGGGTGACCAATGTCCTTAGTGTCCTGTCTCTCTGTCGTATGGTTAGGACGACACCG
13	1	33070377-33070416	AGGCCCATTGTTCACCTCCAAGTACTGAGCACCAACTGT	2	TACTTCTATCACGCCAACGGAGGCCCATTGTTCACCTCCAAGTACTGAGCACCAACTGTGTATGGTTAGGACGACACCG
13	1	33070424-33070463	CAAGGTGGTTCATATGGGGCCCTGTCCTTGAGGAACTCA	2	TACTTCTATCACGCCAACGGCAAGGTGGTTCATATGGGGCCCTGTCCTTGAGGAACTCAGTATGGTTAGGACGACACCG
13	1	33070464-33070503	GGATTTGGACATGGACTCCTCCCGATAGGCTCTTAATGA	2	TACTTCTATCACGCCAACGGGGATTTGGACATGGACTCCTCCCGATAGGCTCTTAATGAGTATGGTTAGGACGACACCG
13	1	33070543-33070582	AGCCAAGTGATCCAGGCCACATCCCAGTGCACATATCAT	2	TACTTCTATCACGCCAACGGAGCCAAGTGATCCAGGCCACATCCCAGTGCACATATCATGTATGGTTAGGACGACACCG
13	1	33070583-33070622	GAGACATGCATACACTGACAGAGGCCTTTAGGTACGTGC	2	TACTTCTATCACGCCAACGGGAGACATGCATACACTGACAGAGGCCTTTAGGTACGTGCGTATGGTTAGGACGACACCG
13	1	33071037-33071076	CTGCATGAAACTCTGGGTTGATTCTCCCAGCAAACCCAC	2	TACTTCTATCACGCCAACGGCTGCATGAAACTCTGGGTTGATTCTCCCAGCAAACCCACGTATGGTTAGGACGACACCG
13	1	33071128-33071167	TTCCTACCTATTACATCTTTGCTTGGGCTATCCTAGCTG	2	TACTTCTATCACGCCAACGGTTCCTACCTATTACATCTTTGCTTGGGCTATCCTAGCTGGTATGGTTAGGACGACACCG
13	1	33071168-33071207	CTGCATTGCCCTCTCTCAATCAGTCTCAGACCTTCTCTC	2	TACTTCTATCACGCCAACGGCTGCATTGCCCTCTCTCAATCAGTCTCAGACCTTCTCTCGTATGGTTAGGACGACACCG
13	1	33071223-33071262	ATCCAGACTCTCAAATTCTACCTAAACACTTCCTCTGCC	2	TACTTCTATCACGCCAACGGATCCAGACTCTCAAATTCTACCTAAACACTTCCTCTGCCGTATGGTTAGGACGACACCG
13	1	33071312-33071351	CCCTCACTCCTACCCACTGTGCACCCACCTACTAAACAT	2	TACTTCTATCACGCCAACGGCCCTCACTCCTACCCACTGTGCACCCACCTACTAAACATGTATGGTTAGGACGACACCG
13	1	33071378-33071417	GGGGTGAAAAGTCCTTTAAGGCTGAGACAGTGGGAACCA	2	TACTTCTATCACGCCAACGGGGGGTGAAAAGTCCTTTAAGGCTGAGACAGTGGGAACCAGTATGGTTAGGACGACACCG
13	1	33071434-33071473	CCCTCCAGACTGTCAGTAACTGTGCTGGGCCCTAGAATT	2	TACTTCTATCACGCCAACGGCCCTCCAGACTGTCAGTAACTGTGCTGGGCCCTAGAATTGTATGGTTAGGACGACACCG
13	1	33071538-33071577	CCCAGAGGCCTGGAGCACTATACTCTAGGCAAGATTGGT	2	TACTTCTATCACGCCAACGGCCCAGAGGCCTGGAGCACTATACTCTAGGCAAGATTGGTGTATGGTTAGGACGACACCG
13	1	33071590-33071629	CCATTCCAGATTTTGTTTATTCCCCTACACCCTGAGTAC	2	TACTTCTATCACGCCAACGGCCATTCCAGATTTTGTTTATTCCCCTACACCCTGAGTACGTATGGTTAGGACGACACCG
13	1	33071699-33071738	TCAGATTTTGAGAGTGCTTCTCTTTCATTAAATGGCCCC	2	TACTTCTATCACGCCAACGGTCAGATTTTGAGAGTGCTTCTCTTTCATTAAATGGCCCCGTATGGTTAGGACGACACCG
13	1	33071739-33071778	GACAGAGCTGTCTGCTCCTTTTCAAAGCTCTTCCCTTCC	2	TACTTCTATCACGCCAACGGGACAGAGCTGTCTGCTCCTTTTCAAAGCTCTTCCCTTCCGTATGGTTAGGACGACACCG
13	1	33071863-33071902	CTCCCCTCCATGCTAGGCTGGGAGCCTAAGATGAATTGT	2	TACTTCTATCACGCCAACGGCTCCCCTCCATGCTAGGCTGGGAGCCTAAGATGAATTGTGTATGGTTAGGACGACACCG
13	1	33072106-33072145	CTCCACACTCAAGTTCCCATAGAGAGGTTGCTGTGCTCA	2	TACTTCTATCACGCCAACGGCTCCACACTCAAGTTCCCATAGAGAGGTTGCTGTGCTCAGTATGGTTAGGACGACACCG
13	1	33072146-33072185	CTTGAGGCTTTCTCTGTGCCAAAGGTGAGCTTGGTAGGT	2	TACTTCTATCACGCCAACGGCTTGAGGCTTTCTCTGTGCCAAAGGTGAGCTTGGTAGGTGTATGGTTAGGACGACACCG
13	1	33072994-33073033	AGATGACACTGAATGGGCGTTAATGGATTTCGGATGTGG	2	TACTTCTATCACGCCAACGGAGATGACACTGAATGGGCGTTAATGGATTTCGGATGTGGGTATGGTTAGGACGACACCG
13	1	33073034-33073073	TCTCACTTCTCCAGACTTGTCCTTTAAATACTCCAGGGG	2	TACTTCTATCACGCCAACGGTCTCACTTCTCCAGACTTGTCCTTTAAATACTCCAGGGGGTATGGTTAGGACGACACCG
13	1	33073083-33073122	AGGAAGAAGTTTCCTAACCTTGAATCAATACTGTGGTGG	2	TACTTCTATCACGCCAACGGAGGAAGAAGTTTCCTAACCTTGAATCAATACTGTGGTGGGTATGGTTAGGACGACACCG
13	1	33073471-33073510	AGGGAATCTGTGAACCAGTTTCACAGTTCACAGAGGATT	2	TACTTCTATCACGCCAACGGAGGGAATCTGTGAACCAGTTTCACAGTTCACAGAGGATTGTATGGTTAGGACGACACCG
13	1	33074966-33075005	CTGTGCTCCAGTGGGAAGAGCAGATAGATATGTCCATAG	2	TACTTCTATCACGCCAACGGCTGTGCTCCAGTGGGAAGAGCAGATAGATATGTCCATAGGTATGGTTAGGACGACACCG
13	1	33075006-33075045	TCTTCCTGCTGCAATATGGTCCAGAGAAAGAATGCTTCT	2	TACTTCTATCACGCCAACGGTCTTCCTGCTGCAATATGGTCCAGAGAAAGAATGCTTCTGTATGGTTAGGACGACACCG
13	1	33075191-33075230	AGTCACACAGGGTGCCTGGCTCTGGAGCCACCTATATAT	2	TACTTCTATCACGCCAACGGAGTCACACAGGGTGCCTGGCTCTGGAGCCACCTATATATGTATGGTTAGGACGACACCG
13	1	33075249-33075288	CTAGAAACCCAGTCACTGCCACCCAGAAGCTCTTTCCAC	2	TACTTCTATCACGCCAACGGCTAGAAACCCAGTCACTGCCACCCAGAAGCTCTTTCCACGTATGGTTAGGACGACACCG
13	1	33075298-33075337	TGGTTCTAGATCCAGTCCTCCCACAGCATCTGCTCAGGT	2	TACTTCTATCACGCCAACGGTGGTTCTAGATCCAGTCCTCCCACAGCATCTGCTCAGGTGTATGGTTAGGACGACACCG
13	1	33075437-33075476	CCCAAAGCAAAGGCGTAGTGGTGAACTATGTCCCTAGGC	2	TACTTCTATCACGCCAACGGCCCAAAGCAAAGGCGTAGTGGTGAACTATGTCCCTAGGCGTATGGTTAGGACGACACCG
13	1	33075646-33075685	GCTTGGAGCTGTGCTCTGTGAGAGCCAAAGAGTAACCTG	2	TACTTCTATCACGCCAACGGGCTTGGAGCTGTGCTCTGTGAGAGCCAAAGAGTAACCTGGTATGGTTAGGACGACACCG
13	1	33075829-33075868	TTTTCTCTACATAGTCCAGACATGCTCTCCCTGCCCCAT	2	TACTTCTATCACGCCAACGGTTTTCTCTACATAGTCCAGACATGCTCTCCCTGCCCCATGTATGGTTAGGACGACACCG
13	1	33076382-33076421	GAGATCTGAGGGGAAAGACCCTGTAGGAAAAGACTGGCC	2	TACTTCTATCACGCCAACGGGAGATCTGAGGGGAAAGACCCTGTAGGAAAAGACTGGCCGTATGGTTAGGACGACACCG
13	1	33076422-33076461	GAAGGAGAGACAGAAATCCTGGCCAGACGTTGCCTGTTC	2	TACTTCTATCACGCCAACGGGAAGGAGAGACAGAAATCCTGGCCAGACGTTGCCTGTTCGTATGGTTAGGACGACACCG
13	1	33076652-33076691	TTTTCCCTATAGTTGTCCACTCTGTGCCTATCCCTGGGC	2	TACTTCTATCACGCCAACGGTTTTCCCTATAGTTGTCCACTCTGTGCCTATCCCTGGGCGTATGGTTAGGACGACACCG
13	1	33076756-33076795	CTGCAGAGGCAGTGCAGAGATAGGGGAGTCTAAGGAGGT	2	TACTTCTATCACGCCAACGGCTGCAGAGGCAGTGCAGAGATAGGGGAGTCTAAGGAGGTGTATGGTTAGGACGACACCG
13	1	33076953-33076992	GTGGCTCTTGGCAGCGTTCACTCAGGATCCTTTCCTAGA	2	TACTTCTATCACGCCAACGGGTGGCTCTTGGCAGCGTTCACTCAGGATCCTTTCCTAGAGTATGGTTAGGACGACACCG
13	1	33077195-33077234	GGGTAGGCCCAATGAGAACCTTCATCTCAGAGCCTCCTA	2	TACTTCTATCACGCCAACGGGGGTAGGCCCAATGAGAACCTTCATCTCAGAGCCTCCTAGTATGGTTAGGACGACACCG
13	1	33077248-33077287	CTCACTCCTCAGGTCCAGAACTTGGGCTCAGCTTGCTAT	2	TACTTCTATCACGCCAACGGCTCACTCCTCAGGTCCAGAACTTGGGCTCAGCTTGCTATGTATGGTTAGGACGACACCG
13	1	33077309-33077348	CCCCACCCAAAGATCCCATCTTATAGGCAAATGGCACAA	2	TACTTCTATCACGCCAACGGCCCCACCCAAAGATCCCATCTTATAGGCAAATGGCACAAGTATGGTTAGGACGACACCG
13	1	33077349-33077388	CCTTACTCTGGCCTCAGAGCAGGCTTTTATCAGATAACC	2	TACTTCTATCACGCCAACGGCCTTACTCTGGCCTCAGAGCAGGCTTTTATCAGATAACCGTATGGTTAGGACGACACCG
13	1	33077390-33077429	CAGAGGTACAGGCCAGGGAATGGGAGTGGCAGTTTCTAA	2	TACTTCTATCACGCCAACGGCAGAGGTACAGGCCAGGGAATGGGAGTGGCAGTTTCTAAGTATGGTTAGGACGACACCG
13	1	33077440-33077479	GGCATGGGACAGTCAGTCCTTGGAAGGACATGACACTGT	2	TACTTCTATCACGCCAACGGGGCATGGGACAGTCAGTCCTTGGAAGGACATGACACTGTGTATGGTTAGGACGACACCG
13	1	33077492-33077531	TTATAATTTCACTTTGCCTGACAGGAAATTACCCCACCC	2	TACTTCTATCACGCCAACGGTTATAATTTCACTTTGCCTGACAGGAAATTACCCCACCCGTATGGTTAGGACGACACCG
13	1	33077691-33077730	GGACCTGCCAGATCACATTGAGCAACCAGTTCCTGAGAA	2	TACTTCTATCACGCCAACGGGGACCTGCCAGATCACATTGAGCAACCAGTTCCTGAGAAGTATGGTTAGGACGACACCG
13	1	33077800-33077839	TTCTTGGAAGAGGCGCTGTGCTCTTTCTTCCTGGGAAGA	2	TACTTCTATCACGCCAACGGTTCTTGGAAGAGGCGCTGTGCTCTTTCTTCCTGGGAAGAGTATGGTTAGGACGACACCG
13	1	33077841-33077880	CCTCCAGCCACAGCTGCTGATTCTCATGAAAACACCTCA	2	TACTTCTATCACGCCAACGGCCTCCAGCCACAGCTGCTGATTCTCATGAAAACACCTCAGTATGGTTAGGACGACACCG
13	1	33078000-33078039	CAGAGGAGCAAGGGTGTGATTGTCAAGGTCCTGAGAGCA	2	TACTTCTATCACGCCAACGGCAGAGGAGCAAGGGTGTGATTGTCAAGGTCCTGAGAGCAGTATGGTTAGGACGACACCG
13	1	33078097-33078136	AAAAGGGCTATAGAGACCCAGTCTGGGCACCTCTGGGAT	2	TACTTCTATCACGCCAACGGAAAAGGGCTATAGAGACCCAGTCTGGGCACCTCTGGGATGTATGGTTAGGACGACACCG
13	1	33078137-33078176	GAGTGAGCATGAGCTGATCACACTGAAAGCAAACCCAGG	2	TACTTCTATCACGCCAACGGGAGTGAGCATGAGCTGATCACACTGAAAGCAAACCCAGGGTATGGTTAGGACGACACCG
13	1	33078180-33078219	TGGTCTACTTTGAGACATGTATGGCTCAGGGATATAGAG	2	TACTTCTATCACGCCAACGGTGGTCTACTTTGAGACATGTATGGCTCAGGGATATAGAGGTATGGTTAGGACGACACCG
13	1	33078247-33078286	CTGTCTAAGCTCAGCCTGCCCACTAGACCTTGCAAGGAT	2	TACTTCTATCACGCCAACGGCTGTCTAAGCTCAGCCTGCCCACTAGACCTTGCAAGGATGTATGGTTAGGACGACACCG
13	1	33078295-33078334	CCAGTCCCAACAGGCATGCACACTGGAGTTAAGAGCTCT	2	TACTTCTATCACGCCAACGGCCAGTCCCAACAGGCATGCACACTGGAGTTAAGAGCTCTGTATGGTTAGGACGACACCG
13	1	33078362-33078401	TGCCCTGGGAACCCATCTGCCTCTGGATAAACCTTCATT	2	TACTTCTATCACGCCAACGGTGCCCTGGGAACCCATCTGCCTCTGGATAAACCTTCATTGTATGGTTAGGACGACACCG
13	1	33078427-33078466	AAAAGGCTTCTTGAGAACCCGCTCTCCTAATGGCTCCTC	2	TACTTCTATCACGCCAACGGAAAAGGCTTCTTGAGAACCCGCTCTCCTAATGGCTCCTCGTATGGTTAGGACGACACCG
13	1	33078616-33078655	GAGAAGTGCTTCTTGGGAGAAGACTGAGGGGTGAGAGGA	2	TACTTCTATCACGCCAACGGGAGAAGTGCTTCTTGGGAGAAGACTGAGGGGTGAGAGGAGTATGGTTAGGACGACACCG
13	1	33078948-33078987	GCTTTGGCCCAATCCAGACTATGAATGAAATCTTCACCT	2	TACTTCTATCACGCCAACGGGCTTTGGCCCAATCCAGACTATGAATGAAATCTTCACCTGTATGGTTAGGACGACACCG
13	1	33079045-33079084	CAGTGCTGGGTGTGGAGAGAGTCCCTGGAATAGGGCTAT	2	TACTTCTATCACGCCAACGGCAGTGCTGGGTGTGGAGAGAGTCCCTGGAATAGGGCTATGTATGGTTAGGACGACACCG
13	1	33079139-33079178	GTCTCCCTAGTGAAGGCTGCGCAGTGGAATAGTCCTAGA	2	TACTTCTATCACGCCAACGGGTCTCCCTAGTGAAGGCTGCGCAGTGGAATAGTCCTAGAGTATGGTTAGGACGACACCG
13	1	33079207-33079246	AAGTTCCTTCAGCCGTCAGAGGCCATTTCTTACACTCAC	2	TACTTCTATCACGCCAACGGAAGTTCCTTCAGCCGTCAGAGGCCATTTCTTACACTCACGTATGGTTAGGACGACACCG
13	1	33079254-33079293	CTGCTTCAACCAGGTCTGAGTGGTGGAAGCAACTGTCTT	2	TACTTCTATCACGCCAACGGCTGCTTCAACCAGGTCTGAGTGGTGGAAGCAACTGTCTTGTATGGTTAGGACGACACCG
13	1	33079344-33079383	CCTTCCCCGTCTCCTCCTGTTCACAGTGAGCATCAGTTT	2	TACTTCTATCACGCCAACGGCCTTCCCCGTCTCCTCCTGTTCACAGTGAGCATCAGTTTGTATGGTTAGGACGACACCG
13	1	33079552-33079591	ACCTGGGTTCTTTTCATTTGGCTAATTTGCCTCTTCAAA	2	TACTTCTATCACGCCAACGGACCTGGGTTCTTTTCATTTGGCTAATTTGCCTCTTCAAAGTATGGTTAGGACGACACCG
13	1	33079738-33079777	ATCTTTTATGGAAATATGTTTTCTCCTCCCCAGGCTGGA	2	TACTTCTATCACGCCAACGGATCTTTTATGGAAATATGTTTTCTCCTCCCCAGGCTGGAGTATGGTTAGGACGACACCG
13	1	33079819-33079858	GCAGTGGGTGCCCAACAGAGGCATGAATAAATGGTGGAA	2	TACTTCTATCACGCCAACGGGCAGTGGGTGCCCAACAGAGGCATGAATAAATGGTGGAAGTATGGTTAGGACGACACCG
13	1	33079894-33079933	TTTGGACTTTGAAGGGTAAGAGGAAGAAGGACATTTCAG	2	TACTTCTATCACGCCAACGGTTTGGACTTTGAAGGGTAAGAGGAAGAAGGACATTTCAGGTATGGTTAGGACGACACCG
13	1	33079934-33079973	ATGAATGACACTGCGTGGAGGGCTATTTGGAGGGAAAGA	2	TACTTCTATCACGCCAACGGATGAATGACACTGCGTGGAGGGCTATTTGGAGGGAAAGAGTATGGTTAGGACGACACCG
13	1	33079974-33080013	TGGAATGGCTTAGTGATTTGGGAAGCTATGCATTGGAGC	2	TACTTCTATCACGCCAACGGTGGAATGGCTTAGTGATTTGGGAAGCTATGCATTGGAGCGTATGGTTAGGACGACACCG
13	1	33080040-33080079	GGGGAGCCTGTAAGTATCACTAAATGAGGAAGGCCTGAC	2	TACTTCTATCACGCCAACGGGGGGAGCCTGTAAGTATCACTAAATGAGGAAGGCCTGACGTATGGTTAGGACGACACCG
13	1	33080128-33080167	GGGGTCAATGAGAAGGCCATCAGGATGATCCATTCAGGT	2	TACTTCTATCACGCCAACGGGGGGTCAATGAGAAGGCCATCAGGATGATCCATTCAGGTGTATGGTTAGGACGACACCG
13	1	33080168-33080207	AGCGAGCAATGGTAAGGTTAGATCTGGACAATGCAGCCA	2	TACTTCTATCACGCCAACGGAGCGAGCAATGGTAAGGTTAGATCTGGACAATGCAGCCAGTATGGTTAGGACGACACCG
13	1	33080216-33080255	CAGGAGAGCAGCTTGAGAAGGACTTAGGTGCTGGAGACA	2	TACTTCTATCACGCCAACGGCAGGAGAGCAGCTTGAGAAGGACTTAGGTGCTGGAGACAGTATGGTTAGGACGACACCG
13	1	33080330-33080369	GGGGCAGTGAAGAATCCAGCTCTGGACAGAAGAAGTCTG	2	TACTTCTATCACGCCAACGGGGGGCAGTGAAGAATCCAGCTCTGGACAGAAGAAGTCTGGTATGGTTAGGACGACACCG
13	1	33080370-33080409	GGGGACTTGAATGAAGCTGTCCATGTTGTCAAGCCAGAA	2	TACTTCTATCACGCCAACGGGGGGACTTGAATGAAGCTGTCCATGTTGTCAAGCCAGAAGTATGGTTAGGACGACACCG
13	1	33080594-33080633	CTATGACTCACCTCTGAAAGCATAGACCAGTGAAGGCTG	2	TACTTCTATCACGCCAACGGCTATGACTCACCTCTGAAAGCATAGACCAGTGAAGGCTGGTATGGTTAGGACGACACCG
13	1	33080634-33080673	AAGAATAAGAAGCCTGAGGGAGACTCATCCTGCAGGTGT	2	TACTTCTATCACGCCAACGGAAGAATAAGAAGCCTGAGGGAGACTCATCCTGCAGGTGTGTATGGTTAGGACGACACCG
13	1	33080674-33080713	GGCAAGGGTAGCAGATGGCCTAATCTCTACTAGAGCTGC	2	TACTTCTATCACGCCAACGGGGCAAGGGTAGCAGATGGCCTAATCTCTACTAGAGCTGCGTATGGTTAGGACGACACCG
13	1	33080758-33080797	CCATGCAGAGGCCAGACAAAGGGTCTGTTCCTCATAACG	2	TACTTCTATCACGCCAACGGCCATGCAGAGGCCAGACAAAGGGTCTGTTCCTCATAACGGTATGGTTAGGACGACACCG
13	1	33080798-33080837	GAACCCAAGGCCTTGGTTGGCAAATGATGTCTGAGGATG	2	TACTTCTATCACGCCAACGGGAACCCAAGGCCTTGGTTGGCAAATGATGTCTGAGGATGGTATGGTTAGGACGACACCG
13	1	33080855-33080894	GCAAATCCAAGTTGGTGGGATGAGGGGTTGCTTAGAGCT	2	TACTTCTATCACGCCAACGGGCAAATCCAAGTTGGTGGGATGAGGGGTTGCTTAGAGCTGTATGGTTAGGACGACACCG
13	1	33080943-33080982	GACTTCAGCACCTGCCCAGCCCAGCTCTCAAACAAAATT	2	TACTTCTATCACGCCAACGGGACTTCAGCACCTGCCCAGCCCAGCTCTCAAACAAAATTGTATGGTTAGGACGACACCG
13	1	33080985-33081024	ATGATGCACAAGGAATAGTTAGAGTGACAGTTGTAGCAC	2	TACTTCTATCACGCCAACGGATGATGCACAAGGAATAGTTAGAGTGACAGTTGTAGCACGTATGGTTAGGACGACACCG
13	1	33081031-33081070	GTTGAACCCTCTCAGGCTCCCCTCAGCATCACCTCATAA	2	TACTTCTATCACGCCAACGGGTTGAACCCTCTCAGGCTCCCCTCAGCATCACCTCATAAGTATGGTTAGGACGACACCG
13	1	33081170-33081209	CCCCAAAACCAAGTGCTTAGCACATAATCCAGACTGGGA	2	TACTTCTATCACGCCAACGGCCCCAAAACCAAGTGCTTAGCACATAATCCAGACTGGGAGTATGGTTAGGACGACACCG
13	1	33081394-33081433	GTCCTGCCATCAGGGGTCGGGAGGATACATTCATCAGAA	2	TACTTCTATCACGCCAACGGGTCCTGCCATCAGGGGTCGGGAGGATACATTCATCAGAAGTATGGTTAGGACGACACCG
13	1	33081434-33081473	AGGCTGTTGAATTTCTGGCAAAGCTCTAACCTGCTTTAT	2	TACTTCTATCACGCCAACGGAGGCTGTTGAATTTCTGGCAAAGCTCTAACCTGCTTTATGTATGGTTAGGACGACACCG
13	1	33081475-33081514	TAAAACTGGTCTAACAGGTTGTTATGACAGGACAACCCA	2	TACTTCTATCACGCCAACGGTAAAACTGGTCTAACAGGTTGTTATGACAGGACAACCCAGTATGGTTAGGACGACACCG
13	1	33081517-33081556	CTGTGCAGACTCCACTTCTCCTGAAGGAAGAGGGCCTTT	2	TACTTCTATCACGCCAACGGCTGTGCAGACTCCACTTCTCCTGAAGGAAGAGGGCCTTTGTATGGTTAGGACGACACCG
13	1	33081560-33081599	GTCCCCAGAATCCTCCCGCTTCTGGATCAGGGCTTATTT	2	TACTTCTATCACGCCAACGGGTCCCCAGAATCCTCCCGCTTCTGGATCAGGGCTTATTTGTATGGTTAGGACGACACCG
13	1	33081725-33081764	GATTTGCTTATTTGGCAGATTTGAAGCTGATCCCGAGTG	2	TACTTCTATCACGCCAACGGGATTTGCTTATTTGGCAGATTTGAAGCTGATCCCGAGTGGTATGGTTAGGACGACACCG
13	1	33081767-33081806	GGGGCCCCAGTGATTTTGGGGTGTTAGGACACTTGATAA	2	TACTTCTATCACGCCAACGGGGGGCCCCAGTGATTTTGGGGTGTTAGGACACTTGATAAGTATGGTTAGGACGACACCG
13	1	33081811-33081850	GGGGAAGCATCCCAGCAAGACCTCTCCTTGATAAACAAG	2	TACTTCTATCACGCCAACGGGGGGAAGCATCCCAGCAAGACCTCTCCTTGATAAACAAGGTATGGTTAGGACGACACCG
13	1	33081859-33081898	GATGGCCTAATGGCATCTCTGCCCTGGAGTTGTACCAGA	2	TACTTCTATCACGCCAACGGGATGGCCTAATGGCATCTCTGCCCTGGAGTTGTACCAGAGTATGGTTAGGACGACACCG
13	1	33082312-33082351	CAACCCTTGCCTTCTCTGCTCTCCACCATACCCTACTCT	2	TACTTCTATCACGCCAACGGCAACCCTTGCCTTCTCTGCTCTCCACCATACCCTACTCTGTATGGTTAGGACGACACCG
13	1	33082403-33082442	CAAGGGGCCTTTCCCATCCTACTGACAAGTTCACCCCTT	2	TACTTCTATCACGCCAACGGCAAGGGGCCTTTCCCATCCTACTGACAAGTTCACCCCTTGTATGGTTAGGACGACACCG
13	1	33082455-33082494	AGGGAATTAGAATATCCCTGCTAAACTCTGAAGAGGTGC	2	TACTTCTATCACGCCAACGGAGGGAATTAGAATATCCCTGCTAAACTCTGAAGAGGTGCGTATGGTTAGGACGACACCG
13	1	33082929-33082968	TCAATGGAGTTGGTGCCCAAAGAGCAGGTAAAGGACTTA	2	TACTTCTATCACGCCAACGGTCAATGGAGTTGGTGCCCAAAGAGCAGGTAAAGGACTTAGTATGGTTAGGACGACACCG
13	1	33082977-33083016	GGGTTACCATCAGCTATTGTATGTATGTTGTTCAGGGTC	2	TACTTCTATCACGCCAACGGGGGTTACCATCAGCTATTGTATGTATGTTGTTCAGGGTCGTATGGTTAGGACGACACCG
13	1	33083035-33083074	GGTAGGTGTGCTCCTTTCACCAACCCAGAACCACCTAGA	2	TACTTCTATCACGCCAACGGGGTAGGTGTGCTCCTTTCACCAACCCAGAACCACCTAGAGTATGGTTAGGACGACACCG
13	1	33083075-33083114	GTAACTGCAGTGACGAGAGGATTTTCGGCATCTGTTAGA	2	TACTTCTATCACGCCAACGGGTAACTGCAGTGACGAGAGGATTTTCGGCATCTGTTAGAGTATGGTTAGGACGACACCG
13	1	33083133-33083172	CTGGGGCCCAGTGACATGCTCTCCACTGATTCTGTTCTA	2	TACTTCTATCACGCCAACGGCTGGGGCCCAGTGACATGCTCTCCACTGATTCTGTTCTAGTATGGTTAGGACGACACCG
13	1	33083211-33083250	AAAAGATTGAAGCAGAAGAAGAGCAGGGGTCAGAAGTAG	2	TACTTCTATCACGCCAACGGAAAAGATTGAAGCAGAAGAAGAGCAGGGGTCAGAAGTAGGTATGGTTAGGACGACACCG
13	1	33083337-33083376	GCTCTAGAGACCTTAGCAGGCAGGGACACAAGGGGATAA	2	TACTTCTATCACGCCAACGGGCTCTAGAGACCTTAGCAGGCAGGGACACAAGGGGATAAGTATGGTTAGGACGACACCG
13	1	33083447-33083486	GCCACCTCATGTAGCAGTGCCAGGGCTCATGAGTAGTTA	2	TACTTCTATCACGCCAACGGGCCACCTCATGTAGCAGTGCCAGGGCTCATGAGTAGTTAGTATGGTTAGGACGACACCG
13	1	33083655-33083694	CCAAGACATCTCCCCTCTGTAGACAATGAAGGGCCTCCT	2	TACTTCTATCACGCCAACGGCCAAGACATCTCCCCTCTGTAGACAATGAAGGGCCTCCTGTATGGTTAGGACGACACCG
13	1	33083746-33083785	CCCTCTGTGTCTACTGCCTGCATACTGGGTGACTCAGAT	2	TACTTCTATCACGCCAACGGCCCTCTGTGTCTACTGCCTGCATACTGGGTGACTCAGATGTATGGTTAGGACGACACCG
13	1	33083790-33083829	GGTGGAACAGATGGACTGGTCACCTCAAGCATTCTCGGA	2	TACTTCTATCACGCCAACGGGGTGGAACAGATGGACTGGTCACCTCAAGCATTCTCGGAGTATGGTTAGGACGACACCG
13	1	33083830-33083869	TTACAAAGGGGCTGAGATCCAGGGTGAAGCAATGAGGAA	2	TACTTCTATCACGCCAACGGTTACAAAGGGGCTGAGATCCAGGGTGAAGCAATGAGGAAGTATGGTTAGGACGACACCG
13	1	33084021-33084060	AAAATCAGCACCATTCTTTGCCACAACTATTTCCATGCC	2	TACTTCTATCACGCCAACGGAAAATCAGCACCATTCTTTGCCACAACTATTTCCATGCCGTATGGTTAGGACGACACCG
13	1	33084101-33084140	TCCTGCCTCCTTGTCATCGACATGTCACTCTTCACACCT	2	TACTTCTATCACGCCAACGGTCCTGCCTCCTTGTCATCGACATGTCACTCTTCACACCTGTATGGTTAGGACGACACCG
13	1	33084141-33084180	CCTGCCTTCAGCTGCCAGCATTTGCTTCTTCTAATCTGA	2	TACTTCTATCACGCCAACGGCCTGCCTTCAGCTGCCAGCATTTGCTTCTTCTAATCTGAGTATGGTTAGGACGACACCG
13	1	33084476-33084515	CCAGGTGCCACAGTGTTCCCAAGTCAGACCATCGGATAA	2	TACTTCTATCACGCCAACGGCCAGGTGCCACAGTGTTCCCAAGTCAGACCATCGGATAAGTATGGTTAGGACGACACCG
13	1	33084533-33084572	TTTAACTGCTCTTCCACTTACTTCTAGTATGGCAGGACC	2	TACTTCTATCACGCCAACGGTTTAACTGCTCTTCCACTTACTTCTAGTATGGCAGGACCGTATGGTTAGGACGACACCG
13	1	33084649-33084688	TTTTGGCCACTATGGTCAACTCAATTGTTCTGCCCCACT	2	TACTTCTATCACGCCAACGGTTTTGGCCACTATGGTCAACTCAATTGTTCTGCCCCACTGTATGGTTAGGACGACACCG
13	1	33084848-33084887	AGTCCACAGCAGCCTTTCCCCAGTATTCTCCACTCTCAA	2	TACTTCTATCACGCCAACGGAGTCCACAGCAGCCTTTCCCCAGTATTCTCCACTCTCAAGTATGGTTAGGACGACACCG
13	1	33084892-33084931	AATTGACATCTCCTGTTTCCACATCTCTCAGGTATGGTG	2	TACTTCTATCACGCCAACGGAATTGACATCTCCTGTTTCCACATCTCTCAGGTATGGTGGTATGGTTAGGACGACACCG
13	1	33084985-33085024	GCCTTCACCTCCTGTATCCCACCTCCCAAGAGAACAAGA	2	TACTTCTATCACGCCAACGGGCCTTCACCTCCTGTATCCCACCTCCCAAGAGAACAAGAGTATGGTTAGGACGACACCG
13	1	33085031-33085070	GGTGGAGAAAGGCATCTCCCTGTCCCCTCCACTCTTTAA	2	TACTTCTATCACGCCAACGGGGTGGAGAAAGGCATCTCCCTGTCCCCTCCACTCTTTAAGTATGGTTAGGACGACACCG
13	1	33085093-33085132	CAGCCACGTAAGTTTCTGGGCCTCTGTTGACCCAGATGT	2	TACTTCTATCACGCCAACGGCAGCCACGTAAGTTTCTGGGCCTCTGTTGACCCAGATGTGTATGGTTAGGACGACACCG
13	1	33085152-33085191	GAAGATCCAAGGGGACAAATTGTGCAGAATTCAAAAGAG	2	TACTTCTATCACGCCAACGGGAAGATCCAAGGGGACAAATTGTGCAGAATTCAAAAGAGGTATGGTTAGGACGACACCG
13	1	33085521-33085560	GCGCTAAAGCCTTGGCTCCATTTCCTTGTCCATTTGTCC	2	TACTTCTATCACGCCAACGGGCGCTAAAGCCTTGGCTCCATTTCCTTGTCCATTTGTCCGTATGGTTAGGACGACACCG
13	1	33085749-33085788	GGGTTGTCTCAGCCAGAGACCAACCCGAGGAGAATGAAT	2	TACTTCTATCACGCCAACGGGGGTTGTCTCAGCCAGAGACCAACCCGAGGAGAATGAATGTATGGTTAGGACGACACCG
13	1	33086008-33086047	AAAAGAGGTCCTGCCAGTCTCCCTCTCTTCTGACATATG	2	TACTTCTATCACGCCAACGGAAAAGAGGTCCTGCCAGTCTCCCTCTCTTCTGACATATGGTATGGTTAGGACGACACCG
13	1	33086280-33086319	TCAGAGCTGGAAAGGGTACTGTCGGAGGTAGTCAGCCAT	2	TACTTCTATCACGCCAACGGTCAGAGCTGGAAAGGGTACTGTCGGAGGTAGTCAGCCATGTATGGTTAGGACGACACCG
13	1	33086780-33086819	CCGTAATGGAACCCCAATACCAGCCTAGGCAGATGGAGA	2	TACTTCTATCACGCCAACGGCCGTAATGGAACCCCAATACCAGCCTAGGCAGATGGAGAGTATGGTTAGGACGACACCG
13	1	33086823-33086862	GATAAGAGACGGGTCACAGTGGAAATTAGCTGGGGCACC	2	TACTTCTATCACGCCAACGGGATAAGAGACGGGTCACAGTGGAAATTAGCTGGGGCACCGTATGGTTAGGACGACACCG
13	1	33086955-33086994	GGGCTGTGCCTTTCAAGGTACTCACTTGGTAGAGCCAAA	2	TACTTCTATCACGCCAACGGGGGCTGTGCCTTTCAAGGTACTCACTTGGTAGAGCCAAAGTATGGTTAGGACGACACCG
13	1	33087035-33087074	CTCAGGCTCACCAGATTCCCGAAGGTAGGAGAAGGTCTT	2	TACTTCTATCACGCCAACGGCTCAGGCTCACCAGATTCCCGAAGGTAGGAGAAGGTCTTGTATGGTTAGGACGACACCG
13	1	33087075-33087114	GCTATGCACAGTAGATCTTCCTCGGGGTCCAGCACCTTA	2	TACTTCTATCACGCCAACGGGCTATGCACAGTAGATCTTCCTCGGGGTCCAGCACCTTAGTATGGTTAGGACGACACCG
13	1	33087477-33087516	TATGAACCCTCTTCTGAAAGAGACTTCTTTACCCTCCTG	2	TACTTCTATCACGCCAACGGTATGAACCCTCTTCTGAAAGAGACTTCTTTACCCTCCTGGTATGGTTAGGACGACACCG
13	1	33087604-33087643	ATGAATGGCATAGTACAATGAATGCACTGGGCTCTCAGT	2	TACTTCTATCACGCCAACGGATGAATGGCATAGTACAATGAATGCACTGGGCTCTCAGTGTATGGTTAGGACGACACCG
13	1	33087706-33087745	TACAAATCAGTCCCTATAGGCATTTGTAGCTCACAGTGG	2	TACTTCTATCACGCCAACGGTACAAATCAGTCCCTATAGGCATTTGTAGCTCACAGTGGGTATGGTTAGGACGACACCG
13	1	33087758-33087797	CCACCACACTCATAGCCTCATGATGGTGCCTTCCTGGTA	2	TACTTCTATCACGCCAACGGCCACCACACTCATAGCCTCATGATGGTGCCTTCCTGGTAGTATGGTTAGGACGACACCG
13	1	33087798-33087837	GGGTGGGCTGATTAAATGGCATGGTCCTGGTTGAACCAA	2	TACTTCTATCACGCCAACGGGGGTGGGCTGATTAAATGGCATGGTCCTGGTTGAACCAAGTATGGTTAGGACGACACCG
13	1	33087845-33087884	CCTGTGTGGGGTCTTCCAAGAGGCCCCAAGATTATGGTA	2	TACTTCTATCACGCCAACGGCCTGTGTGGGGTCTTCCAAGAGGCCCCAAGATTATGGTAGTATGGTTAGGACGACACCG
13	1	33087940-33087979	GTAGGTCCACACTGGCCAGGGCTTAGAGGCTGGAATAAT	2	TACTTCTATCACGCCAACGGGTAGGTCCACACTGGCCAGGGCTTAGAGGCTGGAATAATGTATGGTTAGGACGACACCG
13	1	33087982-33088021	CCCAAACAGGTCAGACTCCTATCCTGTTCTCCCCTCCTT	2	TACTTCTATCACGCCAACGGCCCAAACAGGTCAGACTCCTATCCTGTTCTCCCCTCCTTGTATGGTTAGGACGACACCG
13	1	33088025-33088064	CTGAGGGTCTGGGGTAGACAATTGCCTCTAAAGGCACTG	2	TACTTCTATCACGCCAACGGCTGAGGGTCTGGGGTAGACAATTGCCTCTAAAGGCACTGGTATGGTTAGGACGACACCG
13	1	33088065-33088104	CAAGTCCCACCTCCCATAAATATGAGCTTCCACCAAAGG	2	TACTTCTATCACGCCAACGGCAAGTCCCACCTCCCATAAATATGAGCTTCCACCAAAGGGTATGGTTAGGACGACACCG
13	1	33088106-33088145	AAGGTACTCATCCCTCTTTCTACATCTCACCCTAACAAG	2	TACTTCTATCACGCCAACGGAAGGTACTCATCCCTCTTTCTACATCTCACCCTAACAAGGTATGGTTAGGACGACACCG
13	1	33088236-33088275	CAGACATTGAGGGGTCTGGCCACACCCTATTCTCAGTCT	2	TACTTCTATCACGCCAACGGCAGACATTGAGGGGTCTGGCCACACCCTATTCTCAGTCTGTATGGTTAGGACGACACCG
13	1	33088359-33088398	CTAGGAAGAGGCTGCTGGTCCTCTCCCACTTGTCACAAA	2	TACTTCTATCACGCCAACGGCTAGGAAGAGGCTGCTGGTCCTCTCCCACTTGTCACAAAGTATGGTTAGGACGACACCG
13	1	33088442-33088481	CTCAAGACACCAAGACAATGAAACCCTGGGCCCTGCTCT	2	TACTTCTATCACGCCAACGGCTCAAGACACCAAGACAATGAAACCCTGGGCCCTGCTCTGTATGGTTAGGACGACACCG
13	1	33088547-33088586	CTCCTGAGCTGAGTCTGCCAGGTCAAAGGAAGGAAGAGA	2	TACTTCTATCACGCCAACGGCTCCTGAGCTGAGTCTGCCAGGTCAAAGGAAGGAAGAGAGTATGGTTAGGACGACACCG
13	1	33088619-33088658	AAAACAGCCAGGTATTGCTTATGAGACAGGAAGAGGTAG	2	TACTTCTATCACGCCAACGGAAAACAGCCAGGTATTGCTTATGAGACAGGAAGAGGTAGGTATGGTTAGGACGACACCG
13	1	33088659-33088698	CAGGAGCCTGTAGCAGGAGGGGAACGAGATCTGATAGTG	2	TACTTCTATCACGCCAACGGCAGGAGCCTGTAGCAGGAGGGGAACGAGATCTGATAGTGGTATGGTTAGGACGACACCG
13	1	33088808-33088847	CTGCTCTAGCTAGCTGTACCTTGGGAGCTCTGGAATCCT	2	TACTTCTATCACGCCAACGGCTGCTCTAGCTAGCTGTACCTTGGGAGCTCTGGAATCCTGTATGGTTAGGACGACACCG
13	1	33088908-33088947	GAGCTCAGCTCAGGCCCAGGAGTCTTCTAGGAGTATGGT	2	TACTTCTATCACGCCAACGGGAGCTCAGCTCAGGCCCAGGAGTCTTCTAGGAGTATGGTGTATGGTTAGGACGACACCG
13	1	33089023-33089062	GGCAACCTCCAGGGTTGACATGTATCCAGGTGTGTGAAT	2	TACTTCTATCACGCCAACGGGGCAACCTCCAGGGTTGACATGTATCCAGGTGTGTGAATGTATGGTTAGGACGACACCG
13	1	33089063-33089102	GCTGTATTGGTCACCAAAAGCTCCTGGTGAGTGTATATC	2	TACTTCTATCACGCCAACGGGCTGTATTGGTCACCAAAAGCTCCTGGTGAGTGTATATCGTATGGTTAGGACGACACCG
13	1	33089123-33089162	CCTTGTCATCATCATGGTGGTGCTGGTGGCTAGTGTGTT	2	TACTTCTATCACGCCAACGGCCTTGTCATCATCATGGTGGTGCTGGTGGCTAGTGTGTTGTATGGTTAGGACGACACCG
13	1	33089285-33089324	GACAACCCAGACCTACAGTTGGGAATCCCTTGCTCCCTA	2	TACTTCTATCACGCCAACGGGACAACCCAGACCTACAGTTGGGAATCCCTTGCTCCCTAGTATGGTTAGGACGACACCG
13	1	33089325-33089364	CTCAGGAGGACACTAACTGGTCTGTGGCTGTATGTGTGC	2	TACTTCTATCACGCCAACGGCTCAGGAGGACACTAACTGGTCTGTGGCTGTATGTGTGCGTATGGTTAGGACGACACCG
13	1	33089403-33089442	CCTGTAGTTTCAAAGGGGCCTTCAGCTGGAGCAAAGTGA	2	TACTTCTATCACGCCAACGGCCTGTAGTTTCAAAGGGGCCTTCAGCTGGAGCAAAGTGAGTATGGTTAGGACGACACCG
13	1	33089443-33089482	AAAGTATGGGAGCTCGGAATTGGATGGGTCCCAAGGACA	2	TACTTCTATCACGCCAACGGAAAGTATGGGAGCTCGGAATTGGATGGGTCCCAAGGACAGTATGGTTAGGACGACACCG
13	1	33089502-33089541	AAGGTGTTCTGGAGTCCCAAAATTCAGAGAGGAGGAAGG	2	TACTTCTATCACGCCAACGGAAGGTGTTCTGGAGTCCCAAAATTCAGAGAGGAGGAAGGGTATGGTTAGGACGACACCG
13	1	33089569-33089608	ATAGAAGTATGTACAGTCTTCCTAGCCCCTCTAGGTCTC	2	TACTTCTATCACGCCAACGGATAGAAGTATGTACAGTCTTCCTAGCCCCTCTAGGTCTCGTATGGTTAGGACGACACCG
13	1	33089654-33089693	CCCCACCTTCCACCCTTCTTCACTTGGTACTATGCCAGT	2	TACTTCTATCACGCCAACGGCCCCACCTTCCACCCTTCTTCACTTGGTACTATGCCAGTGTATGGTTAGGACGACACCG
13	1	33089741-33089780	CACCTACTCACACCTCCCTGGAGCTTTCTGAGCTCCTAT	2	TACTTCTATCACGCCAACGGCACCTACTCACACCTCCCTGGAGCTTTCTGAGCTCCTATGTATGGTTAGGACGACACCG
13	1	33089781-33089820	AGATCAGTCTGGAGAGCATCAGACTCCTTGGTTGAGGCT	2	TACTTCTATCACGCCAACGGAGATCAGTCTGGAGAGCATCAGACTCCTTGGTTGAGGCTGTATGGTTAGGACGACACCG
13	1	33089823-33089862	GATGGAAGGAACGTGCCAAGAATACTCAGCTGAGGCCAA	2	TACTTCTATCACGCCAACGGGATGGAAGGAACGTGCCAAGAATACTCAGCTGAGGCCAAGTATGGTTAGGACGACACCG
13	1	33089863-33089902	ATTCTGTTTTATCAGTCCCCACCCGACCCGTGCAAGTCT	2	TACTTCTATCACGCCAACGGATTCTGTTTTATCAGTCCCCACCCGACCCGTGCAAGTCTGTATGGTTAGGACGACACCG
13	1	33089928-33089967	GAGCCAAGGTCCTTCTCACTTTGGGATCCCAGATTGGAC	2	TACTTCTATCACGCCAACGGGAGCCAAGGTCCTTCTCACTTTGGGATCCCAGATTGGACGTATGGTTAGGACGACACCG
13	1	33090068-33090107	ACAGGCAAGGATCTCATGCTGGCTACCCAAGAAAAGCCT	2	TACTTCTATCACGCCAACGGACAGGCAAGGATCTCATGCTGGCTACCCAAGAAAAGCCTGTATGGTTAGGACGACACCG
13	1	33090108-33090147	ACTGGCTACCCAAGAAAAGCCTGTGGTAGGAGAGTGGAT	2	TACTTCTATCACGCCAACGGACTGGCTACCCAAGAAAAGCCTGTGGTAGGAGAGTGGATGTATGGTTAGGACGACACCG
13	1	33090274-33090313	AGAACCCAAGCTTAGCCCACCCTGTGTTTCTCCTGTCTT	2	TACTTCTATCACGCCAACGGAGAACCCAAGCTTAGCCCACCCTGTGTTTCTCCTGTCTTGTATGGTTAGGACGACACCG
13	1	33090324-33090363	CAGTTTCTCTACCCACAGTGCCAGCAGAGGTAGTGACGA	2	TACTTCTATCACGCCAACGGCAGTTTCTCTACCCACAGTGCCAGCAGAGGTAGTGACGAGTATGGTTAGGACGACACCG
13	1	33090364-33090403	GTTGTCACCATTTCCTGCTGTCACTCCAGAGGTCTTTCC	2	TACTTCTATCACGCCAACGGGTTGTCACCATTTCCTGCTGTCACTCCAGAGGTCTTTCCGTATGGTTAGGACGACACCG
13	1	33090434-33090473	CCCCTTAATAACTCCGTGGCTAGCACGAGGCTAGTACTC	2	TACTTCTATCACGCCAACGGCCCCTTAATAACTCCGTGGCTAGCACGAGGCTAGTACTCGTATGGTTAGGACGACACCG
13	1	33090739-33090778	CCTAATCTTTTGTCCTCTGTGTCCCAGCCCTTCCCGGAA	2	TACTTCTATCACGCCAACGGCCTAATCTTTTGTCCTCTGTGTCCCAGCCCTTCCCGGAAGTATGGTTAGGACGACACCG
13	1	33090852-33090891	CTGGGGCCAAAGGCCGCCACTAAAGGAAACACATTTGAT	2	TACTTCTATCACGCCAACGGCTGGGGCCAAAGGCCGCCACTAAAGGAAACACATTTGATGTATGGTTAGGACGACACCG
13	1	33090892-33090931	GATTTCCAAGAACTTTCCAGGAAAATGGGGCGGGATCCT	2	TACTTCTATCACGCCAACGGGATTTCCAAGAACTTTCCAGGAAAATGGGGCGGGATCCTGTATGGTTAGGACGACACCG
13	1	33090965-33091004	CGAGTGGTCAGGGAGGGCCAATTACAGCTCTAGGACTTT	2	TACTTCTATCACGCCAACGGCGAGTGGTCAGGGAGGGCCAATTACAGCTCTAGGACTTTGTATGGTTAGGACGACACCG
13	1	33091006-33091045	GCTGACGTGACCAGGCGAGGTTGAGTGTGATCTAGAGAA	2	TACTTCTATCACGCCAACGGGCTGACGTGACCAGGCGAGGTTGAGTGTGATCTAGAGAAGTATGGTTAGGACGACACCG
13	1	33091050-33091089	GGGGAAAGACCGAGTTGAAGAAGGCTAGGGAGGTGCTAA	2	TACTTCTATCACGCCAACGGGGGGAAAGACCGAGTTGAAGAAGGCTAGGGAGGTGCTAAGTATGGTTAGGACGACACCG
13	1	33091123-33091162	CACTTGCTTCGTGGGTGACAGGCCCCATTATCTCTCTGT	2	TACTTCTATCACGCCAACGGCACTTGCTTCGTGGGTGACAGGCCCCATTATCTCTCTGTGTATGGTTAGGACGACACCG
13	1	33091388-33091427	GGGGCCACCACGGCCTAAAGGATACAGACGAGATAGTTT	2	TACTTCTATCACGCCAACGGGGGGCCACCACGGCCTAAAGGATACAGACGAGATAGTTTGTATGGTTAGGACGACACCG
13	1	33091626-33091665	GGAGAGAGACCCGGAGTGCCAAACACCCAGAGATAAACT	2	TACTTCTATCACGCCAACGGGGAGAGAGACCCGGAGTGCCAAACACCCAGAGATAAACTGTATGGTTAGGACGACACCG
13	1	33091671-33091710	AAGATAATAAGGGTAGAGAGTTGAAGCAGTGACACCCCT	2	TACTTCTATCACGCCAACGGAAGATAATAAGGGTAGAGAGTTGAAGCAGTGACACCCCTGTATGGTTAGGACGACACCG
13	1	33091711-33091750	CTCCCATCTACATGGAGCACTTGACACATCAAGATCCTC	2	TACTTCTATCACGCCAACGGCTCCCATCTACATGGAGCACTTGACACATCAAGATCCTCGTATGGTTAGGACGACACCG
13	1	33091810-33091849	CCACCCCTGATCCTCTACCTTTTCCCAGTTCACTGGACT	2	TACTTCTATCACGCCAACGGCCACCCCTGATCCTCTACCTTTTCCCAGTTCACTGGACTGTATGGTTAGGACGACACCG
13	1	33091850-33091889	ACCAGGGAGCATCTTGAAAGACCATAGGGGCTGCATATA	2	TACTTCTATCACGCCAACGGACCAGGGAGCATCTTGAAAGACCATAGGGGCTGCATATAGTATGGTTAGGACGACACCG
13	1	33091950-33091989	CCCCTTCCCACTGCCTGATGTGTACCTTATAATCCCAGG	2	TACTTCTATCACGCCAACGGCCCCTTCCCACTGCCTGATGTGTACCTTATAATCCCAGGGTATGGTTAGGACGACACCG
13	1	33091993-33092032	CTGGAAAGAAGGTAAGCTTCAGGTCCCCAAGCAGGGATG	2	TACTTCTATCACGCCAACGGCTGGAAAGAAGGTAAGCTTCAGGTCCCCAAGCAGGGATGGTATGGTTAGGACGACACCG
13	1	33092033-33092072	CAGACTTCTGGCAGTGTCCAGAGGCTTAAATGGTAGTAT	2	TACTTCTATCACGCCAACGGCAGACTTCTGGCAGTGTCCAGAGGCTTAAATGGTAGTATGTATGGTTAGGACGACACCG
13	1	33092102-33092141	GCTTGCCCTGCCTTGAAGGGGATGGAAAACAGAGGAAAT	2	TACTTCTATCACGCCAACGGGCTTGCCCTGCCTTGAAGGGGATGGAAAACAGAGGAAATGTATGGTTAGGACGACACCG
13	1	33092181-33092220	ATGGTTAGGTGAGAATTGACATCAGGGAACCTACTTCTC	2	TACTTCTATCACGCCAACGGATGGTTAGGTGAGAATTGACATCAGGGAACCTACTTCTCGTATGGTTAGGACGACACCG
13	1	33092227-33092266	TTCCTGAAGGGAAGTTGAGCTTTAGTGAAGTTTTACCAG	2	TACTTCTATCACGCCAACGGTTCCTGAAGGGAAGTTGAGCTTTAGTGAAGTTTTACCAGGTATGGTTAGGACGACACCG
13	1	33092361-33092400	CATGGGGCCTCTGTGTAAGGTGCCATTTCTCCAGTAGGA	2	TACTTCTATCACGCCAACGGCATGGGGCCTCTGTGTAAGGTGCCATTTCTCCAGTAGGAGTATGGTTAGGACGACACCG
13	1	33092401-33092440	TTGTCTGCTGCCCCACTTTACTATGAAGAGAAAGGGTCT	2	TACTTCTATCACGCCAACGGTTGTCTGCTGCCCCACTTTACTATGAAGAGAAAGGGTCTGTATGGTTAGGACGACACCG
13	1	33092441-33092480	CACAGCTGACAAGTAAGAGAGCTGGAATTTGAACGTAGA	2	TACTTCTATCACGCCAACGGCACAGCTGACAAGTAAGAGAGCTGGAATTTGAACGTAGAGTATGGTTAGGACGACACCG
13	1	33092481-33092520	CCCTGTGGAGACAAATCCCAAGCTCTCTACCCCAAGACT	2	TACTTCTATCACGCCAACGGCCCTGTGGAGACAAATCCCAAGCTCTCTACCCCAAGACTGTATGGTTAGGACGACACCG
13	1	33092842-33092881	CCCCTACCAAGGTCAGTGCTTCTGTAGTTCTGTGTGTAA	2	TACTTCTATCACGCCAACGGCCCCTACCAAGGTCAGTGCTTCTGTAGTTCTGTGTGTAAGTATGGTTAGGACGACACCG
13	1	33092882-33092921	CTAGAGGACCTAAGGGTTTTGCCCTCCAGCTACCCTTTG	2	TACTTCTATCACGCCAACGGCTAGAGGACCTAAGGGTTTTGCCCTCCAGCTACCCTTTGGTATGGTTAGGACGACACCG
13	1	33093002-33093041	CCAGGTGTTGCAGGTCCCTCTAGCCGCCTAATTAATCAC	2	TACTTCTATCACGCCAACGGCCAGGTGTTGCAGGTCCCTCTAGCCGCCTAATTAATCACGTATGGTTAGGACGACACCG
13	1	33093159-33093198	TTTTGCTGCAGGATCTCTCTGCCTCTCCCTACCCAGAAT	2	TACTTCTATCACGCCAACGGTTTTGCTGCAGGATCTCTCTGCCTCTCCCTACCCAGAATGTATGGTTAGGACGACACCG
13	1	33093199-33093238	GTCACAAGATGGGTCACAAGAACACACAGCAGTGCCTTC	2	TACTTCTATCACGCCAACGGGTCACAAGATGGGTCACAAGAACACACAGCAGTGCCTTCGTATGGTTAGGACGACACCG
13	1	33093256-33093295	TGATTTCTAAACTCTCACATGTATGGCCTCTCCTTTCCC	2	TACTTCTATCACGCCAACGGTGATTTCTAAACTCTCACATGTATGGCCTCTCCTTTCCCGTATGGTTAGGACGACACCG
13	1	33093379-33093418	CTCCCACCCCTACCCTTCCCTTGGCTTACCATCCTAATA	2	TACTTCTATCACGCCAACGGCTCCCACCCCTACCCTTCCCTTGGCTTACCATCCTAATAGTATGGTTAGGACGACACCG
13	1	33093419-33093458	TGTGTCCTCCCATCAGTGTGCAGGTGGCAGATACTTACA	2	TACTTCTATCACGCCAACGGTGTGTCCTCCCATCAGTGTGCAGGTGGCAGATACTTACAGTATGGTTAGGACGACACCG
13	1	33093459-33093498	GAGCATAAGCAGTGAGGGGAAACCATGCTTTCTGACCTC	2	TACTTCTATCACGCCAACGGGAGCATAAGCAGTGAGGGGAAACCATGCTTTCTGACCTCGTATGGTTAGGACGACACCG
13	1	33093499-33093538	CTGGATCACTGCGAAACATGCGTCTATAATGAACCTACG	2	TACTTCTATCACGCCAACGGCTGGATCACTGCGAAACATGCGTCTATAATGAACCTACGGTATGGTTAGGACGACACCG
13	1	33093539-33093578	AGGGAATGTGCGTACTTGAGTAAGTGCTGGCCTTGATGT	2	TACTTCTATCACGCCAACGGAGGGAATGTGCGTACTTGAGTAAGTGCTGGCCTTGATGTGTATGGTTAGGACGACACCG
13	1	33094025-33094064	TTATAAAATAACTCAGAGACCACAGCATGCAGAGATGCC	2	TACTTCTATCACGCCAACGGTTATAAAATAACTCAGAGACCACAGCATGCAGAGATGCCGTATGGTTAGGACGACACCG
13	1	33094107-33094146	CCCCTGCTTATGAGTTGGGTCTTGGCTGTCCAGAATGAG	2	TACTTCTATCACGCCAACGGCCCCTGCTTATGAGTTGGGTCTTGGCTGTCCAGAATGAGGTATGGTTAGGACGACACCG
13	1	33094148-33094187	CTTGTGCAGCTTTAGGCGCATCTGGTTCAACCTCCATCA	2	TACTTCTATCACGCCAACGGCTTGTGCAGCTTTAGGCGCATCTGGTTCAACCTCCATCAGTATGGTTAGGACGACACCG
13	1	33094188-33094227	AAAAGGCAAATCCTTCTCAAGCCTCCAAGCTGTGGAACT	2	TACTTCTATCACGCCAACGGAAAAGGCAAATCCTTCTCAAGCCTCCAAGCTGTGGAACTGTATGGTTAGGACGACACCG
13	1	33094228-33094267	TCTGTCTCACAGGGCTTCCTCCAAGGCTCTAAGATCTTG	2	TACTTCTATCACGCCAACGGTCTGTCTCACAGGGCTTCCTCCAAGGCTCTAAGATCTTGGTATGGTTAGGACGACACCG
13	1	33094268-33094307	ATCAGATACTCAGGTTGGGCTCAAGAACAGACGTCCTGG	2	TACTTCTATCACGCCAACGGATCAGATACTCAGGTTGGGCTCAAGAACAGACGTCCTGGGTATGGTTAGGACGACACCG
13	1	33094653-33094692	CCCAGAAAGGGCACCTACCCAGTGTCTGATCCAAAAGAA	2	TACTTCTATCACGCCAACGGCCCAGAAAGGGCACCTACCCAGTGTCTGATCCAAAAGAAGTATGGTTAGGACGACACCG
13	1	33094693-33094732	GGCTCAGTTTGCTTAAGTTGAGATTATCATCAGGGCCTC	2	TACTTCTATCACGCCAACGGGGCTCAGTTTGCTTAAGTTGAGATTATCATCAGGGCCTCGTATGGTTAGGACGACACCG
13	1	33094735-33094774	CTTACCGAACCCTGCTAGCTTGAAGGTTGCCTCAAGGAG	2	TACTTCTATCACGCCAACGGCTTACCGAACCCTGCTAGCTTGAAGGTTGCCTCAAGGAGGTATGGTTAGGACGACACCG
13	1	33094843-33094882	CCCAAAGAGCCTGGACCTGAAGTCAAGCCGTCTACATGT	2	TACTTCTATCACGCCAACGGCCCAAAGAGCCTGGACCTGAAGTCAAGCCGTCTACATGTGTATGGTTAGGACGACACCG
13	1	33094919-33094958	GAACTCACCTGGCTCCAATTCCAAGGCCAGAGAGTACCT	2	TACTTCTATCACGCCAACGGGAACTCACCTGGCTCCAATTCCAAGGCCAGAGAGTACCTGTATGGTTAGGACGACACCG
13	1	33094959-33094998	TGGATACTTAGGTGTGGAGGGAAGATAACCTAGGGATGG	2	TACTTCTATCACGCCAACGGTGGATACTTAGGTGTGGAGGGAAGATAACCTAGGGATGGGTATGGTTAGGACGACACCG
13	1	33095033-33095072	CTGTAGATGGCAGCAGAGGCCTGCATAGGGATCCTTCAA	2	TACTTCTATCACGCCAACGGCTGTAGATGGCAGCAGAGGCCTGCATAGGGATCCTTCAAGTATGGTTAGGACGACACCG
13	1	33095075-33095114	ACACCTTTCTTGTCCCAGGTGAACCACCTTGTTCTGGGA	2	TACTTCTATCACGCCAACGGACACCTTTCTTGTCCCAGGTGAACCACCTTGTTCTGGGAGTATGGTTAGGACGACACCG
13	1	33095115-33095154	GAGAGGTGAGAGGGATGTGCATGAGTAGTGATTTGTCCA	2	TACTTCTATCACGCCAACGGGAGAGGTGAGAGGGATGTGCATGAGTAGTGATTTGTCCAGTATGGTTAGGACGACACCG
13	1	33095271-33095310	TGTAATCTAAGATGGGCTCAGAGTAGGGACCTAAATGTG	2	TACTTCTATCACGCCAACGGTGTAATCTAAGATGGGCTCAGAGTAGGGACCTAAATGTGGTATGGTTAGGACGACACCG
13	1	33096875-33096914	AGGATACTGAATCCCAAGAGAATATGAGCAGGAGATGGA	2	TACTTCTATCACGCCAACGGAGGATACTGAATCCCAAGAGAATATGAGCAGGAGATGGAGTATGGTTAGGACGACACCG
13	1	33096915-33096954	GGTAGGGAAGAGATGGCCAGAACCACTAGGAACTAGAGA	2	TACTTCTATCACGCCAACGGGGTAGGGAAGAGATGGCCAGAACCACTAGGAACTAGAGAGTATGGTTAGGACGACACCG
13	1	33096955-33096994	ACGCGAATCACAACAAAATTCCATTTCACTTGGCATGTT	2	TACTTCTATCACGCCAACGGACGCGAATCACAACAAAATTCCATTTCACTTGGCATGTTGTATGGTTAGGACGACACCG
13	1	33097042-33097081	AATCGCAAGCTTTACAAATTATTCTGGAAGGTCTCAGGG	2	TACTTCTATCACGCCAACGGAATCGCAAGCTTTACAAATTATTCTGGAAGGTCTCAGGGGTATGGTTAGGACGACACCG
13	1	33097101-33097140	CCACTAAAGGGGCTCCCTGAGTCTCCGAGAGAAACAAGA	2	TACTTCTATCACGCCAACGGCCACTAAAGGGGCTCCCTGAGTCTCCGAGAGAAACAAGAGTATGGTTAGGACGACACCG
13	1	33097141-33097180	TTCCTATGCTGCCACTTCTTTGGTGGCTGGTAAAATTCG	2	TACTTCTATCACGCCAACGGTTCCTATGCTGCCACTTCTTTGGTGGCTGGTAAAATTCGGTATGGTTAGGACGACACCG
13	1	33097713-33097752	GTGTGGTTCAGGGGCTCCAAGGCTGGGGTATATTGAAGT	2	TACTTCTATCACGCCAACGGGTGTGGTTCAGGGGCTCCAAGGCTGGGGTATATTGAAGTGTATGGTTAGGACGACACCG
13	1	33097946-33097985	CCAAGAAGTACGCAGTGACCGACGACTACCAGTTGTCCA	2	TACTTCTATCACGCCAACGGCCAAGAAGTACGCAGTGACCGACGACTACCAGTTGTCCAGTATGGTTAGGACGACACCG
13	1	33098361-33098400	CTTCATTCAGCTTGGCTGCTCCTTCCCTGAGAAGCTCTT	2	TACTTCTATCACGCCAACGGCTTCATTCAGCTTGGCTGCTCCTTCCCTGAGAAGCTCTTGTATGGTTAGGACGACACCG
13	1	33098409-33098448	ATGGGTCTAAGTTTCTTTCTACCTGAGAATGAGTCCCTG	2	TACTTCTATCACGCCAACGGATGGGTCTAAGTTTCTTTCTACCTGAGAATGAGTCCCTGGTATGGTTAGGACGACACCG
13	1	33098571-33098610	CTGATGGGCTTCAGCTGAGTCACCAGACCCATGTTGAAA	2	TACTTCTATCACGCCAACGGCTGATGGGCTTCAGCTGAGTCACCAGACCCATGTTGAAAGTATGGTTAGGACGACACCG
13	1	33098617-33098656	GTCCTATCCAAGTCTGACCCACCTTGTTTCCTGGGCAGA	2	TACTTCTATCACGCCAACGGGTCCTATCCAAGTCTGACCCACCTTGTTTCCTGGGCAGAGTATGGTTAGGACGACACCG
13	1	33098668-33098707	CAGCTAGCCACATCACACCAGAGGCTCCTTATAGGCCTA	2	TACTTCTATCACGCCAACGGCAGCTAGCCACATCACACCAGAGGCTCCTTATAGGCCTAGTATGGTTAGGACGACACCG
13	1	33098708-33098747	CTGAGATCTCAGTGATACAGGTGGAATCCAGGGAGTCCT	2	TACTTCTATCACGCCAACGGCTGAGATCTCAGTGATACAGGTGGAATCCAGGGAGTCCTGTATGGTTAGGACGACACCG
13	1	33098748-33098787	GGGGTGGCTGGTCTAGCTATGTAGTTCTGGTTTAGGTCA	2	TACTTCTATCACGCCAACGGGGGGTGGCTGGTCTAGCTATGTAGTTCTGGTTTAGGTCAGTATGGTTAGGACGACACCG
13	1	33098855-33098894	GAAATTTACTTAATTGCAGCCCGTGCCAATAGCAACCTG	2	TACTTCTATCACGCCAACGGGAAATTTACTTAATTGCAGCCCGTGCCAATAGCAACCTGGTATGGTTAGGACGACACCG
13	1	33098895-33098934	ATGGTAGAACATGGCAAGGAGAGTGGCTCCTAGAGGTTA	2	TACTTCTATCACGCCAACGGATGGTAGAACATGGCAAGGAGAGTGGCTCCTAGAGGTTAGTATGGTTAGGACGACACCG
13	1	33098955-33098994	CATTTTACAGACATTGCAATTATGAGCCCAAGTGCAGAG	2	TACTTCTATCACGCCAACGGCATTTTACAGACATTGCAATTATGAGCCCAAGTGCAGAGGTATGGTTAGGACGACACCG
13	1	33098995-33099034	CCTACAGATGTAGCTCTCATCTTTGGCCTGCATTTGCCA	2	TACTTCTATCACGCCAACGGCCTACAGATGTAGCTCTCATCTTTGGCCTGCATTTGCCAGTATGGTTAGGACGACACCG
13	1	33099035-33099074	TTCCATGATCTTGGACTCTTGAAATCAGGTTTCTGCTCA	2	TACTTCTATCACGCCAACGGTTCCATGATCTTGGACTCTTGAAATCAGGTTTCTGCTCAGTATGGTTAGGACGACACCG
13	1	33099083-33099122	AAGATAAGGAGTTGACGTGAGCTTGGAAGAGATGATGTG	2	TACTTCTATCACGCCAACGGAAGATAAGGAGTTGACGTGAGCTTGGAAGAGATGATGTGGTATGGTTAGGACGACACCG
13	1	33099123-33099162	GTAGAATAATTGGTACAGGGCCTGATGCAAGCATGGACA	2	TACTTCTATCACGCCAACGGGTAGAATAATTGGTACAGGGCCTGATGCAAGCATGGACAGTATGGTTAGGACGACACCG
13	1	33099176-33099215	TTTAGGGTACAGAGTCTGCAAGTATCCTATCAGGAACCT	2	TACTTCTATCACGCCAACGGTTTAGGGTACAGAGTCTGCAAGTATCCTATCAGGAACCTGTATGGTTAGGACGACACCG
13	1	33099219-33099258	CCAGCTCCCTGTGTCTTTCCCAATGGTGTTAGGGCTGAT	2	TACTTCTATCACGCCAACGGCCAGCTCCCTGTGTCTTTCCCAATGGTGTTAGGGCTGATGTATGGTTAGGACGACACCG
13	1	33099263-33099302	GGGTCATCTCCCCAGGGTGATCTTGGAGACCACAAGAAT	2	TACTTCTATCACGCCAACGGGGGTCATCTCCCCAGGGTGATCTTGGAGACCACAAGAATGTATGGTTAGGACGACACCG
13	1	33099327-33099366	GCTGGTGAGGCTGGGTCTTAGGAACAGCTTCTTTGCTTA	2	TACTTCTATCACGCCAACGGGCTGGTGAGGCTGGGTCTTAGGAACAGCTTCTTTGCTTAGTATGGTTAGGACGACACCG
13	1	33099489-33099528	GGGTTTCCACCCTCTCCCTCAGCATCATCTTCGTCCTTT	2	TACTTCTATCACGCCAACGGGGGTTTCCACCCTCTCCCTCAGCATCATCTTCGTCCTTTGTATGGTTAGGACGACACCG
13	1	33099563-33099602	GCAAGGGACCAACTGAGGCCAGAGCATCTCTTCGTAAAA	2	TACTTCTATCACGCCAACGGGCAAGGGACCAACTGAGGCCAGAGCATCTCTTCGTAAAAGTATGGTTAGGACGACACCG
13	1	33099797-33099836	CCTTCTCCATAGGTGTGTCTGACAAGTGACTTCTGACTG	2	TACTTCTATCACGCCAACGGCCTTCTCCATAGGTGTGTCTGACAAGTGACTTCTGACTGGTATGGTTAGGACGACACCG
13	1	33099837-33099876	AACAACTTCCTAAGCACCTCTTCTTGAATCTAGGGCTTC	2	TACTTCTATCACGCCAACGGAACAACTTCCTAAGCACCTCTTCTTGAATCTAGGGCTTCGTATGGTTAGGACGACACCG
13	1	33099879-33099918	GCTCTCTGTTCTGGACTGGAAACTAGGGCAGGCCTAGAA	2	TACTTCTATCACGCCAACGGGCTCTCTGTTCTGGACTGGAAACTAGGGCAGGCCTAGAAGTATGGTTAGGACGACACCG
13	1	33099927-33099966	TTTTGGATGAACAAGTCTAGGGATACTGGTGTAGCACCT	2	TACTTCTATCACGCCAACGGTTTTGGATGAACAAGTCTAGGGATACTGGTGTAGCACCTGTATGGTTAGGACGACACCG
13	1	33099969-33100008	GGACCTGGTGGTTGGCCCTCAAGGAGAACATGGATTAGA	2	TACTTCTATCACGCCAACGGGGACCTGGTGGTTGGCCCTCAAGGAGAACATGGATTAGAGTATGGTTAGGACGACACCG
[truncated: 10,474 more rows]

## Sheet: Lib_2
Chromosome	Probe	Genomic_position	Seq_39nt	Colour_ID	Seq_fin
1	0	5880018-5880057	ATGATTGTAAGAGCAACACTGACTGTATACGCTCTGAGG	4	AAAGGTTCGTCATAGTTCGCATGATTGTAAGAGCAACACTGACTGTATACGCTCTGAGGGGCTATTGGGTCCGAGTACG
1	0	5880067-5880106	CGCCTCATTCCGAGACCTTCAGCACACATCTCCACTTTT	4	TACTTCTATCACGCCAACGGCGCCTCATTCCGAGACCTTCAGCACACATCTCCACTTTTGGCTATTGGGTCCGAGTACG
1	0	5880139-5880178	GACTTTCTGTAGCTGTACATGTGGTGTACACACACTTAC	4	AAAGGTTCGTCATAGTTCGCGACTTTCTGTAGCTGTACATGTGGTGTACACACACTTACGGCTATTGGGTCCGAGTACG
1	0	5880179-5880218	AGTTCACAGGAAATACAGAGCAGCCATAGAAAAGCCACT	4	TACTTCTATCACGCCAACGGAGTTCACAGGAAATACAGAGCAGCCATAGAAAAGCCACTGGCTATTGGGTCCGAGTACG
1	0	5880358-5880397	TTCTGTCAAATTAGTTCCAGGTCGTGAAAGAACATGCTG	4	AAAGGTTCGTCATAGTTCGCTTCTGTCAAATTAGTTCCAGGTCGTGAAAGAACATGCTGGGCTATTGGGTCCGAGTACG
1	0	5880398-5880437	GTGACTCCATCTCTGCACTCGACACAATGTGAGGTTGTG	4	TACTTCTATCACGCCAACGGGTGACTCCATCTCTGCACTCGACACAATGTGAGGTTGTGGGCTATTGGGTCCGAGTACG
1	0	5880438-5880477	ACTCTCAGCATTGGACCATAACTGGCCTCTTAGTCATCA	4	AAAGGTTCGTCATAGTTCGCACTCTCAGCATTGGACCATAACTGGCCTCTTAGTCATCAGGCTATTGGGTCCGAGTACG
1	0	5880478-5880517	CTCCTTGGGAATAGCATCACAGTGTGATCGGTGATCCAC	4	TACTTCTATCACGCCAACGGCTCCTTGGGAATAGCATCACAGTGTGATCGGTGATCCACGGCTATTGGGTCCGAGTACG
1	0	5880843-5880882	CCCATGGCCGCTCAGTGGATGAACCAGATGTAACAGAAT	4	AAAGGTTCGTCATAGTTCGCCCCATGGCCGCTCAGTGGATGAACCAGATGTAACAGAATGGCTATTGGGTCCGAGTACG
1	0	5880922-5880961	TTTCACGTTGCATTAGAATATCGGATGCCAAACCTACAC	4	TACTTCTATCACGCCAACGGTTTCACGTTGCATTAGAATATCGGATGCCAAACCTACACGGCTATTGGGTCCGAGTACG
1	0	5880966-5881005	AAGTATTTCTAAATAGCAACTGCTTTTCCTCAGCGTTGC	4	AAAGGTTCGTCATAGTTCGCAAGTATTTCTAAATAGCAACTGCTTTTCCTCAGCGTTGCGGCTATTGGGTCCGAGTACG
1	0	5881006-5881045	TTGATTTACAATCATTGGTCCAAAGGGAGCTCTCTGGTT	4	TACTTCTATCACGCCAACGGTTGATTTACAATCATTGGTCCAAAGGGAGCTCTCTGGTTGGCTATTGGGTCCGAGTACG
1	0	5881046-5881085	TAATACGCTTTTACTCAGCTGTTTGACAGTTGTTGCCCA	4	AAAGGTTCGTCATAGTTCGCTAATACGCTTTTACTCAGCTGTTTGACAGTTGTTGCCCAGGCTATTGGGTCCGAGTACG
1	0	5881644-5881683	AGATGTGCCATTGATAAGTCCTTGAATGTACTTGGACGG	4	TACTTCTATCACGCCAACGGAGATGTGCCATTGATAAGTCCTTGAATGTACTTGGACGGGGCTATTGGGTCCGAGTACG
1	0	5881684-5881723	TTCCTATTAACCCTTGGAAGCTGTAACTGCCATAGTACC	4	AAAGGTTCGTCATAGTTCGCTTCCTATTAACCCTTGGAAGCTGTAACTGCCATAGTACCGGCTATTGGGTCCGAGTACG
1	0	5881740-5881779	AAAATTTATATCCTCTCATGACCTTCCAGCAACGGCAGA	4	TACTTCTATCACGCCAACGGAAAATTTATATCCTCTCATGACCTTCCAGCAACGGCAGAGGCTATTGGGTCCGAGTACG
1	0	5881863-5881902	TTGGTAATTGATTGCAGTCATTGCCATGTGGAGGACCCC	4	AAAGGTTCGTCATAGTTCGCTTGGTAATTGATTGCAGTCATTGCCATGTGGAGGACCCCGGCTATTGGGTCCGAGTACG
1	0	5881903-5881942	TTCGCATCATGTGCTTTTAACTCTGATGAGAATGTCGCC	4	TACTTCTATCACGCCAACGGTTCGCATCATGTGCTTTTAACTCTGATGAGAATGTCGCCGGCTATTGGGTCCGAGTACG
1	0	5881957-5881996	CAAGCGACTGCAAGATTCGCTGGGGAGAGAAATGCCTTT	4	AAAGGTTCGTCATAGTTCGCCAAGCGACTGCAAGATTCGCTGGGGAGAGAAATGCCTTTGGCTATTGGGTCCGAGTACG
1	0	5881997-5882036	CTAATGGAGCCAGCAGCACTTTGGGGAATAGTCGTCATT	4	TACTTCTATCACGCCAACGGCTAATGGAGCCAGCAGCACTTTGGGGAATAGTCGTCATTGGCTATTGGGTCCGAGTACG
1	0	5882103-5882142	ATTGAAGTTGATGGTGATTTTCTCATACATGGGGTGGTG	4	AAAGGTTCGTCATAGTTCGCATTGAAGTTGATGGTGATTTTCTCATACATGGGGTGGTGGGCTATTGGGTCCGAGTACG
1	0	5882194-5882233	TTTTCACAACCAGACAGGGAAGGCATTTGTAGACGTGAA	4	TACTTCTATCACGCCAACGGTTTTCACAACCAGACAGGGAAGGCATTTGTAGACGTGAAGGCTATTGGGTCCGAGTACG
1	0	5882429-5882468	AGTGTATTTTACCCTGCTACCTGAAAGGTCCCTTTAGAC	4	AAAGGTTCGTCATAGTTCGCAGTGTATTTTACCCTGCTACCTGAAAGGTCCCTTTAGACGGCTATTGGGTCCGAGTACG
1	0	5882469-5882508	GTCTGCCTTTAGTAAGTGCTGAGCAATGTTCTTCATTGC	4	TACTTCTATCACGCCAACGGGTCTGCCTTTAGTAAGTGCTGAGCAATGTTCTTCATTGCGGCTATTGGGTCCGAGTACG
1	0	5882606-5882645	TGAATTCTGTATGTGGAATGAGGAAGAAACATCCAGCAG	4	AAAGGTTCGTCATAGTTCGCTGAATTCTGTATGTGGAATGAGGAAGAAACATCCAGCAGGGCTATTGGGTCCGAGTACG
1	0	5882646-5882685	GAGATGATTCGGCCTGGTGTGTGTGCATCTTTTGCTCTC	4	TACTTCTATCACGCCAACGGGAGATGATTCGGCCTGGTGTGTGTGCATCTTTTGCTCTCGGCTATTGGGTCCGAGTACG
1	0	5882810-5882849	AAATGTGGAAGTCAATTTCACAAACATCCAAGGGCTGTA	4	AAAGGTTCGTCATAGTTCGCAAATGTGGAAGTCAATTTCACAAACATCCAAGGGCTGTAGGCTATTGGGTCCGAGTACG
1	0	5883025-5883064	AAACTTGCTGATACCATTGGCAATGTGCTGAATTTCAAG	4	TACTTCTATCACGCCAACGGAAACTTGCTGATACCATTGGCAATGTGCTGAATTTCAAGGGCTATTGGGTCCGAGTACG
1	0	5883065-5883104	TCATTGCTGCCGACGGAGGTGAATCATGTATGTCGTGAT	4	AAAGGTTCGTCATAGTTCGCTCATTGCTGCCGACGGAGGTGAATCATGTATGTCGTGATGGCTATTGGGTCCGAGTACG
1	0	5883176-5883215	AGCAAAGCAAGTTACAAGAGCTTATGTTCTGTTGTGAAG	4	TACTTCTATCACGCCAACGGAGCAAAGCAAGTTACAAGAGCTTATGTTCTGTTGTGAAGGGCTATTGGGTCCGAGTACG
1	0	5883345-5883384	TTCTCCCAAGAAAGCCATGATTTCATGAGAATTTGGCAT	4	AAAGGTTCGTCATAGTTCGCTTCTCCCAAGAAAGCCATGATTTCATGAGAATTTGGCATGGCTATTGGGTCCGAGTACG
1	0	5883397-5883436	GGGAGCTGGACCAGGGCCCTCAATAATCCTTTGTACTGT	4	TACTTCTATCACGCCAACGGGGGAGCTGGACCAGGGCCCTCAATAATCCTTTGTACTGTGGCTATTGGGTCCGAGTACG
1	0	5883654-5883693	AGTTGCTTCATCTGTCAGTTCATTACGCTCATTCTACAG	4	AAAGGTTCGTCATAGTTCGCAGTTGCTTCATCTGTCAGTTCATTACGCTCATTCTACAGGGCTATTGGGTCCGAGTACG
1	0	5883930-5883969	CAATTGACAGACTAGTAATACAAGGGTGAGATGGAGCAC	4	TACTTCTATCACGCCAACGGCAATTGACAGACTAGTAATACAAGGGTGAGATGGAGCACGGCTATTGGGTCCGAGTACG
1	0	5884334-5884373	TAGTTGGACACAATTAATTAACACGACCACCTGTTGACC	4	AAAGGTTCGTCATAGTTCGCTAGTTGGACACAATTAATTAACACGACCACCTGTTGACCGGCTATTGGGTCCGAGTACG
1	0	5884374-5884413	GCAGAGACATGGCTCCTTTCTTGGGAATGAGGCGTATAA	4	TACTTCTATCACGCCAACGGGCAGAGACATGGCTCCTTTCTTGGGAATGAGGCGTATAAGGCTATTGGGTCCGAGTACG
1	0	5884426-5884465	TTTCAGAATGCATTACTGGTTTGCAAGATGGTACTGTCG	4	AAAGGTTCGTCATAGTTCGCTTTCAGAATGCATTACTGGTTTGCAAGATGGTACTGTCGGGCTATTGGGTCCGAGTACG
1	0	5884537-5884576	AGTAGAAGTGAGTTGATTACTTCTGATCAGTGGGTAGCC	4	TACTTCTATCACGCCAACGGAGTAGAAGTGAGTTGATTACTTCTGATCAGTGGGTAGCCGGCTATTGGGTCCGAGTACG
1	0	5884644-5884683	CCCCACCCAAGAGCAGGGTATAATGGGAAAGAAAAGGAG	4	AAAGGTTCGTCATAGTTCGCCCCCACCCAAGAGCAGGGTATAATGGGAAAGAAAAGGAGGGCTATTGGGTCCGAGTACG
1	0	5885245-5885284	AAGTTGCACAGCCTAGCGATGGGATGAGAATGTTATCCT	4	TACTTCTATCACGCCAACGGAAGTTGCACAGCCTAGCGATGGGATGAGAATGTTATCCTGGCTATTGGGTCCGAGTACG
1	0	5885555-5885594	GGATGAGAATGTTAAAGGGGAGACAAACACGCCCATTTC	4	AAAGGTTCGTCATAGTTCGCGGATGAGAATGTTAAAGGGGAGACAAACACGCCCATTTCGGCTATTGGGTCCGAGTACG
1	0	5885624-5885663	GTTTGCAGGATGAGGCCCCTGAAAAGCTGGAAGCAGAAT	4	TACTTCTATCACGCCAACGGGTTTGCAGGATGAGGCCCCTGAAAAGCTGGAAGCAGAATGGCTATTGGGTCCGAGTACG
1	0	5885664-5885703	CTCATGTGGTTTCTGCTCATAAGTGGAACACATTCTTGG	4	AAAGGTTCGTCATAGTTCGCCTCATGTGGTTTCTGCTCATAAGTGGAACACATTCTTGGGGCTATTGGGTCCGAGTACG
1	0	5885715-5885754	CGGGGTCTGGGTTCTTCTGATGTGCAGGGGTAATGAACT	4	TACTTCTATCACGCCAACGGCGGGGTCTGGGTTCTTCTGATGTGCAGGGGTAATGAACTGGCTATTGGGTCCGAGTACG
1	0	5885755-5885794	GAGACCCACTGGTTGACTCCCACAGAACTGAAGATCTGT	4	AAAGGTTCGTCATAGTTCGCGAGACCCACTGGTTGACTCCCACAGAACTGAAGATCTGTGGCTATTGGGTCCGAGTACG
1	0	5885854-5885893	CTCCACTTGCTGCTTGACCACTCTGGTCCTCCATTCATC	4	TACTTCTATCACGCCAACGGCTCCACTTGCTGCTTGACCACTCTGGTCCTCCATTCATCGGCTATTGGGTCCGAGTACG
1	0	5886167-5886206	GGGGAAATTAGGCTACTGATCTATAGCCCATTGTTTCCT	4	AAAGGTTCGTCATAGTTCGCGGGGAAATTAGGCTACTGATCTATAGCCCATTGTTTCCTGGCTATTGGGTCCGAGTACG
1	0	5886207-5886246	ACTGGTGAGGAAAATTTGCCTGCAAACTTGGTTTGAGAT	4	TACTTCTATCACGCCAACGGACTGGTGAGGAAAATTTGCCTGCAAACTTGGTTTGAGATGGCTATTGGGTCCGAGTACG
1	0	5886351-5886390	TACAGTGTTTCTCTCTCTTAACTCTCTGTCCAGAGAAGC	4	AAAGGTTCGTCATAGTTCGCTACAGTGTTTCTCTCTCTTAACTCTCTGTCCAGAGAAGCGGCTATTGGGTCCGAGTACG
1	0	5886432-5886471	ATTCATTTTGTGTGTCCTAGAGGGAAATGTCAGTGACCT	4	TACTTCTATCACGCCAACGGATTCATTTTGTGTGTCCTAGAGGGAAATGTCAGTGACCTGGCTATTGGGTCCGAGTACG
1	0	5886472-5886511	GACCGTCTATCTCAGTATTGTAGGGACTTTCCCCTTCCC	4	AAAGGTTCGTCATAGTTCGCGACCGTCTATCTCAGTATTGTAGGGACTTTCCCCTTCCCGGCTATTGGGTCCGAGTACG
1	0	5886657-5886696	CTGCTGCACTCATCACACTTCACATGCTTCCCAGCACTA	4	TACTTCTATCACGCCAACGGCTGCTGCACTCATCACACTTCACATGCTTCCCAGCACTAGGCTATTGGGTCCGAGTACG
1	0	5886697-5886736	TTGCTGGTGGATGTTTGGGGTCTACACTTTGTAAGGATG	4	AAAGGTTCGTCATAGTTCGCTTGCTGGTGGATGTTTGGGGTCTACACTTTGTAAGGATGGGCTATTGGGTCCGAGTACG
1	0	5886832-5886871	TCCTACTATCCTTTTCTTTCCCCTCTCTAAACAACCAGG	4	TACTTCTATCACGCCAACGGTCCTACTATCCTTTTCTTTCCCCTCTCTAAACAACCAGGGGCTATTGGGTCCGAGTACG
1	0	5886920-5886959	CATGGGCTTTGGAGTCAAGTGTAGGGTCTTGGCTCAGTT	4	AAAGGTTCGTCATAGTTCGCCATGGGCTTTGGAGTCAAGTGTAGGGTCTTGGCTCAGTTGGCTATTGGGTCCGAGTACG
1	0	5886967-5887006	CCCAGGAAGGTTGCTTAACTTCCAGGGTCTTTGCTCCTT	4	TACTTCTATCACGCCAACGGCCCAGGAAGGTTGCTTAACTTCCAGGGTCTTTGCTCCTTGGCTATTGGGTCCGAGTACG
1	0	5887049-5887088	TTGTAGGGATTCTATACCTAAAATGTCTGACCAAGGGCC	4	AAAGGTTCGTCATAGTTCGCTTGTAGGGATTCTATACCTAAAATGTCTGACCAAGGGCCGGCTATTGGGTCCGAGTACG
1	0	5887089-5887128	GATCAGAGTGGAGGCCTTAGGCCATCATCATGAGCTACC	4	TACTTCTATCACGCCAACGGGATCAGAGTGGAGGCCTTAGGCCATCATCATGAGCTACCGGCTATTGGGTCCGAGTACG
1	0	5887129-5887168	GCTTACATCTGTGCTTTACAGGTGCAAAAGATATGGACG	4	AAAGGTTCGTCATAGTTCGCGCTTACATCTGTGCTTTACAGGTGCAAAAGATATGGACGGGCTATTGGGTCCGAGTACG
1	0	5887170-5887209	TACAAGCAAGTTGGCACACTGGTAATTATTAGGCATGAG	4	TACTTCTATCACGCCAACGGTACAAGCAAGTTGGCACACTGGTAATTATTAGGCATGAGGGCTATTGGGTCCGAGTACG
1	0	5887210-5887249	TTTTCATTTGGCTGATGAGGATCCTGAGAGGAGCGAATC	4	AAAGGTTCGTCATAGTTCGCTTTTCATTTGGCTGATGAGGATCCTGAGAGGAGCGAATCGGCTATTGGGTCCGAGTACG
1	0	5887253-5887292	ATCAAGTTTTCTGTTTCCTCTCTTCCGTGTCCTTGTATC	4	TACTTCTATCACGCCAACGGATCAAGTTTTCTGTTTCCTCTCTTCCGTGTCCTTGTATCGGCTATTGGGTCCGAGTACG
1	0	5887293-5887332	CATCAAAACTGTGACACACCTTAGCCTGAACATGGCATG	4	AAAGGTTCGTCATAGTTCGCCATCAAAACTGTGACACACCTTAGCCTGAACATGGCATGGGCTATTGGGTCCGAGTACG
1	0	5887379-5887418	CAGAGGCCACCTGCTTTGTTCCTTGCTTGATGGTCAGTA	4	TACTTCTATCACGCCAACGGCAGAGGCCACCTGCTTTGTTCCTTGCTTGATGGTCAGTAGGCTATTGGGTCCGAGTACG
1	0	5887419-5887458	CCGGCTGCACAAACGGTGGAATGGCACCCTTAATATTGA	4	AAAGGTTCGTCATAGTTCGCCCGGCTGCACAAACGGTGGAATGGCACCCTTAATATTGAGGCTATTGGGTCCGAGTACG
1	0	5887476-5887515	ATATGTGGAAGTGTCATCTGAGTTTACTGGACAGCTCAC	4	TACTTCTATCACGCCAACGGATATGTGGAAGTGTCATCTGAGTTTACTGGACAGCTCACGGCTATTGGGTCCGAGTACG
1	0	5887516-5887555	TTCAGAGTGATGCAAGATACCATGAACTCCTCACCTTTT	4	AAAGGTTCGTCATAGTTCGCTTCAGAGTGATGCAAGATACCATGAACTCCTCACCTTTTGGCTATTGGGTCCGAGTACG
1	0	5887607-5887646	AAATGGAATGGGGTAAGCTTTTCTTGTACACCTTCTTCC	4	TACTTCTATCACGCCAACGGAAATGGAATGGGGTAAGCTTTTCTTGTACACCTTCTTCCGGCTATTGGGTCCGAGTACG
1	0	5887647-5887686	GTGGTGGAGAGCTAAGGCAGAAACCAAGGAAGTATTTCA	4	AAAGGTTCGTCATAGTTCGCGTGGTGGAGAGCTAAGGCAGAAACCAAGGAAGTATTTCAGGCTATTGGGTCCGAGTACG
1	0	5887774-5887813	AAAAGCACTGAAGCATTGCAAACATTTAACAGACGACTG	4	TACTTCTATCACGCCAACGGAAAAGCACTGAAGCATTGCAAACATTTAACAGACGACTGGGCTATTGGGTCCGAGTACG
1	0	5887988-5888027	TGTTGTCTAATGATGCGCCAACTTGCTTGTATTTGTTTC	4	AAAGGTTCGTCATAGTTCGCTGTTGTCTAATGATGCGCCAACTTGCTTGTATTTGTTTCGGCTATTGGGTCCGAGTACG
1	0	5888060-5888099	CTCCCAAGTCCGGGAGGGAAATTTAGCCGAGCTTAAGAA	4	TACTTCTATCACGCCAACGGCTCCCAAGTCCGGGAGGGAAATTTAGCCGAGCTTAAGAAGGCTATTGGGTCCGAGTACG
1	0	5889127-5889166	CTGCCGTCACTTGCTCAAGTCAAGCCTCAGACTGTCTTA	4	AAAGGTTCGTCATAGTTCGCCTGCCGTCACTTGCTCAAGTCAAGCCTCAGACTGTCTTAGGCTATTGGGTCCGAGTACG
1	0	5889168-5889207	GTTAGTCCCTGAATGACGGTGACACCAAGGTGCACTTCC	4	TACTTCTATCACGCCAACGGGTTAGTCCCTGAATGACGGTGACACCAAGGTGCACTTCCGGCTATTGGGTCCGAGTACG
1	0	5889208-5889247	CAGGTTCAAAAGCATTTCCATCTGCTAGTTCTTCTGCGC	4	AAAGGTTCGTCATAGTTCGCCAGGTTCAAAAGCATTTCCATCTGCTAGTTCTTCTGCGCGGCTATTGGGTCCGAGTACG
1	0	5889258-5889297	AAATCTCTCTGCTCCCAACCCTCGACCTATATTTTATCC	4	TACTTCTATCACGCCAACGGAAATCTCTCTGCTCCCAACCCTCGACCTATATTTTATCCGGCTATTGGGTCCGAGTACG
1	0	5889386-5889425	AGTCTGAGTCTGTTAACAGTGCATAGATCTGGCACATAG	4	AAAGGTTCGTCATAGTTCGCAGTCTGAGTCTGTTAACAGTGCATAGATCTGGCACATAGGGCTATTGGGTCCGAGTACG
1	0	5890257-5890296	ATAAGCCCTAACATTGATCTCCCTGTTGATAAGCTGCAT	4	TACTTCTATCACGCCAACGGATAAGCCCTAACATTGATCTCCCTGTTGATAAGCTGCATGGCTATTGGGTCCGAGTACG
1	0	5890329-5890368	TCCAAAGAATATAGTTCACATCCCAAACTGTGTGCAGAC	4	AAAGGTTCGTCATAGTTCGCTCCAAAGAATATAGTTCACATCCCAAACTGTGTGCAGACGGCTATTGGGTCCGAGTACG
1	0	5890369-5890408	CTGCCATTGGAACGGTCCTGTAATGTCTAAGACATGAAG	4	TACTTCTATCACGCCAACGGCTGCCATTGGAACGGTCCTGTAATGTCTAAGACATGAAGGGCTATTGGGTCCGAGTACG
1	0	5890446-5890485	CCTGAGCACTGACAAACTTGGTCAAAGCCCCTGTGATCT	4	AAAGGTTCGTCATAGTTCGCCCTGAGCACTGACAAACTTGGTCAAAGCCCCTGTGATCTGGCTATTGGGTCCGAGTACG
1	0	5890548-5890587	TAAAATGTTTAGAGTGACTGGTTGGATCTCAACCTGCAG	4	TACTTCTATCACGCCAACGGTAAAATGTTTAGAGTGACTGGTTGGATCTCAACCTGCAGGGCTATTGGGTCCGAGTACG
1	0	5890594-5890633	AATGATTTCTTATCAAACTACTGCTCCGTTATGTGCCCG	4	AAAGGTTCGTCATAGTTCGCAATGATTTCTTATCAAACTACTGCTCCGTTATGTGCCCGGGCTATTGGGTCCGAGTACG
1	0	5890634-5890673	GTAAGGGCTGTGAAAGGAAAGGCAATTAATCCGCTGATG	4	TACTTCTATCACGCCAACGGGTAAGGGCTGTGAAAGGAAAGGCAATTAATCCGCTGATGGGCTATTGGGTCCGAGTACG
1	0	5890689-5890728	CAGTCCTCTGACAACCTAGGCGCCCTTCAATAAGCGATG	4	AAAGGTTCGTCATAGTTCGCCAGTCCTCTGACAACCTAGGCGCCCTTCAATAAGCGATGGGCTATTGGGTCCGAGTACG
1	0	5890865-5890904	CACACACAGCCCCTGAGAGGGCCCTTAAAATTCACCAAA	4	TACTTCTATCACGCCAACGGCACACACAGCCCCTGAGAGGGCCCTTAAAATTCACCAAAGGCTATTGGGTCCGAGTACG
1	0	5890905-5890944	AGGCTGCATTGGAGGTCAGAAATATTCCAGCAAAGGCTG	4	AAAGGTTCGTCATAGTTCGCAGGCTGCATTGGAGGTCAGAAATATTCCAGCAAAGGCTGGGCTATTGGGTCCGAGTACG
1	0	5890970-5891009	ATGAATAGCCACTTAACCCTCCTCATTTCTCGTAATCCG	4	TACTTCTATCACGCCAACGGATGAATAGCCACTTAACCCTCCTCATTTCTCGTAATCCGGGCTATTGGGTCCGAGTACG
1	0	5891022-5891061	GCTCCGCTTGCTGGGAGGATGAAGTTCTGAAACCAAACT	4	AAAGGTTCGTCATAGTTCGCGCTCCGCTTGCTGGGAGGATGAAGTTCTGAAACCAAACTGGCTATTGGGTCCGAGTACG
1	0	5891088-5891127	TGGGAGCTGAAGGGATGTGAAAGTGGTCACGTGACAACT	4	TACTTCTATCACGCCAACGGTGGGAGCTGAAGGGATGTGAAAGTGGTCACGTGACAACTGGCTATTGGGTCCGAGTACG
1	0	5891146-5891185	GTGTGACAGGTGGTGACACGTGGTACTGCTGCAGTAAGA	4	AAAGGTTCGTCATAGTTCGCGTGTGACAGGTGGTGACACGTGGTACTGCTGCAGTAAGAGGCTATTGGGTCCGAGTACG
1	0	5891223-5891262	CTTGGCCATGCCTCTCATTGTTGGTGGAACCAGGGAAAT	4	TACTTCTATCACGCCAACGGCTTGGCCATGCCTCTCATTGTTGGTGGAACCAGGGAAATGGCTATTGGGTCCGAGTACG
1	0	5891512-5891551	TTTTCTGGGACCGTAACTGTGTGTAGGGCTGTTATGTTC	4	AAAGGTTCGTCATAGTTCGCTTTTCTGGGACCGTAACTGTGTGTAGGGCTGTTATGTTCGGCTATTGGGTCCGAGTACG
1	0	5891560-5891599	CTGAAAGAGCATTTGGTTATTCTGGGTACAGATCCAGAG	4	TACTTCTATCACGCCAACGGCTGAAAGAGCATTTGGTTATTCTGGGTACAGATCCAGAGGGCTATTGGGTCCGAGTACG
1	0	5891600-5891639	CAGATATTCTGGTCTGCTCTGTCTTCCCAGCATTAACTC	4	AAAGGTTCGTCATAGTTCGCCAGATATTCTGGTCTGCTCTGTCTTCCCAGCATTAACTCGGCTATTGGGTCCGAGTACG
1	0	5891708-5891747	GGGGAGTTGGAGAAAATGTGTAACACTGCTGACTTTCTT	4	TACTTCTATCACGCCAACGGGGGGAGTTGGAGAAAATGTGTAACACTGCTGACTTTCTTGGCTATTGGGTCCGAGTACG
1	0	5891839-5891878	AGAACACTGCAACCATGAATTAAGGTTGCCTCTTTTGAA	4	AAAGGTTCGTCATAGTTCGCAGAACACTGCAACCATGAATTAAGGTTGCCTCTTTTGAAGGCTATTGGGTCCGAGTACG
1	0	5891918-5891957	AGTGGGAATTTATGGTCAATAAGAAAACCTGCTTGGAGG	4	TACTTCTATCACGCCAACGGAGTGGGAATTTATGGTCAATAAGAAAACCTGCTTGGAGGGGCTATTGGGTCCGAGTACG
1	0	5892017-5892056	TTTTCCTGGGAAGCTAATTGGGTTTACAGTAGAAAGAGG	4	AAAGGTTCGTCATAGTTCGCTTTTCCTGGGAAGCTAATTGGGTTTACAGTAGAAAGAGGGGCTATTGGGTCCGAGTACG
1	0	5892089-5892128	GCCGGAGAAGAGTGAATTTTCCCTTATAGATTGAGAAGG	4	TACTTCTATCACGCCAACGGGCCGGAGAAGAGTGAATTTTCCCTTATAGATTGAGAAGGGGCTATTGGGTCCGAGTACG
1	0	5892150-5892189	CCCCATCGACAGCACTGTAGTACCGAAATGGTTCATCTG	4	AAAGGTTCGTCATAGTTCGCCCCCATCGACAGCACTGTAGTACCGAAATGGTTCATCTGGGCTATTGGGTCCGAGTACG
1	0	5892190-5892229	GGATTTACATCACACTGGGAAGGCAAATGTGTGAATTCA	4	TACTTCTATCACGCCAACGGGGATTTACATCACACTGGGAAGGCAAATGTGTGAATTCAGGCTATTGGGTCCGAGTACG
1	0	5892336-5892375	TACTGCTTCAAAGAGCTGTGGAAACCTTCTTATTCACTG	4	AAAGGTTCGTCATAGTTCGCTACTGCTTCAAAGAGCTGTGGAAACCTTCTTATTCACTGGGCTATTGGGTCCGAGTACG
1	0	5892385-5892424	TGTCTGGTACAAGATAGGAGCAGTGAATTAACAGGAAGG	4	TACTTCTATCACGCCAACGGTGTCTGGTACAAGATAGGAGCAGTGAATTAACAGGAAGGGGCTATTGGGTCCGAGTACG
1	0	5892431-5892470	GTGGAATGCAATTGACTGGCGTGGTGGCAAAGCAAGAAT	4	AAAGGTTCGTCATAGTTCGCGTGGAATGCAATTGACTGGCGTGGTGGCAAAGCAAGAATGGCTATTGGGTCCGAGTACG
1	0	5892498-5892537	TCTGTGACCTCCTCTGTTATCAACAGTTGTGTAGATTCC	4	TACTTCTATCACGCCAACGGTCTGTGACCTCCTCTGTTATCAACAGTTGTGTAGATTCCGGCTATTGGGTCCGAGTACG
1	0	5892586-5892625	AATTGAAGTCAGGAGACCAGTCCTAGGGGTATTTTGTTC	4	AAAGGTTCGTCATAGTTCGCAATTGAAGTCAGGAGACCAGTCCTAGGGGTATTTTGTTCGGCTATTGGGTCCGAGTACG
1	0	5892651-5892690	TTAAAATTGTGATCATCACAATTGCTCAGTGGAAGCGGA	4	TACTTCTATCACGCCAACGGTTAAAATTGTGATCATCACAATTGCTCAGTGGAAGCGGAGGCTATTGGGTCCGAGTACG
1	0	5892748-5892787	CTGCAAACTGTACCCAGCTGGCTTCCAGCAGTCTTTCAT	4	AAAGGTTCGTCATAGTTCGCCTGCAAACTGTACCCAGCTGGCTTCCAGCAGTCTTTCATGGCTATTGGGTCCGAGTACG
1	0	5892920-5892959	ACAGACATTTCTAGCCAAGGAGATGACTTGAAATGAACC	4	TACTTCTATCACGCCAACGGACAGACATTTCTAGCCAAGGAGATGACTTGAAATGAACCGGCTATTGGGTCCGAGTACG
1	0	5892960-5892999	AATGTATCCACGCACATCCTGCTATGTGAAAGTTCACTG	4	AAAGGTTCGTCATAGTTCGCAATGTATCCACGCACATCCTGCTATGTGAAAGTTCACTGGGCTATTGGGTCCGAGTACG
1	0	5893010-5893049	CCTTCCAGGCTTATGGGCAACAGACACACAGCTAGTTGA	4	TACTTCTATCACGCCAACGGCCTTCCAGGCTTATGGGCAACAGACACACAGCTAGTTGAGGCTATTGGGTCCGAGTACG
1	0	5894871-5894910	CATGTAACACACTGTGAAAGAGCCACTAGGGGTGCACAG	4	AAAGGTTCGTCATAGTTCGCCATGTAACACACTGTGAAAGAGCCACTAGGGGTGCACAGGGCTATTGGGTCCGAGTACG
1	0	5894917-5894956	CGCTTCCTGGCTTACGTGACTGGAGGATCTTGCCTTAGT	4	TACTTCTATCACGCCAACGGCGCTTCCTGGCTTACGTGACTGGAGGATCTTGCCTTAGTGGCTATTGGGTCCGAGTACG
1	0	5895019-5895058	CTACTTCAAGAAGGCTGGAAATGATGTTTGTAAACCAGC	4	AAAGGTTCGTCATAGTTCGCCTACTTCAAGAAGGCTGGAAATGATGTTTGTAAACCAGCGGCTATTGGGTCCGAGTACG
1	0	5895059-5895098	TGTAAGCACAACACTGGGCTCTCCTAGGCTTTTAGACAG	4	TACTTCTATCACGCCAACGGTGTAAGCACAACACTGGGCTCTCCTAGGCTTTTAGACAGGGCTATTGGGTCCGAGTACG
1	0	5895321-5895360	AAGGAAAATCCACATTCCTGCAGATAATTTGTTCCATGG	4	AAAGGTTCGTCATAGTTCGCAAGGAAAATCCACATTCCTGCAGATAATTTGTTCCATGGGGCTATTGGGTCCGAGTACG
1	0	5895369-5895408	CCAGTATTTATCACTTGTGAAGCGGTAAAGGACAGTCTC	4	TACTTCTATCACGCCAACGGCCAGTATTTATCACTTGTGAAGCGGTAAAGGACAGTCTCGGCTATTGGGTCCGAGTACG
1	0	5895491-5895530	ATTTCCAACAAAATATGCTTTGTGGAATCCATTCCGCTG	4	AAAGGTTCGTCATAGTTCGCATTTCCAACAAAATATGCTTTGTGGAATCCATTCCGCTGGGCTATTGGGTCCGAGTACG
1	0	5895639-5895678	TGAAGATGAAAGGCATCTAATTTGTTCAGTCCCTCTTGC	4	TACTTCTATCACGCCAACGGTGAAGATGAAAGGCATCTAATTTGTTCAGTCCCTCTTGCGGCTATTGGGTCCGAGTACG
1	0	5895679-5895718	CTGAAATTTTGCTTCCTTTGACTCTTGGATGATCTCGGC	4	AAAGGTTCGTCATAGTTCGCCTGAAATTTTGCTTCCTTTGACTCTTGGATGATCTCGGCGGCTATTGGGTCCGAGTACG
1	0	5895721-5895760	GAGGTTACCCCAGCTTTGACGTGGAGAATCCTGTCCGTA	4	TACTTCTATCACGCCAACGGGAGGTTACCCCAGCTTTGACGTGGAGAATCCTGTCCGTAGGCTATTGGGTCCGAGTACG
1	0	5895853-5895892	TGCTTAAGCAGAACTACTTGTTTTCGAAAGACTAGCCTC	4	AAAGGTTCGTCATAGTTCGCTGCTTAAGCAGAACTACTTGTTTTCGAAAGACTAGCCTCGGCTATTGGGTCCGAGTACG
1	0	5895923-5895962	CCCCTTGTCACATGATATATTCCCAACAAACACACGCTC	4	TACTTCTATCACGCCAACGGCCCCTTGTCACATGATATATTCCCAACAAACACACGCTCGGCTATTGGGTCCGAGTACG
1	0	5895963-5896002	CAAGTCATTTAGGGCTTCCTGTGGAGACATCAGGGATTG	4	AAAGGTTCGTCATAGTTCGCCAAGTCATTTAGGGCTTCCTGTGGAGACATCAGGGATTGGGCTATTGGGTCCGAGTACG
1	0	5896005-5896044	TGCTGCTCTCACTGTGTGTGACTAAATAGCTAATTTCAC	4	TACTTCTATCACGCCAACGGTGCTGCTCTCACTGTGTGTGACTAAATAGCTAATTTCACGGCTATTGGGTCCGAGTACG
1	0	5896148-5896187	TAAAATCTAGCATTGACCCTTTATGCGTTAATGTCGGGG	4	AAAGGTTCGTCATAGTTCGCTAAAATCTAGCATTGACCCTTTATGCGTTAATGTCGGGGGGCTATTGGGTCCGAGTACG
1	0	5896188-5896227	CAAGTACAAAGTGAAAATCCACACTGTGATTGCATAGCG	4	TACTTCTATCACGCCAACGGCAAGTACAAAGTGAAAATCCACACTGTGATTGCATAGCGGGCTATTGGGTCCGAGTACG
1	0	5896240-5896279	TTTGAACTGTTTGTAAAGCAAAACTGAGATGTGTGTGGG	4	AAAGGTTCGTCATAGTTCGCTTTGAACTGTTTGTAAAGCAAAACTGAGATGTGTGTGGGGGCTATTGGGTCCGAGTACG
1	0	5896349-5896388	AAAACGATGCTTTTCAGGAACTGGGTTCTAATGGATGTT	4	TACTTCTATCACGCCAACGGAAAACGATGCTTTTCAGGAACTGGGTTCTAATGGATGTTGGCTATTGGGTCCGAGTACG
1	0	5896525-5896564	AACAAAGTAGTCAGTGAGTGAAGAGAGCGTGAGTAAGAG	4	AAAGGTTCGTCATAGTTCGCAACAAAGTAGTCAGTGAGTGAAGAGAGCGTGAGTAAGAGGGCTATTGGGTCCGAGTACG
1	0	5896610-5896649	CTGCTGGCACCTGTGCCATGGAGGTAATATGTGATGACA	4	TACTTCTATCACGCCAACGGCTGCTGGCACCTGTGCCATGGAGGTAATATGTGATGACAGGCTATTGGGTCCGAGTACG
1	0	5896650-5896689	ATGTGCATGGCAATGATTAAGTGAAGCGAACTGCAGGGA	4	AAAGGTTCGTCATAGTTCGCATGTGCATGGCAATGATTAAGTGAAGCGAACTGCAGGGAGGCTATTGGGTCCGAGTACG
1	0	5896690-5896729	ATGACCTGCTTATTCACTGTTCTACTCCTCCTGTCTGGG	4	TACTTCTATCACGCCAACGGATGACCTGCTTATTCACTGTTCTACTCCTCCTGTCTGGGGGCTATTGGGTCCGAGTACG
1	0	5897258-5897297	CCTCACATTCTCTCTCTCAGGACTGGTGTCCACTCGTGT	4	AAAGGTTCGTCATAGTTCGCCCTCACATTCTCTCTCTCAGGACTGGTGTCCACTCGTGTGGCTATTGGGTCCGAGTACG
1	0	5897385-5897424	ATTTCCCTCAGGATCGATGCTTTCCACTCTATTTGTATG	4	TACTTCTATCACGCCAACGGATTTCCCTCAGGATCGATGCTTTCCACTCTATTTGTATGGGCTATTGGGTCCGAGTACG
1	0	5897787-5897826	ATTTAGCACCAGGTCTCTGTATAACACCAACTATCCTGG	4	AAAGGTTCGTCATAGTTCGCATTTAGCACCAGGTCTCTGTATAACACCAACTATCCTGGGGCTATTGGGTCCGAGTACG
1	0	5897940-5897979	AAACAGACACTGGGAAATAGTTGTGTGTGATGATAACCC	4	TACTTCTATCACGCCAACGGAAACAGACACTGGGAAATAGTTGTGTGTGATGATAACCCGGCTATTGGGTCCGAGTACG
1	0	5897980-5898019	TGGGTTTGCTTTTCCGTGATGCTCAGTATAAGGAAGACT	4	AAAGGTTCGTCATAGTTCGCTGGGTTTGCTTTTCCGTGATGCTCAGTATAAGGAAGACTGGCTATTGGGTCCGAGTACG
1	0	5898024-5898063	GAGGGTCTTAGATCCGTAGGTGACGGCGTCTTGCTGTTT	4	TACTTCTATCACGCCAACGGGAGGGTCTTAGATCCGTAGGTGACGGCGTCTTGCTGTTTGGCTATTGGGTCCGAGTACG
1	0	5898078-5898117	GGCACTGGAGCCGCGTGATTATTAGGCGAAAGGGAAAAT	4	AAAGGTTCGTCATAGTTCGCGGCACTGGAGCCGCGTGATTATTAGGCGAAAGGGAAAATGGCTATTGGGTCCGAGTACG
1	0	5898118-5898157	TACAGAGCACGGGGCCCTCTGAGGGTACTTTACAAAACT	4	TACTTCTATCACGCCAACGGTACAGAGCACGGGGCCCTCTGAGGGTACTTTACAAAACTGGCTATTGGGTCCGAGTACG
1	0	5898158-5898197	CTGTCCACTGAATGAGTCTTCTCAGCAGCATCGTGAGGT	4	AAAGGTTCGTCATAGTTCGCCTGTCCACTGAATGAGTCTTCTCAGCAGCATCGTGAGGTGGCTATTGGGTCCGAGTACG
1	0	5898199-5898238	GTGAGCGCCTCATGGTACCAAGAAACCAAGATGCTTGGA	4	TACTTCTATCACGCCAACGGGTGAGCGCCTCATGGTACCAAGAAACCAAGATGCTTGGAGGCTATTGGGTCCGAGTACG
1	0	5898254-5898293	CATCATTCAGGACAGCCGAGGTGTGTTTGACCCCAAAGA	4	AAAGGTTCGTCATAGTTCGCCATCATTCAGGACAGCCGAGGTGTGTTTGACCCCAAAGAGGCTATTGGGTCCGAGTACG
1	0	5898315-5898354	CCTGCTCGGCTCGCCTGCGTATTGTGAGTTTACTTCACT	4	TACTTCTATCACGCCAACGGCCTGCTCGGCTCGCCTGCGTATTGTGAGTTTACTTCACTGGCTATTGGGTCCGAGTACG
1	0	5898372-5898411	GTAAGGACCTAGTTTAATTCCAAAAGTAGGCATGAGGCC	4	AAAGGTTCGTCATAGTTCGCGTAAGGACCTAGTTTAATTCCAAAAGTAGGCATGAGGCCGGCTATTGGGTCCGAGTACG
1	0	5898412-5898451	TGTGAGCATGTGCTCCCTTGTGAGTGGACAATGACAGAT	4	TACTTCTATCACGCCAACGGTGTGAGCATGTGCTCCCTTGTGAGTGGACAATGACAGATGGCTATTGGGTCCGAGTACG
1	0	5898562-5898601	GGAGAGCGGCTTGCATGTCATGTGACCCAGATAACCTTT	4	AAAGGTTCGTCATAGTTCGCGGAGAGCGGCTTGCATGTCATGTGACCCAGATAACCTTTGGCTATTGGGTCCGAGTACG
1	0	5898619-5898658	GCTGCCGTTATTAAATATTTCAGACGTGGTCAAACTGAG	4	TACTTCTATCACGCCAACGGGCTGCCGTTATTAAATATTTCAGACGTGGTCAAACTGAGGGCTATTGGGTCCGAGTACG
1	0	5898659-5898698	CTCCATCCTGCAGTAAAAGGTAAATAGCAGGCCAGTGTC	4	AAAGGTTCGTCATAGTTCGCCTCCATCCTGCAGTAAAAGGTAAATAGCAGGCCAGTGTCGGCTATTGGGTCCGAGTACG
1	0	5898699-5898738	CGTCTAGAGTGCTCGGTGCTGATTCACCCTCAGACTGTT	4	TACTTCTATCACGCCAACGGCGTCTAGAGTGCTCGGTGCTGATTCACCCTCAGACTGTTGGCTATTGGGTCCGAGTACG
1	0	5898740-5898779	TTCTACGGAACGAAAATAAAGTGCTCATCCTCAAATCCG	4	AAAGGTTCGTCATAGTTCGCTTCTACGGAACGAAAATAAAGTGCTCATCCTCAAATCCGGGCTATTGGGTCCGAGTACG
1	0	5899349-5899388	GGCAAATGAACACATGACCAAACACATGGTGAAGACTCA	4	TACTTCTATCACGCCAACGGGGCAAATGAACACATGACCAAACACATGGTGAAGACTCAGGCTATTGGGTCCGAGTACG
1	0	5899431-5899470	TGCAGGCCCTATAAGAAATAGATGAAGTTCTAGTGGGAC	4	AAAGGTTCGTCATAGTTCGCTGCAGGCCCTATAAGAAATAGATGAAGTTCTAGTGGGACGGCTATTGGGTCCGAGTACG
1	0	5899511-5899550	AACAATTGTGTGAACACTAGTGAATTCTGTCCTGAACCG	4	TACTTCTATCACGCCAACGGAACAATTGTGTGAACACTAGTGAATTCTGTCCTGAACCGGGCTATTGGGTCCGAGTACG
1	0	5899551-5899590	GAATGTTACAGGCACAGCTCGTGTCATTGAAGCAAGCAG	4	AAAGGTTCGTCATAGTTCGCGAATGTTACAGGCACAGCTCGTGTCATTGAAGCAAGCAGGGCTATTGGGTCCGAGTACG
1	0	5899611-5899650	TCTTGAGGAAGCTATTTCATGAGGAAATACTGTGTGGCT	4	TACTTCTATCACGCCAACGGTCTTGAGGAAGCTATTTCATGAGGAAATACTGTGTGGCTGGCTATTGGGTCCGAGTACG
1	0	5899691-5899730	AAAACTGCACAGGAGCTTGAGGTGAGAAGTTGTTGCAAG	4	AAAGGTTCGTCATAGTTCGCAAAACTGCACAGGAGCTTGAGGTGAGAAGTTGTTGCAAGGGCTATTGGGTCCGAGTACG
1	0	5900007-5900046	TTTATCCATGTATTCAACACATTCGCATCCAGTGAGCTG	4	TACTTCTATCACGCCAACGGTTTATCCATGTATTCAACACATTCGCATCCAGTGAGCTGGGCTATTGGGTCCGAGTACG
1	0	5900063-5900102	CTTGAACAGTAAGGACAGGTTCCTGCCCTCCTGGTGGTA	4	AAAGGTTCGTCATAGTTCGCCTTGAACAGTAAGGACAGGTTCCTGCCCTCCTGGTGGTAGGCTATTGGGTCCGAGTACG
1	0	5900103-5900142	CTGTATTCTCAGCATGTGAGGTCAGGAAAGCAGGACAGT	4	TACTTCTATCACGCCAACGGCTGTATTCTCAGCATGTGAGGTCAGGAAAGCAGGACAGTGGCTATTGGGTCCGAGTACG
1	0	5900143-5900182	GTAGTTGACATTCGCCCGAATTTAGTGGTCAGTGTAAAG	4	AAAGGTTCGTCATAGTTCGCGTAGTTGACATTCGCCCGAATTTAGTGGTCAGTGTAAAGGGCTATTGGGTCCGAGTACG
1	0	5900230-5900269	ACGGCACCTGCCTTTGTATCTCCTCTCACTAAAATCAGA	4	TACTTCTATCACGCCAACGGACGGCACCTGCCTTTGTATCTCCTCTCACTAAAATCAGAGGCTATTGGGTCCGAGTACG
1	0	5900270-5900309	AGGGCCGTATTCACTTTGTGTATCAAGAACAAATTGGGC	4	AAAGGTTCGTCATAGTTCGCAGGGCCGTATTCACTTTGTGTATCAAGAACAAATTGGGCGGCTATTGGGTCCGAGTACG
1	0	5900367-5900406	TTTTGAGTGTACTCTTCTGCCATTTGCCACGTGTGTGTG	4	TACTTCTATCACGCCAACGGTTTTGAGTGTACTCTTCTGCCATTTGCCACGTGTGTGTGGGCTATTGGGTCCGAGTACG
1	0	5900422-5900461	AAGATGAAGAAGTCTTCATATGGTCACCAGGAAGAGAGG	4	AAAGGTTCGTCATAGTTCGCAAGATGAAGAAGTCTTCATATGGTCACCAGGAAGAGAGGGGCTATTGGGTCCGAGTACG
1	0	5900462-5900501	GTTGAGAGGAGTCAGACGCGGGACGAGAGTTACAAGTTA	4	TACTTCTATCACGCCAACGGGTTGAGAGGAGTCAGACGCGGGACGAGAGTTACAAGTTAGGCTATTGGGTCCGAGTACG
1	0	5900502-5900541	AGGTTAGAAATCAATGCAGAGAACAGTGGGCTCCTAAGA	4	AAAGGTTCGTCATAGTTCGCAGGTTAGAAATCAATGCAGAGAACAGTGGGCTCCTAAGAGGCTATTGGGTCCGAGTACG
1	0	5900574-5900613	AATAGCACCTGAGATACTCCTGCTGTCTATTTCACTCAG	4	TACTTCTATCACGCCAACGGAATAGCACCTGAGATACTCCTGCTGTCTATTTCACTCAGGGCTATTGGGTCCGAGTACG
1	0	5900732-5900771	TAGAACTCAGATTCCCAGGACCACTCAGTATTATCAGCA	4	AAAGGTTCGTCATAGTTCGCTAGAACTCAGATTCCCAGGACCACTCAGTATTATCAGCAGGCTATTGGGTCCGAGTACG
1	0	5900868-5900907	ATCTACTGGCAAGGTGGCTATTGTGGCTGAATAAGATTC	4	TACTTCTATCACGCCAACGGATCTACTGGCAAGGTGGCTATTGTGGCTGAATAAGATTCGGCTATTGGGTCCGAGTACG
1	0	5901065-5901104	CCAGCCTCAGCTTCTCACATTTCTCAGGCACCACTGGTA	4	AAAGGTTCGTCATAGTTCGCCCAGCCTCAGCTTCTCACATTTCTCAGGCACCACTGGTAGGCTATTGGGTCCGAGTACG
1	0	5901206-5901245	GCTTTGAAATAGAGCACAGTGACACATAGGCCTGGCTGT	4	TACTTCTATCACGCCAACGGGCTTTGAAATAGAGCACAGTGACACATAGGCCTGGCTGTGGCTATTGGGTCCGAGTACG
1	0	5901318-5901357	TTTTCCTACAATTAAGCCAGGAACTAGTACCGGCTCCAC	4	AAAGGTTCGTCATAGTTCGCTTTTCCTACAATTAAGCCAGGAACTAGTACCGGCTCCACGGCTATTGGGTCCGAGTACG
1	0	5901386-5901425	GTGCTTGTGTCCTCAGCGTTACAGCGACAGCTCTTCTAG	4	TACTTCTATCACGCCAACGGGTGCTTGTGTCCTCAGCGTTACAGCGACAGCTCTTCTAGGGCTATTGGGTCCGAGTACG
1	0	5901426-5901465	TTCTTGCCCTCATTTCTTCCTTGAGGCATATGACAGCAG	4	AAAGGTTCGTCATAGTTCGCTTCTTGCCCTCATTTCTTCCTTGAGGCATATGACAGCAGGGCTATTGGGTCCGAGTACG
1	0	5901561-5901600	CCCCACTTGGGCAAATGTAAATGAAGGTATGGTTAAGTG	4	TACTTCTATCACGCCAACGGCCCCACTTGGGCAAATGTAAATGAAGGTATGGTTAAGTGGGCTATTGGGTCCGAGTACG
1	0	5901634-5901673	TTTGGTTCCAAACTCCATGATCCAGATATAGCTCCACTT	4	AAAGGTTCGTCATAGTTCGCTTTGGTTCCAAACTCCATGATCCAGATATAGCTCCACTTGGCTATTGGGTCCGAGTACG
1	0	5901735-5901774	ACTTAATCAATTCCAACTGCATATGGAGGCATTGGTACG	4	TACTTCTATCACGCCAACGGACTTAATCAATTCCAACTGCATATGGAGGCATTGGTACGGGCTATTGGGTCCGAGTACG
1	0	5901970-5902009	AAAGGGACTACACCTGTTCCTGGACATTGTAAATTCCAT	4	AAAGGTTCGTCATAGTTCGCAAAGGGACTACACCTGTTCCTGGACATTGTAAATTCCATGGCTATTGGGTCCGAGTACG
1	0	5902121-5902160	ATAGTGGATTTGCAGACTGGGAGTAATAGGATGGTCTTG	4	TACTTCTATCACGCCAACGGATAGTGGATTTGCAGACTGGGAGTAATAGGATGGTCTTGGGCTATTGGGTCCGAGTACG
1	0	5902199-5902238	CTGCTTGGGGTGAGCCAGTGTACACAAATGGCGTATGTT	4	AAAGGTTCGTCATAGTTCGCCTGCTTGGGGTGAGCCAGTGTACACAAATGGCGTATGTTGGCTATTGGGTCCGAGTACG
1	0	5902485-5902524	AATTTGTCTGTTTTGTTTCTGAGCAAAACCAGGTGTTCC	4	TACTTCTATCACGCCAACGGAATTTGTCTGTTTTGTTTCTGAGCAAAACCAGGTGTTCCGGCTATTGGGTCCGAGTACG
1	0	5902549-5902588	GATATCACTAACTTCCTTGAGTGAGCTCTCATTCCATGC	4	AAAGGTTCGTCATAGTTCGCGATATCACTAACTTCCTTGAGTGAGCTCTCATTCCATGCGGCTATTGGGTCCGAGTACG
1	0	5902612-5902651	AATCGCACTGATTTCTTAGAGTGGCCTTCTGTTACACTC	4	TACTTCTATCACGCCAACGGAATCGCACTGATTTCTTAGAGTGGCCTTCTGTTACACTCGGCTATTGGGTCCGAGTACG
1	0	5903492-5903531	TCTTATCTTTGCTGTCATGTGTATCTCGTCCTCAAACAC	4	AAAGGTTCGTCATAGTTCGCTCTTATCTTTGCTGTCATGTGTATCTCGTCCTCAAACACGGCTATTGGGTCCGAGTACG
1	0	5903533-5903572	CACACATCTCACGTTAGGAGCAATTAGCACAGGGCTGGA	4	TACTTCTATCACGCCAACGGCACACATCTCACGTTAGGAGCAATTAGCACAGGGCTGGAGGCTATTGGGTCCGAGTACG
1	0	5903642-5903681	ATGCTTTCTCTTTCAGGATTATGTCATTGTCAGGCTGAG	4	AAAGGTTCGTCATAGTTCGCATGCTTTCTCTTTCAGGATTATGTCATTGTCAGGCTGAGGGCTATTGGGTCCGAGTACG
1	0	5903958-5903997	ATTTATTTACATTTCAAAGCCAGTGCAGACATGTGCTGG	4	TACTTCTATCACGCCAACGGATTTATTTACATTTCAAAGCCAGTGCAGACATGTGCTGGGGCTATTGGGTCCGAGTACG
1	0	5903998-5904037	ATTTCCCCTCTTCCATCTCATTCGTATCCTATCGTAAGC	4	AAAGGTTCGTCATAGTTCGCATTTCCCCTCTTCCATCTCATTCGTATCCTATCGTAAGCGGCTATTGGGTCCGAGTACG
1	0	5904073-5904112	AAACAATTCCAGTCAAGCACACTCTATGTCAGTTATGGC	4	TACTTCTATCACGCCAACGGAAACAATTCCAGTCAAGCACACTCTATGTCAGTTATGGCGGCTATTGGGTCCGAGTACG
1	0	5904156-5904195	CAGAGCCCTGGCGAGGTCACTATGCTGTCACATAAATGG	4	AAAGGTTCGTCATAGTTCGCCAGAGCCCTGGCGAGGTCACTATGCTGTCACATAAATGGGGCTATTGGGTCCGAGTACG
1	0	5904196-5904235	ACTTTGAGCCATGGGCTGCATTCACAGTTTTCATTTGCC	4	TACTTCTATCACGCCAACGGACTTTGAGCCATGGGCTGCATTCACAGTTTTCATTTGCCGGCTATTGGGTCCGAGTACG
1	0	5904236-5904275	CTTGAAAGTTGAGGACATCCAGAACTACTGAAGAAGGCC	4	AAAGGTTCGTCATAGTTCGCCTTGAAAGTTGAGGACATCCAGAACTACTGAAGAAGGCCGGCTATTGGGTCCGAGTACG
1	0	5904280-5904319	ATTTGGAAACTTCAATGGCTTTGGTTTATGGAAGCAGTC	4	TACTTCTATCACGCCAACGGATTTGGAAACTTCAATGGCTTTGGTTTATGGAAGCAGTCGGCTATTGGGTCCGAGTACG
1	0	5904379-5904418	TTTATCAGCCAAGTTACTGTCAAAGGAATACACAGCTGC	4	AAAGGTTCGTCATAGTTCGCTTTATCAGCCAAGTTACTGTCAAAGGAATACACAGCTGCGGCTATTGGGTCCGAGTACG
1	0	5904436-5904475	ATGGAAGAAGGTCTACTTCATTTTGCTGCCAATATCCTC	4	TACTTCTATCACGCCAACGGATGGAAGAAGGTCTACTTCATTTTGCTGCCAATATCCTCGGCTATTGGGTCCGAGTACG
1	0	5904476-5904515	AATAACAGTAAATGCAAGATCCTCCTCAACAGGGCCCCG	4	AAAGGTTCGTCATAGTTCGCAATAACAGTAAATGCAAGATCCTCCTCAACAGGGCCCCGGGCTATTGGGTCCGAGTACG
1	0	5904638-5904677	CAAAGTAGGCCAGCAGGAACAAATCTTTCACGCCAACAC	4	TACTTCTATCACGCCAACGGCAAAGTAGGCCAGCAGGAACAAATCTTTCACGCCAACACGGCTATTGGGTCCGAGTACG
1	0	5904678-5904717	TATGGACATCAGGAGCGCTGGTTTTCAGATTGGCTAGGG	4	AAAGGTTCGTCATAGTTCGCTATGGACATCAGGAGCGCTGGTTTTCAGATTGGCTAGGGGGCTATTGGGTCCGAGTACG
1	0	5904749-5904788	ACAATAACAAGAGAAGGAGTCAGTTAACCCAAACAGCAC	4	TACTTCTATCACGCCAACGGACAATAACAAGAGAAGGAGTCAGTTAACCCAAACAGCACGGCTATTGGGTCCGAGTACG
1	0	5904797-5904836	TAGGAGTGGGTGCTCTTTATAAATACATTCACAGCACAC	4	AAAGGTTCGTCATAGTTCGCTAGGAGTGGGTGCTCTTTATAAATACATTCACAGCACACGGCTATTGGGTCCGAGTACG
1	0	5904837-5904876	CCTTTTCACACAGGGGTGAAGGAAGCGTAGAGCTTTTAT	4	TACTTCTATCACGCCAACGGCCTTTTCACACAGGGGTGAAGGAAGCGTAGAGCTTTTATGGCTATTGGGTCCGAGTACG
1	0	5904877-5904916	GGGGACTTAGTTGGTACGTGCCTGTTTCTGACCCTTTCA	4	AAAGGTTCGTCATAGTTCGCGGGGACTTAGTTGGTACGTGCCTGTTTCTGACCCTTTCAGGCTATTGGGTCCGAGTACG
1	0	5904919-5904958	CAAAGCCTTATTGAGGTCTGGGCCTTGGAGCAGGTTGAA	4	TACTTCTATCACGCCAACGGCAAAGCCTTATTGAGGTCTGGGCCTTGGAGCAGGTTGAAGGCTATTGGGTCCGAGTACG
1	0	5904959-5904998	TGTTTGATGAGTGTTGTCTCTTGAATTGTGGTCCCCAAA	4	AAAGGTTCGTCATAGTTCGCTGTTTGATGAGTGTTGTCTCTTGAATTGTGGTCCCCAAAGGCTATTGGGTCCGAGTACG
1	0	5905035-5905074	GGGCTCATCCTGGCCCATCAGGACTCCATTCTTTGTTGT	4	TACTTCTATCACGCCAACGGGGGCTCATCCTGGCCCATCAGGACTCCATTCTTTGTTGTGGCTATTGGGTCCGAGTACG
1	0	5905085-5905124	AGTTGATCCTTGACTTTTACCCTTGATTGATCCCCTCAT	4	AAAGGTTCGTCATAGTTCGCAGTTGATCCTTGACTTTTACCCTTGATTGATCCCCTCATGGCTATTGGGTCCGAGTACG
1	0	5905175-5905214	CATGTGTTCAGGCTTCACTGGGCTCATCCCTGACTGAGA	4	TACTTCTATCACGCCAACGGCATGTGTTCAGGCTTCACTGGGCTCATCCCTGACTGAGAGGCTATTGGGTCCGAGTACG
1	0	5905478-5905517	TCAGGTATCGACTCTAATTTCAAAAGGCTGAAGTGGAAC	4	AAAGGTTCGTCATAGTTCGCTCAGGTATCGACTCTAATTTCAAAAGGCTGAAGTGGAACGGCTATTGGGTCCGAGTACG
1	0	5905670-5905709	ATCTTCGACAGAATCCGACCTCAAGCAGGCACCATAGTA	4	TACTTCTATCACGCCAACGGATCTTCGACAGAATCCGACCTCAAGCAGGCACCATAGTAGGCTATTGGGTCCGAGTACG
1	0	5905811-5905850	AAGCCCAGATCTCAAAAGTCATACAGCTCAGAACAGAAG	4	AAAGGTTCGTCATAGTTCGCAAGCCCAGATCTCAAAAGTCATACAGCTCAGAACAGAAGGGCTATTGGGTCCGAGTACG
1	0	5905865-5905904	TTCCGTGCACAGAAGAAGCAGTTATAAAACACTAACCAC	4	TACTTCTATCACGCCAACGGTTCCGTGCACAGAAGAAGCAGTTATAAAACACTAACCACGGCTATTGGGTCCGAGTACG
1	0	5905906-5905945	TGGTGTGTATTTCTTGCAGGTCAGTGACATTTATTGCTG	4	AAAGGTTCGTCATAGTTCGCTGGTGTGTATTTCTTGCAGGTCAGTGACATTTATTGCTGGGCTATTGGGTCCGAGTACG
1	0	5905995-5906034	TTACTTCCTGACCAAAGGATTAAAGCAGGGTGACAGTAG	4	TACTTCTATCACGCCAACGGTTACTTCCTGACCAAAGGATTAAAGCAGGGTGACAGTAGGGCTATTGGGTCCGAGTACG
1	0	5906069-5906108	ACTTGTAAAGTCGAGTAGCAAAGACATTAGCTGCATGAG	4	AAAGGTTCGTCATAGTTCGCACTTGTAAAGTCGAGTAGCAAAGACATTAGCTGCATGAGGGCTATTGGGTCCGAGTACG
1	0	5906110-5906149	GTGCTTCTGTGTCCATGCTGTGGTGGACACTTGAATGCT	4	TACTTCTATCACGCCAACGGGTGCTTCTGTGTCCATGCTGTGGTGGACACTTGAATGCTGGCTATTGGGTCCGAGTACG
1	0	5906173-5906212	TGAAACCCTGAATGCATTTCTCTGTCTAATATTGGCCTC	4	AAAGGTTCGTCATAGTTCGCTGAAACCCTGAATGCATTTCTCTGTCTAATATTGGCCTCGGCTATTGGGTCCGAGTACG
1	0	5906219-5906258	TCATTCTGAGTGTAAATCATCCTGGCAGAAACAAGACAC	4	TACTTCTATCACGCCAACGGTCATTCTGAGTGTAAATCATCCTGGCAGAAACAAGACACGGCTATTGGGTCCGAGTACG
1	0	5906259-5906298	TGTCTACGCACAGACCCATTTGGCCAGATTTTGCAATAT	4	AAAGGTTCGTCATAGTTCGCTGTCTACGCACAGACCCATTTGGCCAGATTTTGCAATATGGCTATTGGGTCCGAGTACG
1	0	5906318-5906357	AATCAAACCAGTAATGAATGGTGGAGGAAACTGAAGAGC	4	TACTTCTATCACGCCAACGGAATCAAACCAGTAATGAATGGTGGAGGAAACTGAAGAGCGGCTATTGGGTCCGAGTACG
1	0	5906393-5906432	ACTAAACAGCGTGGTTGTTGGCTTGTACAGTTTTAGATG	4	AAAGGTTCGTCATAGTTCGCACTAAACAGCGTGGTTGTTGGCTTGTACAGTTTTAGATGGGCTATTGGGTCCGAGTACG
1	0	5906444-5906483	GCAGATCTCTGAGTCTACTGGATTTGAGTGGGTTTTATG	4	TACTTCTATCACGCCAACGGGCAGATCTCTGAGTCTACTGGATTTGAGTGGGTTTTATGGGCTATTGGGTCCGAGTACG
1	0	5906528-5906567	AAAACACCAATAGAGAAGCATATGTGCTGGCAGCAGGGA	4	AAAGGTTCGTCATAGTTCGCAAAACACCAATAGAGAAGCATATGTGCTGGCAGCAGGGAGGCTATTGGGTCCGAGTACG
1	0	5906581-5906620	AAGAAGATGACCTTTCTTTAAATCATTGCCTGGGACGAG	4	TACTTCTATCACGCCAACGGAAGAAGATGACCTTTCTTTAAATCATTGCCTGGGACGAGGGCTATTGGGTCCGAGTACG
1	0	5906730-5906769	GTGCTTTCTCCCCTTGGAAGGACTGCTTTCTGTCCACTC	4	AAAGGTTCGTCATAGTTCGCGTGCTTTCTCCCCTTGGAAGGACTGCTTTCTGTCCACTCGGCTATTGGGTCCGAGTACG
1	0	5906806-5906845	TTTTCCATACCTTGCTGTGCATCAGAATTACTCTGCAAG	4	TACTTCTATCACGCCAACGGTTTTCCATACCTTGCTGTGCATCAGAATTACTCTGCAAGGGCTATTGGGTCCGAGTACG
1	0	5906855-5906894	ACCAACTAAAACTGAATAAATAACCAGTTTCCAGGCCCC	4	AAAGGTTCGTCATAGTTCGCACCAACTAAAACTGAATAAATAACCAGTTTCCAGGCCCCGGCTATTGGGTCCGAGTACG
1	0	5906895-5906934	ATCCCAGATGTATGGATTTGCATGGTGGCTCTCCAGAGC	4	TACTTCTATCACGCCAACGGATCCCAGATGTATGGATTTGCATGGTGGCTCTCCAGAGCGGCTATTGGGTCCGAGTACG
1	0	5906939-5906978	CTTCCTGTCACCCATCTGCAGTCCTCTCCAAGGGTCTAG	4	AAAGGTTCGTCATAGTTCGCCTTCCTGTCACCCATCTGCAGTCCTCTCCAAGGGTCTAGGGCTATTGGGTCCGAGTACG
1	0	5906999-5907038	CCTTCCTCTGCCTCATGTCCTGGACCACAGAACAGAGAA	4	TACTTCTATCACGCCAACGGCCTTCCTCTGCCTCATGTCCTGGACCACAGAACAGAGAAGGCTATTGGGTCCGAGTACG
1	0	5907244-5907283	GAGCAGCTCTGTGTTCCAGAAAGCACCTCTGATCATGGT	4	AAAGGTTCGTCATAGTTCGCGAGCAGCTCTGTGTTCCAGAAAGCACCTCTGATCATGGTGGCTATTGGGTCCGAGTACG
1	0	5907284-5907323	CTGCTGCCCTCCAGGAAGGGCTTTAAAAGATTCTATGAA	4	TACTTCTATCACGCCAACGGCTGCTGCCCTCCAGGAAGGGCTTTAAAAGATTCTATGAAGGCTATTGGGTCCGAGTACG
1	0	5907409-5907448	GTGGGTACTGTGTTTGAGTTGTGTGGGCGGTGTTTCCAT	4	AAAGGTTCGTCATAGTTCGCGTGGGTACTGTGTTTGAGTTGTGTGGGCGGTGTTTCCATGGCTATTGGGTCCGAGTACG
1	0	5907449-5907488	TCAGTCGTGTGTTATACCACCTGTTTCTTCTGCCAAGAG	4	TACTTCTATCACGCCAACGGTCAGTCGTGTGTTATACCACCTGTTTCTTCTGCCAAGAGGGCTATTGGGTCCGAGTACG
1	0	5907489-5907528	TGATGCTGGAACTTCGTCCCAATTTCCTCCGTCTCCTTC	4	AAAGGTTCGTCATAGTTCGCTGATGCTGGAACTTCGTCCCAATTTCCTCCGTCTCCTTCGGCTATTGGGTCCGAGTACG
1	0	5907531-5907570	AATGGACGTTTTCACACTGTGATGTTGACGTTTTCTTGA	4	TACTTCTATCACGCCAACGGAATGGACGTTTTCACACTGTGATGTTGACGTTTTCTTGAGGCTATTGGGTCCGAGTACG
1	0	5907677-5907716	TTACACTATGTAAAGTAAAGGGAGGAAATGAGGACGCGG	4	AAAGGTTCGTCATAGTTCGCTTACACTATGTAAAGTAAAGGGAGGAAATGAGGACGCGGGGCTATTGGGTCCGAGTACG
1	0	5907763-5907802	CAGGGGCTGCAGGAAAAGGGAACAGTGGATACGAGAGAA	4	TACTTCTATCACGCCAACGGCAGGGGCTGCAGGAAAAGGGAACAGTGGATACGAGAGAAGGCTATTGGGTCCGAGTACG
1	0	5907860-5907899	CACGTCAAGAGGTATAGTCCCGTTTGCACTGCAGGAGTG	4	AAAGGTTCGTCATAGTTCGCCACGTCAAGAGGTATAGTCCCGTTTGCACTGCAGGAGTGGGCTATTGGGTCCGAGTACG
1	0	5907900-5907939	AAACAGAGCAGGGACACTATAGAGCAATATTCCGAGAGG	4	TACTTCTATCACGCCAACGGAAACAGAGCAGGGACACTATAGAGCAATATTCCGAGAGGGGCTATTGGGTCCGAGTACG
1	0	5907940-5907979	CACGAGGTTGAGAATGGGGTTCTGTGAAACTGCGTGTTC	4	AAAGGTTCGTCATAGTTCGCCACGAGGTTGAGAATGGGGTTCTGTGAAACTGCGTGTTCGGCTATTGGGTCCGAGTACG
1	0	5908332-5908371	TCTTCCAGTTTATCCTCCTACATGATCTTACCGAAGCTG	4	TACTTCTATCACGCCAACGGTCTTCCAGTTTATCCTCCTACATGATCTTACCGAAGCTGGGCTATTGGGTCCGAGTACG
1	0	5908410-5908449	TTGCTGACTCTTACAGTTACCGTAACACAACCTAGTCTC	4	AAAGGTTCGTCATAGTTCGCTTGCTGACTCTTACAGTTACCGTAACACAACCTAGTCTCGGCTATTGGGTCCGAGTACG
1	0	5908450-5908489	TCATCAAGTTCAGACGAGGGTTCGGGTTAGGGTATGCAT	4	TACTTCTATCACGCCAACGGTCATCAAGTTCAGACGAGGGTTCGGGTTAGGGTATGCATGGCTATTGGGTCCGAGTACG
1	0	5908493-5908532	CTTTCAGCGGCGGCTTGATAGCAAGACCTCAGAGTGAAA	4	AAAGGTTCGTCATAGTTCGCCTTTCAGCGGCGGCTTGATAGCAAGACCTCAGAGTGAAAGGCTATTGGGTCCGAGTACG
1	0	5908533-5908572	CGTGACAACAGAAGTTTGGAGACCTTTGCAAGACTGTAA	4	TACTTCTATCACGCCAACGGCGTGACAACAGAAGTTTGGAGACCTTTGCAAGACTGTAAGGCTATTGGGTCCGAGTACG
1	0	5908680-5908719	ATTCTTCAGTCAGTTTGGAAAATCTGGTTAGCAAATGGG	4	AAAGGTTCGTCATAGTTCGCATTCTTCAGTCAGTTTGGAAAATCTGGTTAGCAAATGGGGGCTATTGGGTCCGAGTACG
1	0	5908720-5908759	ATACCTCTCAGGCAAGGAGGACAGTACACCCCACAAATG	4	TACTTCTATCACGCCAACGGATACCTCTCAGGCAAGGAGGACAGTACACCCCACAAATGGGCTATTGGGTCCGAGTACG
1	0	5908760-5908799	TGACTATAGCTGCTGGGAAGAGGCCGTTATGTCCATTTG	4	AAAGGTTCGTCATAGTTCGCTGACTATAGCTGCTGGGAAGAGGCCGTTATGTCCATTTGGGCTATTGGGTCCGAGTACG
1	0	5908800-5908839	AGTCCAGAAGGGCTAGTGCACAGTCTTCTTTGTTCATCC	4	TACTTCTATCACGCCAACGGAGTCCAGAAGGGCTAGTGCACAGTCTTCTTTGTTCATCCGGCTATTGGGTCCGAGTACG
1	0	5908840-5908879	TATTCATGTGTTCAGTGAGGCCCACCAATGTCATCATCC	4	AAAGGTTCGTCATAGTTCGCTATTCATGTGTTCAGTGAGGCCCACCAATGTCATCATCCGGCTATTGGGTCCGAGTACG
1	0	5908952-5908991	TCTTAATGCTGACACAAACATGGCTGTTGTAATGTAGCC	4	TACTTCTATCACGCCAACGGTCTTAATGCTGACACAAACATGGCTGTTGTAATGTAGCCGGCTATTGGGTCCGAGTACG
1	0	5909197-5909236	TTTTAGGGTGACTGTGTTGTGATGTTATCTTCTGCAAGC	4	AAAGGTTCGTCATAGTTCGCTTTTAGGGTGACTGTGTTGTGATGTTATCTTCTGCAAGCGGCTATTGGGTCCGAGTACG
1	0	5909237-5909276	AAAAGGCTTTCTCCTACAGCAGGGTTAGTTTCAAGCGTA	4	TACTTCTATCACGCCAACGGAAAAGGCTTTCTCCTACAGCAGGGTTAGTTTCAAGCGTAGGCTATTGGGTCCGAGTACG
1	0	5909289-5909328	CCCCACATAGCTACCATGATTCATTCACTGATGTAGGGA	4	AAAGGTTCGTCATAGTTCGCCCCCACATAGCTACCATGATTCATTCACTGATGTAGGGAGGCTATTGGGTCCGAGTACG
1	0	5909390-5909429	ACCTAGGGAATATGTGGGATGGAAAGTGATTTAAGTGCC	4	TACTTCTATCACGCCAACGGACCTAGGGAATATGTGGGATGGAAAGTGATTTAAGTGCCGGCTATTGGGTCCGAGTACG
1	0	5909480-5909519	TATTTGATGGATGAGCCTTTAAGACGTCCTGGAAGAAGT	4	AAAGGTTCGTCATAGTTCGCTATTTGATGGATGAGCCTTTAAGACGTCCTGGAAGAAGTGGCTATTGGGTCCGAGTACG
1	0	5909520-5909559	GTGATACATCTGGACCTCAAAAGACTAGTGGGAGAAGAG	4	TACTTCTATCACGCCAACGGGTGATACATCTGGACCTCAAAAGACTAGTGGGAGAAGAGGGCTATTGGGTCCGAGTACG
1	0	5909610-5909649	AGGGGCAAAGGGGAAGGTAAATATTTACTGTGAACTTGT	4	AAAGGTTCGTCATAGTTCGCAGGGGCAAAGGGGAAGGTAAATATTTACTGTGAACTTGTGGCTATTGGGTCCGAGTACG
1	0	5909650-5909689	CGGAGACAGCCTCTGTTAGGACTTTTGCAATCTTCTCTC	4	TACTTCTATCACGCCAACGGCGGAGACAGCCTCTGTTAGGACTTTTGCAATCTTCTCTCGGCTATTGGGTCCGAGTACG
1	0	5909880-5909919	ATAGAAATGCCCAATAGACCACACACATCTTTGAGGTCA	4	AAAGGTTCGTCATAGTTCGCATAGAAATGCCCAATAGACCACACACATCTTTGAGGTCAGGCTATTGGGTCCGAGTACG
1	0	5910208-5910247	TGTCTAGAAAGCCTGTGGGTGGCATTTGCCTCTGTGATA	4	TACTTCTATCACGCCAACGGTGTCTAGAAAGCCTGTGGGTGGCATTTGCCTCTGTGATAGGCTATTGGGTCCGAGTACG
1	0	5910248-5910287	CAGAGGACTTGCTGCCTCGTTGTTTGCCTCATTTCCAAG	4	AAAGGTTCGTCATAGTTCGCCAGAGGACTTGCTGCCTCGTTGTTTGCCTCATTTCCAAGGGCTATTGGGTCCGAGTACG
1	0	5910288-5910327	TTCGTGTAACTAGAGGTGGGAAAGGGAGTGTCTTGTGAG	4	TACTTCTATCACGCCAACGGTTCGTGTAACTAGAGGTGGGAAAGGGAGTGTCTTGTGAGGGCTATTGGGTCCGAGTACG
1	0	5910371-5910410	CCAAGAGTCCGTTTCGTGCGAACAAAGAGGCGCTAAGTT	4	AAAGGTTCGTCATAGTTCGCCCAAGAGTCCGTTTCGTGCGAACAAAGAGGCGCTAAGTTGGCTATTGGGTCCGAGTACG
1	0	5910411-5910450	GTTAAGCAAAGGCGTTTGGATCTCCTCCTAGAGGCAAGG	4	TACTTCTATCACGCCAACGGGTTAAGCAAAGGCGTTTGGATCTCCTCCTAGAGGCAAGGGGCTATTGGGTCCGAGTACG
1	0	5910497-5910536	ATATGAGAGCAATTTGGAGAGTATGCAGACCTGATGACC	4	AAAGGTTCGTCATAGTTCGCATATGAGAGCAATTTGGAGAGTATGCAGACCTGATGACCGGCTATTGGGTCCGAGTACG
1	0	5910537-5910576	CTTAGGAAATGACTCAAGTCCAGAGGAGAAGAGGGGACG	4	TACTTCTATCACGCCAACGGCTTAGGAAATGACTCAAGTCCAGAGGAGAAGAGGGGACGGGCTATTGGGTCCGAGTACG
1	0	5910611-5910650	GTACCCGTCGGTTCAGACACACCTGCCGTATCGTGATTA	4	AAAGGTTCGTCATAGTTCGCGTACCCGTCGGTTCAGACACACCTGCCGTATCGTGATTAGGCTATTGGGTCCGAGTACG
1	0	5910688-5910727	TCAAAAGGCCGAGAAAGTAAATTGTTTCCCATACGAGTC	4	TACTTCTATCACGCCAACGGTCAAAAGGCCGAGAAAGTAAATTGTTTCCCATACGAGTCGGCTATTGGGTCCGAGTACG
1	0	5910736-5910775	GAACCTGTTGGTGTCAGAGAATTATGTGACATCTCAAGG	4	AAAGGTTCGTCATAGTTCGCGAACCTGTTGGTGTCAGAGAATTATGTGACATCTCAAGGGGCTATTGGGTCCGAGTACG
1	0	5910922-5910961	GCTCTTGCTCATATACCGAATTAATCCTACGTGAGACAG	4	TACTTCTATCACGCCAACGGGCTCTTGCTCATATACCGAATTAATCCTACGTGAGACAGGGCTATTGGGTCCGAGTACG
1	0	5910963-5911002	TCATTTGTGGCTGTCAGTACGCAGATGTCATTTAGAAAC	4	AAAGGTTCGTCATAGTTCGCTCATTTGTGGCTGTCAGTACGCAGATGTCATTTAGAAACGGCTATTGGGTCCGAGTACG
1	0	5911003-5911042	GAGGCCTTTTATTCAGCAGGAGCGAATGGTCACCAAGGT	4	TACTTCTATCACGCCAACGGGAGGCCTTTTATTCAGCAGGAGCGAATGGTCACCAAGGTGGCTATTGGGTCCGAGTACG
1	0	5911105-5911144	CCAGGCCAGCGGGCACACTTAAAGGAAATGGAAAGACTT	4	AAAGGTTCGTCATAGTTCGCCCAGGCCAGCGGGCACACTTAAAGGAAATGGAAAGACTTGGCTATTGGGTCCGAGTACG
1	0	5911145-5911184	AGCAAATAACTTGCTCGTTTACTTGTTTCGCGTCCCTCC	4	TACTTCTATCACGCCAACGGAGCAAATAACTTGCTCGTTTACTTGTTTCGCGTCCCTCCGGCTATTGGGTCCGAGTACG
1	0	5911226-5911265	GACACGAGGGGAGAAAGGCAGCATCCTCCTCCTTAGAAA	4	AAAGGTTCGTCATAGTTCGCGACACGAGGGGAGAAAGGCAGCATCCTCCTCCTTAGAAAGGCTATTGGGTCCGAGTACG
1	0	5911266-5911305	CTGGGTTCCACAAGGAAATAGACACAGGCAGTGGTGACT	4	TACTTCTATCACGCCAACGGCTGGGTTCCACAAGGAAATAGACACAGGCAGTGGTGACTGGCTATTGGGTCCGAGTACG
1	0	5911306-5911345	TAAATTAATGGCAGACATACAAGCAAAACGAGCCACGTG	4	AAAGGTTCGTCATAGTTCGCTAAATTAATGGCAGACATACAAGCAAAACGAGCCACGTGGGCTATTGGGTCCGAGTACG
1	0	5911428-5911467	CTCGGTTTGGATACGGCGCAAGGCAGTGGTTATGAAGTT	4	TACTTCTATCACGCCAACGGCTCGGTTTGGATACGGCGCAAGGCAGTGGTTATGAAGTTGGCTATTGGGTCCGAGTACG
1	0	5911808-5911847	TTCTGGCCACGAATAGCACTGTTTGTCATTACTAGTACA	4	AAAGGTTCGTCATAGTTCGCTTCTGGCCACGAATAGCACTGTTTGTCATTACTAGTACAGGCTATTGGGTCCGAGTACG
1	0	5912037-5912076	GGTCTTCGCCGTCCAGTGGAAGAACGTCGCTTTAGGTAA	4	TACTTCTATCACGCCAACGGGGTCTTCGCCGTCCAGTGGAAGAACGTCGCTTTAGGTAAGGCTATTGGGTCCGAGTACG
1	0	5912136-5912175	AGGAGCTGATTCTTTTAGTAGTTTGGAGACGGAGAGAAG	4	AAAGGTTCGTCATAGTTCGCAGGAGCTGATTCTTTTAGTAGTTTGGAGACGGAGAGAAGGGCTATTGGGTCCGAGTACG
1	0	5912176-5912215	AGAGAGAATTCTTGGGAGGCTCCTGGGTACTTGAAATGG	4	TACTTCTATCACGCCAACGGAGAGAGAATTCTTGGGAGGCTCCTGGGTACTTGAAATGGGGCTATTGGGTCCGAGTACG
1	0	5912262-5912301	GCCGGCGCGTTTATGAAGTCGCCTCCTAAGCGTTTATTA	4	AAAGGTTCGTCATAGTTCGCGCCGGCGCGTTTATGAAGTCGCCTCCTAAGCGTTTATTAGGCTATTGGGTCCGAGTACG
1	0	5912366-5912405	ACCAAGGTGCCACAAATCAAGCGAAGAGACACCTAAAAC	4	TACTTCTATCACGCCAACGGACCAAGGTGCCACAAATCAAGCGAAGAGACACCTAAAACGGCTATTGGGTCCGAGTACG
1	0	5912406-5912445	AATGTGATAGAGTCGGAAGTTGTGGGCTCTGGATGTTGA	4	AAAGGTTCGTCATAGTTCGCAATGTGATAGAGTCGGAAGTTGTGGGCTCTGGATGTTGAGGCTATTGGGTCCGAGTACG
1	0	5912446-5912485	TTGTCCCCTGGAATGACCTTGCCTTCCCTTAACTCATGG	4	TACTTCTATCACGCCAACGGTTGTCCCCTGGAATGACCTTGCCTTCCCTTAACTCATGGGGCTATTGGGTCCGAGTACG
1	0	5912514-5912553	GGGGATTCATTCTAAGGTGTCTCCTGGGACCTTGATTTC	4	AAAGGTTCGTCATAGTTCGCGGGGATTCATTCTAAGGTGTCTCCTGGGACCTTGATTTCGGCTATTGGGTCCGAGTACG
1	0	5912554-5912593	ATCCTGTGATCCCTGAGACTTGAAGCAAGCCCTAATTAG	4	TACTTCTATCACGCCAACGGATCCTGTGATCCCTGAGACTTGAAGCAAGCCCTAATTAGGGCTATTGGGTCCGAGTACG
1	0	5912643-5912682	CCTTTTGATCTGGGCAGACGCCTCCCTCTGTCTTCTGAA	4	AAAGGTTCGTCATAGTTCGCCCTTTTGATCTGGGCAGACGCCTCCCTCTGTCTTCTGAAGGCTATTGGGTCCGAGTACG
1	0	5912683-5912722	CTATGCGAGTAGATGCACCCGGATGGAATACAGAATTGG	4	TACTTCTATCACGCCAACGGCTATGCGAGTAGATGCACCCGGATGGAATACAGAATTGGGGCTATTGGGTCCGAGTACG
1	0	5912723-5912762	GGAATGTGCCGCCAGGTCATTTCAGAAATTGAAAATCAA	4	AAAGGTTCGTCATAGTTCGCGGAATGTGCCGCCAGGTCATTTCAGAAATTGAAAATCAAGGCTATTGGGTCCGAGTACG
1	0	5912964-5913003	TTTTGTCCCATGTTCCTAGACTGTCAGGCACACAGTGAC	4	TACTTCTATCACGCCAACGGTTTTGTCCCATGTTCCTAGACTGTCAGGCACACAGTGACGGCTATTGGGTCCGAGTACG
1	0	5913004-5913043	TTCTTGTTTTAAACGTCATTCATGCCATTGGTGGATGCG	4	AAAGGTTCGTCATAGTTCGCTTCTTGTTTTAAACGTCATTCATGCCATTGGTGGATGCGGGCTATTGGGTCCGAGTACG
1	0	5913050-5913089	CAGGTTCCTGATTTTCTCCTCTTTCCTTATTACCTCTGC	4	TACTTCTATCACGCCAACGGCAGGTTCCTGATTTTCTCCTCTTTCCTTATTACCTCTGCGGCTATTGGGTCCGAGTACG
1	0	5913090-5913129	CCACTTTCTTTTCACGACTCTTCTCCTCCCCGAAGCAGT	4	AAAGGTTCGTCATAGTTCGCCCACTTTCTTTTCACGACTCTTCTCCTCCCCGAAGCAGTGGCTATTGGGTCCGAGTACG
1	0	5913267-5913306	TTTTCTATACAGAGGTGGTGAGAAGCATGTCCTGGCCTG	4	TACTTCTATCACGCCAACGGTTTTCTATACAGAGGTGGTGAGAAGCATGTCCTGGCCTGGGCTATTGGGTCCGAGTACG
1	0	5913307-5913346	GTTTCTGTTCTAAAAGTTCTAAACGCAAGGGCTAGGCAG	4	AAAGGTTCGTCATAGTTCGCGTTTCTGTTCTAAAAGTTCTAAACGCAAGGGCTAGGCAGGGCTATTGGGTCCGAGTACG
1	0	5913490-5913529	TATTCATTGGACTCTATTCAAGGTTGAAAGTGGGTGTGG	4	TACTTCTATCACGCCAACGGTATTCATTGGACTCTATTCAAGGTTGAAAGTGGGTGTGGGGCTATTGGGTCCGAGTACG
1	0	5913531-5913570	AACAGAAACGAAACTGCTCTTACATAAACCCTGTCCTTC	4	AAAGGTTCGTCATAGTTCGCAACAGAAACGAAACTGCTCTTACATAAACCCTGTCCTTCGGCTATTGGGTCCGAGTACG
1	0	5913580-5913619	ACATAGGAAGACACTACAGAAGATAAGGCACTTCACTGG	4	TACTTCTATCACGCCAACGGACATAGGAAGACACTACAGAAGATAAGGCACTTCACTGGGGCTATTGGGTCCGAGTACG
1	0	5913620-5913659	ATACAGACAGGAAGCTTGTAGGAGAGAGGTGACCCCTGA	4	AAAGGTTCGTCATAGTTCGCATACAGACAGGAAGCTTGTAGGAGAGAGGTGACCCCTGAGGCTATTGGGTCCGAGTACG
1	0	5913663-5913702	GGCTGTGACATCATGGTTGGGATTGAGATGGGTCCTGAG	4	TACTTCTATCACGCCAACGGGGCTGTGACATCATGGTTGGGATTGAGATGGGTCCTGAGGGCTATTGGGTCCGAGTACG
1	0	5913740-5913779	GGGTCCTAGGGTCCTGGGGTAGCTTTGAAGAGTGTTTCT	4	AAAGGTTCGTCATAGTTCGCGGGTCCTAGGGTCCTGGGGTAGCTTTGAAGAGTGTTTCTGGCTATTGGGTCCGAGTACG
1	0	5913780-5913819	CCAGCGTGCTTCTCATGTATACTTTTCGCCGTGTTATCA	4	TACTTCTATCACGCCAACGGCCAGCGTGCTTCTCATGTATACTTTTCGCCGTGTTATCAGGCTATTGGGTCCGAGTACG
1	0	5913939-5913978	AGTTGTGAAAACTTAATGAATCTCAGTCACCACCCAAGG	4	AAAGGTTCGTCATAGTTCGCAGTTGTGAAAACTTAATGAATCTCAGTCACCACCCAAGGGGCTATTGGGTCCGAGTACG
1	0	5914221-5914260	CCCCTCTGTAGAGTCACTCTCTTTGCAGTTTTCACTAAC	4	TACTTCTATCACGCCAACGGCCCCTCTGTAGAGTCACTCTCTTTGCAGTTTTCACTAACGGCTATTGGGTCCGAGTACG
1	0	5914348-5914387	GTTGATTGTAATGTGGTACCACAGATTGCCATTTCTTGG	4	AAAGGTTCGTCATAGTTCGCGTTGATTGTAATGTGGTACCACAGATTGCCATTTCTTGGGGCTATTGGGTCCGAGTACG
1	0	5914432-5914471	TTTACCTTTCTCCATTGATAATTGCTGTAGCTGTGCCTC	4	TACTTCTATCACGCCAACGGTTTACCTTTCTCCATTGATAATTGCTGTAGCTGTGCCTCGGCTATTGGGTCCGAGTACG
1	0	5914472-5914511	TTGCTGAATGCCGGTGCTCTGAAACATGAACAGACATTT	4	AAAGGTTCGTCATAGTTCGCTTGCTGAATGCCGGTGCTCTGAAACATGAACAGACATTTGGCTATTGGGTCCGAGTACG
1	0	5914552-5914591	GGTGAGGCTGATGCAGAAGCTGTAGTGATTGCTGGCAAT	4	TACTTCTATCACGCCAACGGGGTGAGGCTGATGCAGAAGCTGTAGTGATTGCTGGCAATGGCTATTGGGTCCGAGTACG
1	0	5914593-5914632	CCCTTAATTGCCAGCCTGTGTTCAAGTGCCACTTCTTCG	4	AAAGGTTCGTCATAGTTCGCCCCTTAATTGCCAGCCTGTGTTCAAGTGCCACTTCTTCGGGCTATTGGGTCCGAGTACG
1	0	5914642-5914681	TCAGTCCCCTACAGTATTTAGTAATAACCGCCTTGCAAG	4	TACTTCTATCACGCCAACGGTCAGTCCCCTACAGTATTTAGTAATAACCGCCTTGCAAGGGCTATTGGGTCCGAGTACG
1	0	5914723-5914762	ATCAGGAAAACTTGTGTTCAAATCTCTGACCACCCCATG	4	AAAGGTTCGTCATAGTTCGCATCAGGAAAACTTGTGTTCAAATCTCTGACCACCCCATGGGCTATTGGGTCCGAGTACG
1	0	5914852-5914891	AAGCACTCATGTAAGGAAGTCTGCTGTTAGCATGAACTT	4	TACTTCTATCACGCCAACGGAAGCACTCATGTAAGGAAGTCTGCTGTTAGCATGAACTTGGCTATTGGGTCCGAGTACG
1	0	5914975-5915014	TCTTAAGCACATTAGCTGGCTTGAAAATGTTACCCACTG	4	AAAGGTTCGTCATAGTTCGCTCTTAAGCACATTAGCTGGCTTGAAAATGTTACCCACTGGGCTATTGGGTCCGAGTACG
1	0	5915015-5915054	ACGGGATCCATAACATCCTGTGCTATTGTCATCCCTGAT	4	TACTTCTATCACGCCAACGGACGGGATCCATAACATCCTGTGCTATTGTCATCCCTGATGGCTATTGGGTCCGAGTACG
1	0	5915184-5915223	ATTTCCTTGTAAAGGACTTGGTTGGTTTTGAAGCAGCTT	4	AAAGGTTCGTCATAGTTCGCATTTCCTTGTAAAGGACTTGGTTGGTTTTGAAGCAGCTTGGCTATTGGGTCCGAGTACG
1	0	5915300-5915339	ATTTATAAAAGCAGGAAAATGGTCACCTGAGGAAGCAGG	4	TACTTCTATCACGCCAACGGATTTATAAAAGCAGGAAAATGGTCACCTGAGGAAGCAGGGGCTATTGGGTCCGAGTACG
1	0	5915348-5915387	TGCTCACAGGTTTGGAAATGTGGAAATAACTCGAATTCC	4	AAAGGTTCGTCATAGTTCGCTGCTCACAGGTTTGGAAATGTGGAAATAACTCGAATTCCGGCTATTGGGTCCGAGTACG
1	0	5915403-5915442	AATAAGAGTAGGTAATGTATCAGACACCGAGCTGAGTGC	4	TACTTCTATCACGCCAACGGAATAAGAGTAGGTAATGTATCAGACACCGAGCTGAGTGCGGCTATTGGGTCCGAGTACG
1	0	5915443-5915482	TCGCCTGTATCGTTCCTTTCAAAATTCTTCCAAAACGCT	4	AAAGGTTCGTCATAGTTCGCTCGCCTGTATCGTTCCTTTCAAAATTCTTCCAAAACGCTGGCTATTGGGTCCGAGTACG
1	0	5915567-5915606	CCAGCTCCTGGGCTGTAGAGACTGTGATGGAGGAAATTG	4	TACTTCTATCACGCCAACGGCCAGCTCCTGGGCTGTAGAGACTGTGATGGAGGAAATTGGGCTATTGGGTCCGAGTACG
1	0	5915607-5915646	GCACAGTCTTCGTGAAGCCACTAGTTTGTTCCATCTCAG	4	AAAGGTTCGTCATAGTTCGCGCACAGTCTTCGTGAAGCCACTAGTTTGTTCCATCTCAGGGCTATTGGGTCCGAGTACG
1	0	5915647-5915686	GTGAGTTATGGATGGTCCCTCACTGTTCTGAGGAGCTGA	4	TACTTCTATCACGCCAACGGGTGAGTTATGGATGGTCCCTCACTGTTCTGAGGAGCTGAGGCTATTGGGTCCGAGTACG
1	0	5915700-5915739	CCACGTCAACCCTTCCCTACCTGGACCCATTTCTAGGAA	4	AAAGGTTCGTCATAGTTCGCCCACGTCAACCCTTCCCTACCTGGACCCATTTCTAGGAAGGCTATTGGGTCCGAGTACG
1	0	5915742-5915781	CAAGCAACTGGATGTATCCTGGCCGCAAACCTGGTCATT	4	TACTTCTATCACGCCAACGGCAAGCAACTGGATGTATCCTGGCCGCAAACCTGGTCATTGGCTATTGGGTCCGAGTACG
1	0	5916298-5916337	CTGCTAACCATGTTTTCCAAGTGCACAGGCTGGGTGAAA	4	AAAGGTTCGTCATAGTTCGCCTGCTAACCATGTTTTCCAAGTGCACAGGCTGGGTGAAAGGCTATTGGGTCCGAGTACG
1	0	5916338-5916377	CTGTTTATAATACAGCCTCACCTTGGTTCCTCCACAGGA	4	TACTTCTATCACGCCAACGGCTGTTTATAATACAGCCTCACCTTGGTTCCTCCACAGGAGGCTATTGGGTCCGAGTACG
1	0	5916401-5916440	GAGTGGTGTAGCTCAGTTCAGTGGGGTGTACCAACCCAT	4	AAAGGTTCGTCATAGTTCGCGAGTGGTGTAGCTCAGTTCAGTGGGGTGTACCAACCCATGGCTATTGGGTCCGAGTACG
1	0	5916659-5916698	TATTTTGAAGTTAGTTGAGTCAGTTTGGCTGGTGGGAAG	4	TACTTCTATCACGCCAACGGTATTTTGAAGTTAGTTGAGTCAGTTTGGCTGGTGGGAAGGGCTATTGGGTCCGAGTACG
1	0	5916719-5916758	CGTGGCTACATTCTACTTGACTTGAATTTTGCTCTCATG	4	AAAGGTTCGTCATAGTTCGCCGTGGCTACATTCTACTTGACTTGAATTTTGCTCTCATGGGCTATTGGGTCCGAGTACG
1	0	5916759-5916798	TGTCATACCTGCTACAACTTCCACACCATGTAAAATACG	4	TACTTCTATCACGCCAACGGTGTCATACCTGCTACAACTTCCACACCATGTAAAATACGGGCTATTGGGTCCGAGTACG
1	0	5916822-5916861	ATTGAGTGTTTACTAGGTTCAAGGAACTGCACTAGCCAT	4	AAAGGTTCGTCATAGTTCGCATTGAGTGTTTACTAGGTTCAAGGAACTGCACTAGCCATGGCTATTGGGTCCGAGTACG
1	0	5916904-5916943	CGTAACACCAGTAAAGGCAGGACGAGTATGCAGGGAATG	4	TACTTCTATCACGCCAACGGCGTAACACCAGTAAAGGCAGGACGAGTATGCAGGGAATGGGCTATTGGGTCCGAGTACG
1	0	5916944-5916983	GGGTCCAAATTCTTTGTTCCGGTTTTCATTAGGTTGAAG	4	AAAGGTTCGTCATAGTTCGCGGGTCCAAATTCTTTGTTCCGGTTTTCATTAGGTTGAAGGGCTATTGGGTCCGAGTACG
1	0	5916984-5917023	GGACATGGTGCTCATGTATTTGATGACCCCAAGCAGCTT	4	TACTTCTATCACGCCAACGGGGACATGGTGCTCATGTATTTGATGACCCCAAGCAGCTTGGCTATTGGGTCCGAGTACG
1	0	5917024-5917063	GATGCACAAGAGATGATTCCAGGCGTGTACATGGAATGG	4	AAAGGTTCGTCATAGTTCGCGATGCACAAGAGATGATTCCAGGCGTGTACATGGAATGGGGCTATTGGGTCCGAGTACG
1	0	5917075-5917114	GCTGCCTCAGAGTGGTTAATTCCGCGTGCATTGTTCAAA	4	TACTTCTATCACGCCAACGGGCTGCCTCAGAGTGGTTAATTCCGCGTGCATTGTTCAAAGGCTATTGGGTCCGAGTACG
1	0	5917115-5917154	CAGACCTAATGGATAGTATCAGGTCAACAGAAGGGACCA	4	AAAGGTTCGTCATAGTTCGCCAGACCTAATGGATAGTATCAGGTCAACAGAAGGGACCAGGCTATTGGGTCCGAGTACG
1	0	5917158-5917197	CTGTGCCCAGATGAGCTTGCTGGCCTTCAGAGATAGTAC	4	TACTTCTATCACGCCAACGGCTGTGCCCAGATGAGCTTGCTGGCCTTCAGAGATAGTACGGCTATTGGGTCCGAGTACG
1	0	5917211-5917250	TAAATCTATTTGTTGTGCTCATGAGGCATATCTTCCGGC	4	AAAGGTTCGTCATAGTTCGCTAAATCTATTTGTTGTGCTCATGAGGCATATCTTCCGGCGGCTATTGGGTCCGAGTACG
1	0	5917252-5917291	ATTTGGTCAAGCACAGGCTGCAGGACCACTGTTCCAAAA	4	TACTTCTATCACGCCAACGGATTTGGTCAAGCACAGGCTGCAGGACCACTGTTCCAAAAGGCTATTGGGTCCGAGTACG
1	0	5917292-5917331	AGAAGAGTAAGAATGCTGGCAAATGTTCGGGAAGAAGAT	4	AAAGGTTCGTCATAGTTCGCAGAAGAGTAAGAATGCTGGCAAATGTTCGGGAAGAAGATGGCTATTGGGTCCGAGTACG
1	0	5917332-5917371	CTCTGTGTTCCATTCCCTATAACAAGGTCAAGGTCCCAG	4	TACTTCTATCACGCCAACGGCTCTGTGTTCCATTCCCTATAACAAGGTCAAGGTCCCAGGGCTATTGGGTCCGAGTACG
1	0	5917372-5917411	TCCAGAAACTGGCCTTGAGTCTATTCCATAGTGGGCTCG	4	AAAGGTTCGTCATAGTTCGCTCCAGAAACTGGCCTTGAGTCTATTCCATAGTGGGCTCGGGCTATTGGGTCCGAGTACG
1	0	5917412-5917451	AGGAGTCCAATAGGACTGAGGTTGCTCCCTAAGTGAGTA	4	TACTTCTATCACGCCAACGGAGGAGTCCAATAGGACTGAGGTTGCTCCCTAAGTGAGTAGGCTATTGGGTCCGAGTACG
1	0	5917452-5917491	AAGAAGGAGCAAACTGAGGGAACATGTCTGGCTATAGCT	4	AAAGGTTCGTCATAGTTCGCAAGAAGGAGCAAACTGAGGGAACATGTCTGGCTATAGCTGGCTATTGGGTCCGAGTACG
1	0	5917614-5917653	GGGGAGGAACTAGATGAAGTCTGTGGAAGATGCTTCGTT	4	TACTTCTATCACGCCAACGGGGGGAGGAACTAGATGAAGTCTGTGGAAGATGCTTCGTTGGCTATTGGGTCCGAGTACG
1	0	5917654-5917693	CAGGGACTCTTCCTCACTCGATTCTAGTGTGCCGATGTT	4	AAAGGTTCGTCATAGTTCGCCAGGGACTCTTCCTCACTCGATTCTAGTGTGCCGATGTTGGCTATTGGGTCCGAGTACG
1	0	5917707-5917746	ATTTAATGGTGACAAGCTGGGTACTTTCCTACCCTAGAG	4	TACTTCTATCACGCCAACGGATTTAATGGTGACAAGCTGGGTACTTTCCTACCCTAGAGGGCTATTGGGTCCGAGTACG
1	0	5917747-5917786	TGATGCTTTAGGGAGGTAGCTAATACTTAACGGGGAAGT	4	AAAGGTTCGTCATAGTTCGCTGATGCTTTAGGGAGGTAGCTAATACTTAACGGGGAAGTGGCTATTGGGTCCGAGTACG
1	0	5917787-5917826	AAGGGAAGAATTCTTATAGGAGGTGCCATTCCAACTGGA	4	TACTTCTATCACGCCAACGGAAGGGAAGAATTCTTATAGGAGGTGCCATTCCAACTGGAGGCTATTGGGTCCGAGTACG
1	0	5917831-5917870	AATATATGGTCTGATTTCAAAGATGGCGATGACAGTGGG	4	AAAGGTTCGTCATAGTTCGCAATATATGGTCTGATTTCAAAGATGGCGATGACAGTGGGGGCTATTGGGTCCGAGTACG
1	0	5918008-5918047	ACTGTGCCTCAAGTTCAAACCTCTCCGCTTGCTCTTCTC	4	TACTTCTATCACGCCAACGGACTGTGCCTCAAGTTCAAACCTCTCCGCTTGCTCTTCTCGGCTATTGGGTCCGAGTACG
1	0	5918048-5918087	CCAGCCAACGTTGTTTTCATATTAGTGCGTTTAACGTCT	4	AAAGGTTCGTCATAGTTCGCCCAGCCAACGTTGTTTTCATATTAGTGCGTTTAACGTCTGGCTATTGGGTCCGAGTACG
1	0	5918088-5918127	GTTACTGGACTTCTCAGTGTGACAGGGCAGTCTTCTTAG	4	TACTTCTATCACGCCAACGGGTTACTGGACTTCTCAGTGTGACAGGGCAGTCTTCTTAGGGCTATTGGGTCCGAGTACG
1	0	5918144-5918183	CTGACAAGGGAGGGAGACAGTGCACAAGACACATCACTG	4	AAAGGTTCGTCATAGTTCGCCTGACAAGGGAGGGAGACAGTGCACAAGACACATCACTGGGCTATTGGGTCCGAGTACG
1	0	5918184-5918223	TCATTCTCTTCTGTGATGGCCAATGTAGTCACTTCTACC	4	TACTTCTATCACGCCAACGGTCATTCTCTTCTGTGATGGCCAATGTAGTCACTTCTACCGGCTATTGGGTCCGAGTACG
1	0	5918483-5918522	ACCCAGGTCTAAAATATGTTACCTCTCACTCTCTTCTCC	4	AAAGGTTCGTCATAGTTCGCACCCAGGTCTAAAATATGTTACCTCTCACTCTCTTCTCCGGCTATTGGGTCCGAGTACG
1	0	5918536-5918575	TATTCAGGCAATTAAACTCTCGATTCTCTGTGACAGCCA	4	TACTTCTATCACGCCAACGGTATTCAGGCAATTAAACTCTCGATTCTCTGTGACAGCCAGGCTATTGGGTCCGAGTACG
1	0	5918757-5918796	TATTCTTCTTAAACAGGGGCTTTACTCCAATAAGCGGTG	4	AAAGGTTCGTCATAGTTCGCTATTCTTCTTAAACAGGGGCTTTACTCCAATAAGCGGTGGGCTATTGGGTCCGAGTACG
1	0	5918845-5918884	GAGAATAAGGGGAAAGAAAAGAGTTGAGGGAGGATTACG	4	TACTTCTATCACGCCAACGGGAGAATAAGGGGAAAGAAAAGAGTTGAGGGAGGATTACGGGCTATTGGGTCCGAGTACG
1	0	5918885-5918924	TCACCAGACAACGTGGGCAAGAAGATCTCGAGATGACGA	4	AAAGGTTCGTCATAGTTCGCTCACCAGACAACGTGGGCAAGAAGATCTCGAGATGACGAGGCTATTGGGTCCGAGTACG
1	0	5918925-5918964	GAAATGATAGTGCCAAGGAACCGCTGTGGATGCTTCGGA	4	TACTTCTATCACGCCAACGGGAAATGATAGTGCCAAGGAACCGCTGTGGATGCTTCGGAGGCTATTGGGTCCGAGTACG
1	0	5919072-5919111	AAATAATTACGTAAGTTCGTCAGTGGTTTGGAGTGGAGG	4	AAAGGTTCGTCATAGTTCGCAAATAATTACGTAAGTTCGTCAGTGGTTTGGAGTGGAGGGGCTATTGGGTCCGAGTACG
1	0	5919115-5919154	CACTCAGTTGGAAGCAGGCTCTTCAGCATGGGTGTCTAA	4	TACTTCTATCACGCCAACGGCACTCAGTTGGAAGCAGGCTCTTCAGCATGGGTGTCTAAGGCTATTGGGTCCGAGTACG
1	0	5919155-5919194	GCATCTGTGTTTATAAACTTCAGCAGTTTGGCTTGCGGG	4	AAAGGTTCGTCATAGTTCGCGCATCTGTGTTTATAAACTTCAGCAGTTTGGCTTGCGGGGGCTATTGGGTCCGAGTACG
1	0	5919246-5919285	CCTGAGAAGTACACTGACACATGATCCTCCGTGAAAGTA	4	TACTTCTATCACGCCAACGGCCTGAGAAGTACACTGACACATGATCCTCCGTGAAAGTAGGCTATTGGGTCCGAGTACG
1	0	5919292-5919331	CGAGGGCTGATAACGTCAGGGATGTGCTGTGCTCTGTAT	4	AAAGGTTCGTCATAGTTCGCCGAGGGCTGATAACGTCAGGGATGTGCTGTGCTCTGTATGGCTATTGGGTCCGAGTACG
1	0	5919385-5919424	ACCGAAAATGGTTCAAGTACAGAATCCCCGATATTGTGG	4	TACTTCTATCACGCCAACGGACCGAAAATGGTTCAAGTACAGAATCCCCGATATTGTGGGGCTATTGGGTCCGAGTACG
1	0	5919477-5919516	ACTCCATTATTCTATGAAGAGAACAGCCGAAGCAACCAA	4	AAAGGTTCGTCATAGTTCGCACTCCATTATTCTATGAAGAGAACAGCCGAAGCAACCAAGGCTATTGGGTCCGAGTACG
1	0	5919563-5919602	TGTGGAAGGTGAAGGATTTAGCAGTGAAATACCATGATG	4	TACTTCTATCACGCCAACGGTGTGGAAGGTGAAGGATTTAGCAGTGAAATACCATGATGGGCTATTGGGTCCGAGTACG
1	0	5919653-5919692	TATTTGTGTGTCAGTGTATGCACAGACATATGCACTCAC	4	AAAGGTTCGTCATAGTTCGCTATTTGTGTGTCAGTGTATGCACAGACATATGCACTCACGGCTATTGGGTCCGAGTACG
1	0	5919984-5920023	TATTTTGGACAGTGAAAAGGTTGTGATACGGAAGAGCTG	4	TACTTCTATCACGCCAACGGTATTTTGGACAGTGAAAAGGTTGTGATACGGAAGAGCTGGGCTATTGGGTCCGAGTACG
1	0	5920034-5920073	AAAGGGATTTTAAGATCCAAACAGAAGTAAGAGGCGGAG	4	AAAGGTTCGTCATAGTTCGCAAAGGGATTTTAAGATCCAAACAGAAGTAAGAGGCGGAGGGCTATTGGGTCCGAGTACG
1	0	5920074-5920113	ACTCATGCTATGGACTGGAGACAGCTCAATACCTAGAGA	4	TACTTCTATCACGCCAACGGACTCATGCTATGGACTGGAGACAGCTCAATACCTAGAGAGGCTATTGGGTCCGAGTACG
1	0	5920148-5920187	CTCCTTCAGGAGTCACGGCTCCAGTTTTGAGTCTGTGCT	4	AAAGGTTCGTCATAGTTCGCCTCCTTCAGGAGTCACGGCTCCAGTTTTGAGTCTGTGCTGGCTATTGGGTCCGAGTACG
1	0	5920218-5920257	TGCCCAGATCGCCAGGGTATGGTTTGCACTTATTCCTCT	4	TACTTCTATCACGCCAACGGTGCCCAGATCGCCAGGGTATGGTTTGCACTTATTCCTCTGGCTATTGGGTCCGAGTACG
1	0	5920272-5920311	CCCCAGCGTGACACAGAGAAGCTTGCCAACTTTAAACAG	4	AAAGGTTCGTCATAGTTCGCCCCCAGCGTGACACAGAGAAGCTTGCCAACTTTAAACAGGGCTATTGGGTCCGAGTACG
1	0	5920321-5920360	CTGAATAGGTGGGAAAGCCATCCTGAGAGGGGCTCTCAA	4	TACTTCTATCACGCCAACGGCTGAATAGGTGGGAAAGCCATCCTGAGAGGGGCTCTCAAGGCTATTGGGTCCGAGTACG
1	0	5920621-5920660	CCATCTGCAGATTCTGCCTAGCTCTGGCATGAGCTGAAA	4	AAAGGTTCGTCATAGTTCGCCCATCTGCAGATTCTGCCTAGCTCTGGCATGAGCTGAAAGGCTATTGGGTCCGAGTACG
1	0	5920661-5920700	AATATTGCAAACGTTGCTATTGCCCTAAGGGAGAGAGAA	4	TACTTCTATCACGCCAACGGAATATTGCAAACGTTGCTATTGCCCTAAGGGAGAGAGAAGGCTATTGGGTCCGAGTACG
1	0	5920701-5920740	AGTCATTTAGTTTCCTGCAGCTTCTGTGATGCCTCGTTT	4	AAAGGTTCGTCATAGTTCGCAGTCATTTAGTTTCCTGCAGCTTCTGTGATGCCTCGTTTGGCTATTGGGTCCGAGTACG
1	0	5920755-5920794	TTGCTAATATGCTCTTTCAACAATGCCAGTGTCTCTGAG	4	TACTTCTATCACGCCAACGGTTGCTAATATGCTCTTTCAACAATGCCAGTGTCTCTGAGGGCTATTGGGTCCGAGTACG
1	0	5921118-5921157	ATCTTGTACATTAAGGCACTAAAGCTGCGAAGAAGTGTC	4	AAAGGTTCGTCATAGTTCGCATCTTGTACATTAAGGCACTAAAGCTGCGAAGAAGTGTCGGCTATTGGGTCCGAGTACG
1	0	5921281-5921320	AAATGATGCCGTTATAAAACTCGGCATCTTTGTTCTGCT	4	TACTTCTATCACGCCAACGGAAATGATGCCGTTATAAAACTCGGCATCTTTGTTCTGCTGGCTATTGGGTCCGAGTACG
1	0	5921371-5921410	AAGGTGGCTGAACCCATGACACTTAAATATGACTTTTCG	4	AAAGGTTCGTCATAGTTCGCAAGGTGGCTGAACCCATGACACTTAAATATGACTTTTCGGGCTATTGGGTCCGAGTACG
1	0	5921606-5921645	ACTAGTAAAACTGCATCTTTATGCCGTGACCTGTCATGT	4	TACTTCTATCACGCCAACGGACTAGTAAAACTGCATCTTTATGCCGTGACCTGTCATGTGGCTATTGGGTCCGAGTACG
1	0	5921723-5921762	TACTGGTAAGTGGGTCTGAATGAAGTCAATTCTTTGTGG	4	AAAGGTTCGTCATAGTTCGCTACTGGTAAGTGGGTCTGAATGAAGTCAATTCTTTGTGGGGCTATTGGGTCCGAGTACG
1	0	5921881-5921920	TTGCTCTTGAAAATGTCTTATTTGCATGGCATTCGTCTG	4	TACTTCTATCACGCCAACGGTTGCTCTTGAAAATGTCTTATTTGCATGGCATTCGTCTGGGCTATTGGGTCCGAGTACG
1	0	5921921-5921960	GTAGAGCACACTTAGGAAATGCAAAGCACCAGTTTCTGC	4	AAAGGTTCGTCATAGTTCGCGTAGAGCACACTTAGGAAATGCAAAGCACCAGTTTCTGCGGCTATTGGGTCCGAGTACG
1	0	5922001-5922040	TGACTTTATGTGTGACGGTGTGGTGGAAAATCTTCACTG	4	TACTTCTATCACGCCAACGGTGACTTTATGTGTGACGGTGTGGTGGAAAATCTTCACTGGGCTATTGGGTCCGAGTACG
1	0	5922051-5922090	AACTGTGGTCATATGACTCATGTCATGAGAAATGAGCTG	4	AAAGGTTCGTCATAGTTCGCAACTGTGGTCATATGACTCATGTCATGAGAAATGAGCTGGGCTATTGGGTCCGAGTACG
1	0	5922121-5922160	AAAATCTGGAGCCTTCAAGACTGGGTTCAGACATATGAA	4	TACTTCTATCACGCCAACGGAAAATCTGGAGCCTTCAAGACTGGGTTCAGACATATGAAGGCTATTGGGTCCGAGTACG
1	0	5922234-5922273	AAGTGCACCTTTAATTTCCCTGTGTACAAATACCCTTGG	4	AAAGGTTCGTCATAGTTCGCAAGTGCACCTTTAATTTCCCTGTGTACAAATACCCTTGGGGCTATTGGGTCCGAGTACG
1	0	5922296-5922335	CTCCTTAGCTGGATAAGTCACAGGGCCGTTGGCAAGAAG	4	TACTTCTATCACGCCAACGGCTCCTTAGCTGGATAAGTCACAGGGCCGTTGGCAAGAAGGGCTATTGGGTCCGAGTACG
1	0	5922462-5922501	TCTGTCTCAATTTGAATTCGGCATTGATTGGCTACTTCC	4	AAAGGTTCGTCATAGTTCGCTCTGTCTCAATTTGAATTCGGCATTGATTGGCTACTTCCGGCTATTGGGTCCGAGTACG
1	0	5922515-5922554	CCCCAGCAGATAGACCAACCAACAAGAGCTTTTATGTCT	4	TACTTCTATCACGCCAACGGCCCCAGCAGATAGACCAACCAACAAGAGCTTTTATGTCTGGCTATTGGGTCCGAGTACG
1	0	5922619-5922658	CAGGCAACCCTCACCTTGACTCAGGTAAGGAGATGCGAT	4	AAAGGTTCGTCATAGTTCGCCAGGCAACCCTCACCTTGACTCAGGTAAGGAGATGCGATGGCTATTGGGTCCGAGTACG
1	0	5922678-5922717	AAAATGAACATGTGCTTCCAGAGCTGCCTTTGGGATTTC	4	TACTTCTATCACGCCAACGGAAAATGAACATGTGCTTCCAGAGCTGCCTTTGGGATTTCGGCTATTGGGTCCGAGTACG
1	0	5922745-5922784	AAAAGACTTCTGTGGGGTTTTAATGGTTAACGGTGTCTG	4	AAAGGTTCGTCATAGTTCGCAAAAGACTTCTGTGGGGTTTTAATGGTTAACGGTGTCTGGGCTATTGGGTCCGAGTACG
1	0	5922800-5922839	TATAGCGCTTTGTGCAAGTTTAGGTAGTACAGGGTCATT	4	TACTTCTATCACGCCAACGGTATAGCGCTTTGTGCAAGTTTAGGTAGTACAGGGTCATTGGCTATTGGGTCCGAGTACG
1	0	5922841-5922880	CCCCGTTTCTTTAATCCAGGCCTAGTGAAAGGAAATACA	4	AAAGGTTCGTCATAGTTCGCCCCCGTTTCTTTAATCCAGGCCTAGTGAAAGGAAATACAGGCTATTGGGTCCGAGTACG
1	0	5923089-5923128	CGAAAAGGAAAGTTGTGGCTCAACGAAGAGTATGCATAT	4	TACTTCTATCACGCCAACGGCGAAAAGGAAAGTTGTGGCTCAACGAAGAGTATGCATATGGCTATTGGGTCCGAGTACG
1	0	5923442-5923481	ACCCTCGATATAAAACAGACACGGCTAGTCTGTAACTTC	4	AAAGGTTCGTCATAGTTCGCACCCTCGATATAAAACAGACACGGCTAGTCTGTAACTTCGGCTATTGGGTCCGAGTACG
1	0	5923482-5923521	GCGTGATCATCGCGTAGGGTTTGGATGAATGTGATGTGG	4	TACTTCTATCACGCCAACGGGCGTGATCATCGCGTAGGGTTTGGATGAATGTGATGTGGGGCTATTGGGTCCGAGTACG
1	0	5923647-5923686	CTACCACGCTGGTCCTGATGGTGGCTCGAAGATTTAGGT	4	AAAGGTTCGTCATAGTTCGCCTACCACGCTGGTCCTGATGGTGGCTCGAAGATTTAGGTGGCTATTGGGTCCGAGTACG
1	0	5923704-5923743	GGGGCGAAGGTCAAGTGTAACAAACAAAGACCACCTGTA	4	TACTTCTATCACGCCAACGGGGGGCGAAGGTCAAGTGTAACAAACAAAGACCACCTGTAGGCTATTGGGTCCGAGTACG
1	0	5923753-5923792	TTAAGACTGTTTCTTGGTGCTGCAACAATTTGTTACTGG	4	AAAGGTTCGTCATAGTTCGCTTAAGACTGTTTCTTGGTGCTGCAACAATTTGTTACTGGGGCTATTGGGTCCGAGTACG
1	0	5923828-5923867	AATCAATCAATTGTTTATAGGGTTCAAGGGTGAGGAGCC	4	TACTTCTATCACGCCAACGGAATCAATCAATTGTTTATAGGGTTCAAGGGTGAGGAGCCGGCTATTGGGTCCGAGTACG
1	0	5923896-5923935	CAAATGGGTGCAAGGGGAGCTGTGAAAGAACCCAAAGGA	4	AAAGGTTCGTCATAGTTCGCCAAATGGGTGCAAGGGGAGCTGTGAAAGAACCCAAAGGAGGCTATTGGGTCCGAGTACG
1	0	5923956-5923995	GAGGGTCCCTGACTCCAGTCTGGGGAAAATGGTGGAATT	4	TACTTCTATCACGCCAACGGGAGGGTCCCTGACTCCAGTCTGGGGAAAATGGTGGAATTGGCTATTGGGTCCGAGTACG
1	0	5924046-5924085	AGACAGATCTACTCAGAAAGACAAGTCCATGAAGGAGGA	4	AAAGGTTCGTCATAGTTCGCAGACAGATCTACTCAGAAAGACAAGTCCATGAAGGAGGAGGCTATTGGGTCCGAGTACG
1	0	5924096-5924135	CTGACGCAGTGGAGTAGACCTTTGTCTGGGTGTCCTTGA	4	TACTTCTATCACGCCAACGGCTGACGCAGTGGAGTAGACCTTTGTCTGGGTGTCCTTGAGGCTATTGGGTCCGAGTACG
1	0	5924136-5924175	CAGTGCTTCTGTCCGGGAAATGTGCTGTGCTAAAGTCTC	4	AAAGGTTCGTCATAGTTCGCCAGTGCTTCTGTCCGGGAAATGTGCTGTGCTAAAGTCTCGGCTATTGGGTCCGAGTACG
1	0	5924178-5924217	GCTGTTCTTCCACCTGATTCTCTCCTCCGCCTCTAACCT	4	TACTTCTATCACGCCAACGGGCTGTTCTTCCACCTGATTCTCTCCTCCGCCTCTAACCTGGCTATTGGGTCCGAGTACG
1	0	5924218-5924257	TCACAGTGCAATAAGCAGCCTCTTCTAGCCCTTTGATCT	4	AAAGGTTCGTCATAGTTCGCTCACAGTGCAATAAGCAGCCTCTTCTAGCCCTTTGATCTGGCTATTGGGTCCGAGTACG
1	0	5924260-5924299	CTCCAGTCCTGGTTGCTTCGACTCCCAATGGCTCTTGTA	4	TACTTCTATCACGCCAACGGCTCCAGTCCTGGTTGCTTCGACTCCCAATGGCTCTTGTAGGCTATTGGGTCCGAGTACG
1	0	5924446-5924485	AAACAAGAACTTCTCAGTGATGGACAAGGGCTAAATCAG	4	AAAGGTTCGTCATAGTTCGCAAACAAGAACTTCTCAGTGATGGACAAGGGCTAAATCAGGGCTATTGGGTCCGAGTACG
1	0	5924486-5924525	CTGTGTGATCAAATGCTTTAAGCTCTGCAGCCTCCTCCT	4	TACTTCTATCACGCCAACGGCTGTGTGATCAAATGCTTTAAGCTCTGCAGCCTCCTCCTGGCTATTGGGTCCGAGTACG
1	0	5924526-5924565	TTTACTGCACAGACGTCTCTACCCTGAGGGTCATGTGCT	4	AAAGGTTCGTCATAGTTCGCTTTACTGCACAGACGTCTCTACCCTGAGGGTCATGTGCTGGCTATTGGGTCCGAGTACG
1	0	5924600-5924639	ATTAAGTCCAATGTAGGCAGTAGGGTGTGATGAGAACTG	4	TACTTCTATCACGCCAACGGATTAAGTCCAATGTAGGCAGTAGGGTGTGATGAGAACTGGGCTATTGGGTCCGAGTACG
1	0	5924722-5924761	AGGCGCTTGCTGTGGCTGACCAACCTTTTATTTAATCAG	4	AAAGGTTCGTCATAGTTCGCAGGCGCTTGCTGTGGCTGACCAACCTTTTATTTAATCAGGGCTATTGGGTCCGAGTACG
1	0	5924762-5924801	AGAAGCCATCAGTGTGGAATTTGATGTGGAATTTCTCAC	4	TACTTCTATCACGCCAACGGAGAAGCCATCAGTGTGGAATTTGATGTGGAATTTCTCACGGCTATTGGGTCCGAGTACG
1	0	5924851-5924890	AAAACAGCCTGCAGTACCTGCTTAAATGTACTGAACCAA	4	AAAGGTTCGTCATAGTTCGCAAAACAGCCTGCAGTACCTGCTTAAATGTACTGAACCAAGGCTATTGGGTCCGAGTACG
1	0	5924910-5924949	AAATAATATGTTACTGTTAAGTGCTTGGCAGAGCCTGGC	4	TACTTCTATCACGCCAACGGAAATAATATGTTACTGTTAAGTGCTTGGCAGAGCCTGGCGGCTATTGGGTCCGAGTACG
1	0	5925110-5925149	CGAAACTAAGGCCTTGTTGAGAAGCATTCTGGTGTGAGC	4	AAAGGTTCGTCATAGTTCGCCGAAACTAAGGCCTTGTTGAGAAGCATTCTGGTGTGAGCGGCTATTGGGTCCGAGTACG
1	0	5925410-5925449	ACATATGCATGGAGACACTTATATGTGCTTTACTGTGGC	4	TACTTCTATCACGCCAACGGACATATGCATGGAGACACTTATATGTGCTTTACTGTGGCGGCTATTGGGTCCGAGTACG
1	0	5925458-5925497	CCTTTGGTCAACTCCCTTCAGAGAAGCTCCGAGCTCCAT	4	AAAGGTTCGTCATAGTTCGCCCTTTGGTCAACTCCCTTCAGAGAAGCTCCGAGCTCCATGGCTATTGGGTCCGAGTACG
1	0	5925725-5925764	TTTTGTAGAACTATCTGGCCATTCCTCCCCTCATAGGCC	4	TACTTCTATCACGCCAACGGTTTTGTAGAACTATCTGGCCATTCCTCCCCTCATAGGCCGGCTATTGGGTCCGAGTACG
1	0	5925782-5925821	TGTAGATGTCATTGCATTTCTGTTCTACATTCTGTGCCG	4	AAAGGTTCGTCATAGTTCGCTGTAGATGTCATTGCATTTCTGTTCTACATTCTGTGCCGGGCTATTGGGTCCGAGTACG
1	0	5925822-5925861	TGCCTGTCTATAGTCCAAGCATCTGTAAGCCTCCTAAGA	4	TACTTCTATCACGCCAACGGTGCCTGTCTATAGTCCAAGCATCTGTAAGCCTCCTAAGAGGCTATTGGGTCCGAGTACG
1	0	5925862-5925901	CAGACAGCCTGTCAGTTGGAGTCCCTTTCTTATTTCCAG	4	AAAGGTTCGTCATAGTTCGCCAGACAGCCTGTCAGTTGGAGTCCCTTTCTTATTTCCAGGGCTATTGGGTCCGAGTACG
1	0	5925904-5925943	CTCGCACGGTACCTTGTCCGTAGCAGATGGCATCTGTAT	4	TACTTCTATCACGCCAACGGCTCGCACGGTACCTTGTCCGTAGCAGATGGCATCTGTATGGCTATTGGGTCCGAGTACG
1	0	5926199-5926238	ATGTTGGCTCCAGGACTGAAAAGTCTTTTCGGTGTTTCT	4	AAAGGTTCGTCATAGTTCGCATGTTGGCTCCAGGACTGAAAAGTCTTTTCGGTGTTTCTGGCTATTGGGTCCGAGTACG
1	0	5926429-5926468	ACAGTTACTCAATGTAGCATAACTGGTTCCCAGCAATTG	4	TACTTCTATCACGCCAACGGACAGTTACTCAATGTAGCATAACTGGTTCCCAGCAATTGGGCTATTGGGTCCGAGTACG
1	0	5926527-5926566	AAATAATATCTCTGTGGAGCAGCTGACTAATCACACTGC	4	AAAGGTTCGTCATAGTTCGCAAATAATATCTCTGTGGAGCAGCTGACTAATCACACTGCGGCTATTGGGTCCGAGTACG
1	0	5926567-5926606	AGCTGGTCTACAAGTTAAGTCTTGGCTGTGATGGAGCAG	4	TACTTCTATCACGCCAACGGAGCTGGTCTACAAGTTAAGTCTTGGCTGTGATGGAGCAGGGCTATTGGGTCCGAGTACG
1	0	5926744-5926783	TGATGCGTAGTTGACTCGTTTGGGGAACAGATTGTAGTT	4	AAAGGTTCGTCATAGTTCGCTGATGCGTAGTTGACTCGTTTGGGGAACAGATTGTAGTTGGCTATTGGGTCCGAGTACG
1	0	5926878-5926917	CTGGTCTGAAGAAGTAAGTCTGCAATAAGCCCCATGCCT	4	TACTTCTATCACGCCAACGGCTGGTCTGAAGAAGTAAGTCTGCAATAAGCCCCATGCCTGGCTATTGGGTCCGAGTACG
1	0	5927093-5927132	TAGATTGGCAAAGAAGACGTACAATCGTCTCTGTCACAG	4	AAAGGTTCGTCATAGTTCGCTAGATTGGCAAAGAAGACGTACAATCGTCTCTGTCACAGGGCTATTGGGTCCGAGTACG
1	0	5927194-5927233	CCGCTTACAGAGACACTAAATCTTCTTCCGTCTCCAAAT	4	TACTTCTATCACGCCAACGGCCGCTTACAGAGACACTAAATCTTCTTCCGTCTCCAAATGGCTATTGGGTCCGAGTACG
1	0	5927237-5927276	TGATCTTCTTCAATTCATGGTGACCTTGACCAAGGTTTC	4	AAAGGTTCGTCATAGTTCGCTGATCTTCTTCAATTCATGGTGACCTTGACCAAGGTTTCGGCTATTGGGTCCGAGTACG
1	0	5927277-5927316	ATTAACCGAAAGAGCCTTTACCGAAAGGAACGCTCACTG	4	TACTTCTATCACGCCAACGGATTAACCGAAAGAGCCTTTACCGAAAGGAACGCTCACTGGGCTATTGGGTCCGAGTACG
1	0	5927317-5927356	AAAATAGTGAGCTGCGACTGATTGGAAGAACATGGCATG	4	AAAGGTTCGTCATAGTTCGCAAAATAGTGAGCTGCGACTGATTGGAAGAACATGGCATGGGCTATTGGGTCCGAGTACG
1	0	5927357-5927396	ATCCAGTTTTCGGCTGCCTCTTCAGAGATTGTCCACTTA	4	TACTTCTATCACGCCAACGGATCCAGTTTTCGGCTGCCTCTTCAGAGATTGTCCACTTAGGCTATTGGGTCCGAGTACG
1	0	5927397-5927436	GTCCACACAGAAATGACACAGGATCGAACACAGAGGAAG	4	AAAGGTTCGTCATAGTTCGCGTCCACACAGAAATGACACAGGATCGAACACAGAGGAAGGGCTATTGGGTCCGAGTACG
1	0	5927437-5927476	TCGCTTTGTCCAGGCATGTACGTTTCCGATTGTGTTCTT	4	TACTTCTATCACGCCAACGGTCGCTTTGTCCAGGCATGTACGTTTCCGATTGTGTTCTTGGCTATTGGGTCCGAGTACG
1	0	5927497-5927536	AGAATAACGTATGTCACCACTGTTTCCCTCATTTGTGTG	4	AAAGGTTCGTCATAGTTCGCAGAATAACGTATGTCACCACTGTTTCCCTCATTTGTGTGGGCTATTGGGTCCGAGTACG
1	0	5927686-5927725	AAATAGCACTGAGAGGCTTAAAGATGATTTTCCCTCTCG	4	TACTTCTATCACGCCAACGGAAATAGCACTGAGAGGCTTAAAGATGATTTTCCCTCTCGGGCTATTGGGTCCGAGTACG
1	0	5927726-5927765	CTTCTCCTGCCAAATTCAAGGTTAGAATGTCGATAGCCA	4	AAAGGTTCGTCATAGTTCGCCTTCTCCTGCCAAATTCAAGGTTAGAATGTCGATAGCCAGGCTATTGGGTCCGAGTACG
1	0	5927766-5927805	GGTTCCTTCCACCGTCTGTCCTGTCGTTAAATTATAAGT	4	TACTTCTATCACGCCAACGGGGTTCCTTCCACCGTCTGTCCTGTCGTTAAATTATAAGTGGCTATTGGGTCCGAGTACG
1	0	5927808-5927847	GGGGTACAGAGTGAGCCTTCTGGTAAGGAAGAGATTAGA	4	AAAGGTTCGTCATAGTTCGCGGGGTACAGAGTGAGCCTTCTGGTAAGGAAGAGATTAGAGGCTATTGGGTCCGAGTACG
1	0	5927851-5927890	TAGATATAGGTATAGTCAGATGTGGCTCTGAGCTCCAGC	4	TACTTCTATCACGCCAACGGTAGATATAGGTATAGTCAGATGTGGCTCTGAGCTCCAGCGGCTATTGGGTCCGAGTACG
1	0	5927891-5927930	CTTGTAGCTCCCAGCACCAGTGTATATAAGCACAAGTCT	4	AAAGGTTCGTCATAGTTCGCCTTGTAGCTCCCAGCACCAGTGTATATAAGCACAAGTCTGGCTATTGGGTCCGAGTACG
1	0	5927931-5927970	CCACAGATTGTGTGACTTGTTAAAATTTTCCCCGGACTG	4	TACTTCTATCACGCCAACGGCCACAGATTGTGTGACTTGTTAAAATTTTCCCCGGACTGGGCTATTGGGTCCGAGTACG
1	0	5928106-5928145	GTCCTGCATCATGCTCCAGCTGTTGCCCACATTCTAGAT	4	AAAGGTTCGTCATAGTTCGCGTCCTGCATCATGCTCCAGCTGTTGCCCACATTCTAGATGGCTATTGGGTCCGAGTACG
1	0	5928146-5928185	GATCATCCCTCCTGTGAAAACAAAGCTTCCGTGATAGGA	4	TACTTCTATCACGCCAACGGGATCATCCCTCCTGTGAAAACAAAGCTTCCGTGATAGGAGGCTATTGGGTCCGAGTACG
1	0	5928258-5928297	TGACTCTCGTGATAATTAGAAGATGCAAAGGGTGCAGAA	4	AAAGGTTCGTCATAGTTCGCTGACTCTCGTGATAATTAGAAGATGCAAAGGGTGCAGAAGGCTATTGGGTCCGAGTACG
1	0	5928312-5928351	CCACAGCACACAGCGTGTGGAATGTTGGAATCTTGAGCT	4	TACTTCTATCACGCCAACGGCCACAGCACACAGCGTGTGGAATGTTGGAATCTTGAGCTGGCTATTGGGTCCGAGTACG
1	0	5928353-5928392	GAACTCTCTGGGAACCAAGAGCTGGAGAGAGTGGCTTCT	4	AAAGGTTCGTCATAGTTCGCGAACTCTCTGGGAACCAAGAGCTGGAGAGAGTGGCTTCTGGCTATTGGGTCCGAGTACG
1	0	5928654-5928693	GGTTGAAGCAACTGCCGAACTCACATTGTAAACGCACAC	4	TACTTCTATCACGCCAACGGGGTTGAAGCAACTGCCGAACTCACATTGTAAACGCACACGGCTATTGGGTCCGAGTACG
1	0	5928707-5928746	AGTTCTGATTAAGTTCCAAAGTGTTAATCCCTCCAGCAC	4	AAAGGTTCGTCATAGTTCGCAGTTCTGATTAAGTTCCAAAGTGTTAATCCCTCCAGCACGGCTATTGGGTCCGAGTACG
1	0	5928747-5928786	ACCTCTAGGTAAGCTGAGGTATCTGCCGTTAACATCTTT	4	TACTTCTATCACGCCAACGGACCTCTAGGTAAGCTGAGGTATCTGCCGTTAACATCTTTGGCTATTGGGTCCGAGTACG
1	0	5928806-5928845	AGTCTTAAAATGAATCAGAAGCCAGCAGGTTACTGCAAC	4	AAAGGTTCGTCATAGTTCGCAGTCTTAAAATGAATCAGAAGCCAGCAGGTTACTGCAACGGCTATTGGGTCCGAGTACG
1	0	5928913-5928952	TCTTTGCCACTCTAATGAGATACTCTGCCATGGAATAGC	4	TACTTCTATCACGCCAACGGTCTTTGCCACTCTAATGAGATACTCTGCCATGGAATAGCGGCTATTGGGTCCGAGTACG
1	0	5929127-5929166	AGAGATTAATTGTTGATCAGGAGTTGGCGTACTTCCCTT	4	AAAGGTTCGTCATAGTTCGCAGAGATTAATTGTTGATCAGGAGTTGGCGTACTTCCCTTGGCTATTGGGTCCGAGTACG
1	0	5929230-5929269	AAAACCGTAGATAACAGAGAAGGAGAACGGCTGGAATGG	4	TACTTCTATCACGCCAACGGAAAACCGTAGATAACAGAGAAGGAGAACGGCTGGAATGGGGCTATTGGGTCCGAGTACG
1	0	5929289-5929328	CCCTGTGGTTCAGGGGAGACTGAGAGCAAAGAGTAGACA	4	AAAGGTTCGTCATAGTTCGCCCCTGTGGTTCAGGGGAGACTGAGAGCAAAGAGTAGACAGGCTATTGGGTCCGAGTACG
1	0	5929621-5929660	CGTGACCTCCCACTTTGCAGGGACATCTGTGTAATGATT	4	TACTTCTATCACGCCAACGGCGTGACCTCCCACTTTGCAGGGACATCTGTGTAATGATTGGCTATTGGGTCCGAGTACG
1	0	5929715-5929754	CAGACAGCAGCTGGAGGAAGAGGTGAAGAGCAAGAATGT	4	AAAGGTTCGTCATAGTTCGCCAGACAGCAGCTGGAGGAAGAGGTGAAGAGCAAGAATGTGGCTATTGGGTCCGAGTACG
1	0	5929812-5929851	GGGGTGCTAGAAATAAGAGGGATGATGCCAACACCCTTG	4	TACTTCTATCACGCCAACGGGGGGTGCTAGAAATAAGAGGGATGATGCCAACACCCTTGGGCTATTGGGTCCGAGTACG
1	0	5929852-5929891	GTGAGAGTCGTCAGCCAGCAGCCTTCTGAATCACAATCA	4	AAAGGTTCGTCATAGTTCGCGTGAGAGTCGTCAGCCAGCAGCCTTCTGAATCACAATCAGGCTATTGGGTCCGAGTACG
1	0	5929892-5929931	AACTTTCCTAGGTGGGAGTGTTTATTTCTGGAGAACGAC	4	TACTTCTATCACGCCAACGGAACTTTCCTAGGTGGGAGTGTTTATTTCTGGAGAACGACGGCTATTGGGTCCGAGTACG
1	0	5930154-5930193	AGCTGCCGGCAGCTTTAGGCAATAGCTAGTCACCATGTT	4	AAAGGTTCGTCATAGTTCGCAGCTGCCGGCAGCTTTAGGCAATAGCTAGTCACCATGTTGGCTATTGGGTCCGAGTACG
1	0	5930349-5930388	TCAGTGTTGGTAATTCACTGACATTTCTTTCCATCAGGC	4	TACTTCTATCACGCCAACGGTCAGTGTTGGTAATTCACTGACATTTCTTTCCATCAGGCGGCTATTGGGTCCGAGTACG
1	0	5930389-5930428	AATGAGTTTCTGTTGGACTCCAGTGGAGGAGGTCTTTCA	4	AAAGGTTCGTCATAGTTCGCAATGAGTTTCTGTTGGACTCCAGTGGAGGAGGTCTTTCAGGCTATTGGGTCCGAGTACG
1	0	5930515-5930554	AATAAAATAGTCTCGCTGATGCATGTCCTCAGAGCATAC	4	TACTTCTATCACGCCAACGGAATAAAATAGTCTCGCTGATGCATGTCCTCAGAGCATACGGCTATTGGGTCCGAGTACG
1	0	5930555-5930594	TTTAGAACAACCAGTAGCATCAGAAGTCCCTGGAGGAAT	4	AAAGGTTCGTCATAGTTCGCTTTAGAACAACCAGTAGCATCAGAAGTCCCTGGAGGAATGGCTATTGGGTCCGAGTACG
1	0	5930595-5930634	GGTACTTACCAAGCATGTACCCTGCACAGTGCTGTAAAT	4	TACTTCTATCACGCCAACGGGGTACTTACCAAGCATGTACCCTGCACAGTGCTGTAAATGGCTATTGGGTCCGAGTACG
1	0	5930635-5930674	GTGCCTCACCGTTTCTGCTTTGATACTTAGACATACTCC	4	AAAGGTTCGTCATAGTTCGCGTGCCTCACCGTTTCTGCTTTGATACTTAGACATACTCCGGCTATTGGGTCCGAGTACG
1	0	5930696-5930735	AAATCTCTAAACTGTGGGCAGGAAGTTTAAATCGCACTC	4	TACTTCTATCACGCCAACGGAAATCTCTAAACTGTGGGCAGGAAGTTTAAATCGCACTCGGCTATTGGGTCCGAGTACG
1	0	5930894-5930933	ACCAGAAACCAGTTTGTAAGGTCTACACTTCACCTCAAA	4	AAAGGTTCGTCATAGTTCGCACCAGAAACCAGTTTGTAAGGTCTACACTTCACCTCAAAGGCTATTGGGTCCGAGTACG
1	0	5930985-5931024	ACAAGCATTGTTATGACAATGAGGTACCTGATGCTAACG	4	TACTTCTATCACGCCAACGGACAAGCATTGTTATGACAATGAGGTACCTGATGCTAACGGGCTATTGGGTCCGAGTACG
1	0	5931050-5931089	TAAAAGTTTTCCAGCGTATGTCAGTCAGTACTGACGTGT	4	AAAGGTTCGTCATAGTTCGCTAAAAGTTTTCCAGCGTATGTCAGTCAGTACTGACGTGTGGCTATTGGGTCCGAGTACG
1	0	5931351-5931390	TTGAAACAGGATTGCTTTGTTTATTGGTTAACCACGCTG	4	TACTTCTATCACGCCAACGGTTGAAACAGGATTGCTTTGTTTATTGGTTAACCACGCTGGGCTATTGGGTCCGAGTACG
1	0	5931391-5931430	TCACTGGCAGCGATAGAACACCTGTTCAACAGAGGCTTT	4	AAAGGTTCGTCATAGTTCGCTCACTGGCAGCGATAGAACACCTGTTCAACAGAGGCTTTGGCTATTGGGTCCGAGTACG
1	0	5931431-5931470	CCCATAAGGACTTAAGTGGTGTCTTAAGGCACTGACTGG	4	TACTTCTATCACGCCAACGGCCCATAAGGACTTAAGTGGTGTCTTAAGGCACTGACTGGGGCTATTGGGTCCGAGTACG
1	0	5931475-5931514	TTGAACCTTTACTATCTACCATGCTTCATGTCACAGCAC	4	AAAGGTTCGTCATAGTTCGCTTGAACCTTTACTATCTACCATGCTTCATGTCACAGCACGGCTATTGGGTCCGAGTACG
1	0	5931541-5931580	CAGGTCAGGATAAGGGGAAGCAGCCAGGACTGTCTCATT	4	TACTTCTATCACGCCAACGGCAGGTCAGGATAAGGGGAAGCAGCCAGGACTGTCTCATTGGCTATTGGGTCCGAGTACG
1	0	5931678-5931717	AAAGGAAACTTGAAAAGCAACTGTTTTCCAAAGGCAAAC	4	AAAGGTTCGTCATAGTTCGCAAAGGAAACTTGAAAAGCAACTGTTTTCCAAAGGCAAACGGCTATTGGGTCCGAGTACG
1	0	5931749-5931788	TTCCACTGGTTTCAGTCCATTTCTTCTCCAGTCAAAATC	4	TACTTCTATCACGCCAACGGTTCCACTGGTTTCAGTCCATTTCTTCTCCAGTCAAAATCGGCTATTGGGTCCGAGTACG
1	0	5931794-5931833	CTACTAGTAGGGAGCAAAGATGAGATAGACATTGGGTGG	4	AAAGGTTCGTCATAGTTCGCCTACTAGTAGGGAGCAAAGATGAGATAGACATTGGGTGGGGCTATTGGGTCCGAGTACG
1	0	5931929-5931968	ACTGTCATATACTCTGTATCACTATGGCTGCACAAGGGA	4	TACTTCTATCACGCCAACGGACTGTCATATACTCTGTATCACTATGGCTGCACAAGGGAGGCTATTGGGTCCGAGTACG
1	0	5931971-5932010	AGTTGGTCTTGAACTTGTGTGTGAAATGCCATTGTTTCA	4	AAAGGTTCGTCATAGTTCGCAGTTGGTCTTGAACTTGTGTGTGAAATGCCATTGTTTCAGGCTATTGGGTCCGAGTACG
1	0	5932116-5932155	AAAACAGATCATCGGGGCAGCTGGTTCATTTATTTGTTC	4	TACTTCTATCACGCCAACGGAAAACAGATCATCGGGGCAGCTGGTTCATTTATTTGTTCGGCTATTGGGTCCGAGTACG
1	0	5932261-5932300	ATGAACACATTACCTAGCACTGATAAAATATGAGGGGCG	4	AAAGGTTCGTCATAGTTCGCATGAACACATTACCTAGCACTGATAAAATATGAGGGGCGGGCTATTGGGTCCGAGTACG
1	0	5932301-5932340	AAGAGTCACACTGAGAGACCGACAGAGTTAGGCAAGCCA	4	TACTTCTATCACGCCAACGGAAGAGTCACACTGAGAGACCGACAGAGTTAGGCAAGCCAGGCTATTGGGTCCGAGTACG
1	0	5932365-5932404	TTTGCAGTTACTTCACTGAAGCATTGATGTTTATGCAGG	4	AAAGGTTCGTCATAGTTCGCTTTGCAGTTACTTCACTGAAGCATTGATGTTTATGCAGGGGCTATTGGGTCCGAGTACG
1	0	5932421-5932460	GGGAATATCAAGCTACCTGCATAAATGCATCATTGAAGC	4	TACTTCTATCACGCCAACGGGGGAATATCAAGCTACCTGCATAAATGCATCATTGAAGCGGCTATTGGGTCCGAGTACG
1	0	5932470-5932509	ATGGAGAGATTAATTGACTTTACTGGGGTCCACTGTGAG	4	AAAGGTTCGTCATAGTTCGCATGGAGAGATTAATTGACTTTACTGGGGTCCACTGTGAGGGCTATTGGGTCCGAGTACG
1	0	5932510-5932549	AAGGAGCCAACCTGAAAATGAAATCTGGAGAACCAGAGT	4	TACTTCTATCACGCCAACGGAAGGAGCCAACCTGAAAATGAAATCTGGAGAACCAGAGTGGCTATTGGGTCCGAGTACG
1	0	5932565-5932604	AGCACCCATATTGAGTTACATTTGTTTCCTTACTGTGGC	4	AAAGGTTCGTCATAGTTCGCAGCACCCATATTGAGTTACATTTGTTTCCTTACTGTGGCGGCTATTGGGTCCGAGTACG
1	0	5932605-5932644	GAGGGAGAGTAGAGCCTTGCTCTGCAGCTGTTTCCTGAA	4	TACTTCTATCACGCCAACGGGAGGGAGAGTAGAGCCTTGCTCTGCAGCTGTTTCCTGAAGGCTATTGGGTCCGAGTACG
1	0	5932698-5932737	AAAAGTAAATCGCGGGTGTCTTCCTTTAGTGAGGAGACA	4	AAAGGTTCGTCATAGTTCGCAAAAGTAAATCGCGGGTGTCTTCCTTTAGTGAGGAGACAGGCTATTGGGTCCGAGTACG
1	0	5932775-5932814	TGAAATTAAATGGGAAGCTGTCATGGATTACGACAGGTC	4	TACTTCTATCACGCCAACGGTGAAATTAAATGGGAAGCTGTCATGGATTACGACAGGTCGGCTATTGGGTCCGAGTACG
1	0	5932815-5932854	TTATTAGTGACCAGCTGGCTCCACTGGTTTGTTGGAGGC	4	AAAGGTTCGTCATAGTTCGCTTATTAGTGACCAGCTGGCTCCACTGGTTTGTTGGAGGCGGCTATTGGGTCCGAGTACG
1	0	5932861-5932900	TAATGGAGTTAGAGTCTTGGACATGAGCTGTTCTAACCC	4	TACTTCTATCACGCCAACGGTAATGGAGTTAGAGTCTTGGACATGAGCTGTTCTAACCCGGCTATTGGGTCCGAGTACG
1	0	5932901-5932940	ACAGTACTTGCTAGTATGAGTAAACTCGGGGCTCTCCCA	4	AAAGGTTCGTCATAGTTCGCACAGTACTTGCTAGTATGAGTAAACTCGGGGCTCTCCCAGGCTATTGGGTCCGAGTACG
1	0	5933047-5933086	AGCCATCCTATTAAACATTCACTGACCTACTGCCTACAG	4	TACTTCTATCACGCCAACGGAGCCATCCTATTAAACATTCACTGACCTACTGCCTACAGGGCTATTGGGTCCGAGTACG
1	0	5933425-5933464	TTCCACCCTAATCCATTACTCAATTCGGTGCCTTGAGGC	4	AAAGGTTCGTCATAGTTCGCTTCCACCCTAATCCATTACTCAATTCGGTGCCTTGAGGCGGCTATTGGGTCCGAGTACG
1	0	5933465-5933504	GGGACTGTAGATCCCATCTTTGTGCTTTACCAAAGTGCC	4	TACTTCTATCACGCCAACGGGGGACTGTAGATCCCATCTTTGTGCTTTACCAAAGTGCCGGCTATTGGGTCCGAGTACG
1	0	5933978-5934017	AAAACCATGGTTAGAATTGGGATGTACCAGGAGGCAGAG	4	AAAGGTTCGTCATAGTTCGCAAAACCATGGTTAGAATTGGGATGTACCAGGAGGCAGAGGGCTATTGGGTCCGAGTACG
1	0	5934231-5934270	GACTGCTCCCTCTGCTCCTGGCTTCTCTCTGGTTCTTTA	4	TACTTCTATCACGCCAACGGGACTGCTCCCTCTGCTCCTGGCTTCTCTCTGGTTCTTTAGGCTATTGGGTCCGAGTACG
1	0	5934277-5934316	TTCTCTGTTTGAATCTCTCAAGCCTTCCAGAAAGTCTTC	4	AAAGGTTCGTCATAGTTCGCTTCTCTGTTTGAATCTCTCAAGCCTTCCAGAAAGTCTTCGGCTATTGGGTCCGAGTACG
1	0	5934324-5934363	ATGAAATGGTATCAGTGAGGCTCTTACTCTTTCCAGAGG	4	TACTTCTATCACGCCAACGGATGAAATGGTATCAGTGAGGCTCTTACTCTTTCCAGAGGGGCTATTGGGTCCGAGTACG
1	0	5934868-5934907	TTTGTTTTAACAAACTTTGGGGTCACAGGCAGAGCCCAA	4	AAAGGTTCGTCATAGTTCGCTTTGTTTTAACAAACTTTGGGGTCACAGGCAGAGCCCAAGGCTATTGGGTCCGAGTACG
1	0	5934926-5934965	ACTAGTTGTCTGGATTGACCAAGTGAGATTCAGATCCAG	4	TACTTCTATCACGCCAACGGACTAGTTGTCTGGATTGACCAAGTGAGATTCAGATCCAGGGCTATTGGGTCCGAGTACG
1	0	5934985-5935024	CCCCTAACTTAGAAGGACCATATCAAGCACTCCAAGTCA	4	AAAGGTTCGTCATAGTTCGCCCCCTAACTTAGAAGGACCATATCAAGCACTCCAAGTCAGGCTATTGGGTCCGAGTACG
1	0	5935033-5935072	TTCTCGATGTAAAATGAAAGGTGTGTCTGGTTGTGTTGG	4	TACTTCTATCACGCCAACGGTTCTCGATGTAAAATGAAAGGTGTGTCTGGTTGTGTTGGGGCTATTGGGTCCGAGTACG
1	0	5935073-5935112	AGGTGGATGCAATACAGTTTTCAACACGGAAATCATCCA	4	AAAGGTTCGTCATAGTTCGCAGGTGGATGCAATACAGTTTTCAACACGGAAATCATCCAGGCTATTGGGTCCGAGTACG
1	0	5935113-5935152	GAATGATTTCCACCCGATCTCCAACACTCCAGCCTTCAC	4	TACTTCTATCACGCCAACGGGAATGATTTCCACCCGATCTCCAACACTCCAGCCTTCACGGCTATTGGGTCCGAGTACG
1	0	5935582-5935621	AAATGTGTGTGTAGAATCAACACCTCTCTTGGTTTACCG	4	AAAGGTTCGTCATAGTTCGCAAATGTGTGTGTAGAATCAACACCTCTCTTGGTTTACCGGGCTATTGGGTCCGAGTACG
1	0	5935622-5935661	CTCTGTTGTATCTGGTGCTCCAGTTGAAACCTCTGGATA	4	TACTTCTATCACGCCAACGGCTCTGTTGTATCTGGTGCTCCAGTTGAAACCTCTGGATAGGCTATTGGGTCCGAGTACG
1	0	5935843-5935882	AAAAGAAAATCACCAAGGCGTCAGTGTGAGATGGGCTCT	4	AAAGGTTCGTCATAGTTCGCAAAAGAAAATCACCAAGGCGTCAGTGTGAGATGGGCTCTGGCTATTGGGTCCGAGTACG
1	0	5935902-5935941	GGGGACAGTCTGAAGATTTTCTCCTTCTGCTACATCACC	4	TACTTCTATCACGCCAACGGGGGGACAGTCTGAAGATTTTCTCCTTCTGCTACATCACCGGCTATTGGGTCCGAGTACG
1	0	5935979-5936018	CTGCGTGCTCCGTGGGTTCCCTAAGGCATTGACAATATT	4	AAAGGTTCGTCATAGTTCGCCTGCGTGCTCCGTGGGTTCCCTAAGGCATTGACAATATTGGCTATTGGGTCCGAGTACG
1	0	5936069-5936108	TTCTTTGATTTATATTTCGGAGGCCCCATCTTGGTTGAG	4	TACTTCTATCACGCCAACGGTTCTTTGATTTATATTTCGGAGGCCCCATCTTGGTTGAGGGCTATTGGGTCCGAGTACG
1	0	5936109-5936148	CCACAGGTGCCGCTGACATGTTCTTTGCTAAATGTCATG	4	AAAGGTTCGTCATAGTTCGCCCACAGGTGCCGCTGACATGTTCTTTGCTAAATGTCATGGGCTATTGGGTCCGAGTACG
1	0	5936149-5936188	TACAGCTGTTCCAGCCATCTATTAAATTCCATCGCATGG	4	TACTTCTATCACGCCAACGGTACAGCTGTTCCAGCCATCTATTAAATTCCATCGCATGGGGCTATTGGGTCCGAGTACG
1	0	5936192-5936231	AAGATAATAAGTACTGCAAATTAGCGGAAATGTGGGCCC	4	AAAGGTTCGTCATAGTTCGCAAGATAATAAGTACTGCAAATTAGCGGAAATGTGGGCCCGGCTATTGGGTCCGAGTACG
1	0	5936232-5936271	TGGTACCACAGGGCTGCTGTCATTTAGACGAAGCTAATG	4	TACTTCTATCACGCCAACGGTGGTACCACAGGGCTGCTGTCATTTAGACGAAGCTAATGGGCTATTGGGTCCGAGTACG
1	0	5936308-5936347	TCACTTATAATGAAGGACACGGAAGACACTGGAATTTGC	4	AAAGGTTCGTCATAGTTCGCTCACTTATAATGAAGGACACGGAAGACACTGGAATTTGCGGCTATTGGGTCCGAGTACG
1	0	5936362-5936401	ATCTTGTCCTTCCTAGTGTTTTCTTAGGCAACATGCATG	4	TACTTCTATCACGCCAACGGATCTTGTCCTTCCTAGTGTTTTCTTAGGCAACATGCATGGGCTATTGGGTCCGAGTACG
1	0	5937231-5937270	AGGGAAAAGCATGTTTTGAAAGGGGATGGGCAGAAGAGT	4	AAAGGTTCGTCATAGTTCGCAGGGAAAAGCATGTTTTGAAAGGGGATGGGCAGAAGAGTGGCTATTGGGTCCGAGTACG
1	0	5937563-5937602	ATCCTGTTAGGTGAGGCTTTCTTAAGTTTTGTCGAAGGG	4	TACTTCTATCACGCCAACGGATCCTGTTAGGTGAGGCTTTCTTAAGTTTTGTCGAAGGGGGCTATTGGGTCCGAGTACG
1	0	5937835-5937874	TCACTGGAGGATCAAGATGGAAAACAAATCAGAGAGAGG	4	AAAGGTTCGTCATAGTTCGCTCACTGGAGGATCAAGATGGAAAACAAATCAGAGAGAGGGGCTATTGGGTCCGAGTACG
1	0	5937882-5937921	AGAGGAAATTGTGGAAGAGTGATCAAGAGAAAGAAAGGG	4	TACTTCTATCACGCCAACGGAGAGGAAATTGTGGAAGAGTGATCAAGAGAAAGAAAGGGGGCTATTGGGTCCGAGTACG
1	0	5938406-5938445	TTATGGCATACTTGTCATCACAGGATTTTATTGGGCTGC	4	AAAGGTTCGTCATAGTTCGCTTATGGCATACTTGTCATCACAGGATTTTATTGGGCTGCGGCTATTGGGTCCGAGTACG
1	0	5938447-5938486	TGGTTTGGGAGATTCTAGTTGAGTCCATAAGATGACAGG	4	TACTTCTATCACGCCAACGGTGGTTTGGGAGATTCTAGTTGAGTCCATAAGATGACAGGGGCTATTGGGTCCGAGTACG
1	0	5938528-5938567	AAAAGAGGAGAGGATGAAAGAAGAGTGTGCAGTGGTTAC	4	AAAGGTTCGTCATAGTTCGCAAAAGAGGAGAGGATGAAAGAAGAGTGTGCAGTGGTTACGGCTATTGGGTCCGAGTACG
1	0	5938587-5938626	ATGTGTCCTCAGGGGCGGGGAGTGCTTCAAACTTTAGAA	4	TACTTCTATCACGCCAACGGATGTGTCCTCAGGGGCGGGGAGTGCTTCAAACTTTAGAAGGCTATTGGGTCCGAGTACG
1	0	5938627-5938666	AGTATGATGGCTTGTAACCCAGGGGCCTAGAAATGAGAG	4	AAAGGTTCGTCATAGTTCGCAGTATGATGGCTTGTAACCCAGGGGCCTAGAAATGAGAGGGCTATTGGGTCCGAGTACG
1	0	5938667-5938706	GCCTGGCTTTGATCACAGACAGTTAACGACACATCAGCA	4	TACTTCTATCACGCCAACGGGCCTGGCTTTGATCACAGACAGTTAACGACACATCAGCAGGCTATTGGGTCCGAGTACG
1	0	5938720-5938759	GCACGCTTCACAGTTCGCTGTTTGGTCGCCATTTGAATT	4	AAAGGTTCGTCATAGTTCGCGCACGCTTCACAGTTCGCTGTTTGGTCGCCATTTGAATTGGCTATTGGGTCCGAGTACG
1	0	5938799-5938838	TTATGACAGAGAGGCTTACAGTCTCTCTACCCCTTACTG	4	TACTTCTATCACGCCAACGGTTATGACAGAGAGGCTTACAGTCTCTCTACCCCTTACTGGGCTATTGGGTCCGAGTACG
1	0	5938839-5938878	GTCAGGAGAGGACGTGAAATTCTTTCACTGAGAAATCCC	4	AAAGGTTCGTCATAGTTCGCGTCAGGAGAGGACGTGAAATTCTTTCACTGAGAAATCCCGGCTATTGGGTCCGAGTACG
1	0	5938948-5938987	TTACAGAAGATGATTAACCGTCAGACCTGAACTAGCTCC	4	TACTTCTATCACGCCAACGGTTACAGAAGATGATTAACCGTCAGACCTGAACTAGCTCCGGCTATTGGGTCCGAGTACG
1	0	5938988-5939027	GCCTCGTAGGAAAAGTGTCTCAGGCCACTTTCAGCTATA	4	AAAGGTTCGTCATAGTTCGCGCCTCGTAGGAAAAGTGTCTCAGGCCACTTTCAGCTATAGGCTATTGGGTCCGAGTACG
1	0	5939473-5939512	CATTTAAAAGCCAAACACAGTGCAGCCTTGCTGGGCAGA	4	TACTTCTATCACGCCAACGGCATTTAAAAGCCAAACACAGTGCAGCCTTGCTGGGCAGAGGCTATTGGGTCCGAGTACG
1	0	5939514-5939553	ATTTGATGCATTTGAGGCCACTGAGTTGTGGAAAATATC	4	AAAGGTTCGTCATAGTTCGCATTTGATGCATTTGAGGCCACTGAGTTGTGGAAAATATCGGCTATTGGGTCCGAGTACG
1	0	5939554-5939593	TTTTGCCAATGAAATGCAAATGTGCATTACCCCAGCACT	4	TACTTCTATCACGCCAACGGTTTTGCCAATGAAATGCAAATGTGCATTACCCCAGCACTGGCTATTGGGTCCGAGTACG
1	0	5939703-5939742	AATGGGCTTTAGAAGGAGGTGAAAAGCAGATTTCACAAG	4	AAAGGTTCGTCATAGTTCGCAATGGGCTTTAGAAGGAGGTGAAAAGCAGATTTCACAAGGGCTATTGGGTCCGAGTACG
1	0	5939856-5939895	AGATTCACCATGATAAAAGCACAGCATGGTATGTGATCC	4	TACTTCTATCACGCCAACGGAGATTCACCATGATAAAAGCACAGCATGGTATGTGATCCGGCTATTGGGTCCGAGTACG
1	0	5939896-5939935	ATAAACGAAGTCCAAAGCATGTCTGTTTTCAAAGGTTCC	4	AAAGGTTCGTCATAGTTCGCATAAACGAAGTCCAAAGCATGTCTGTTTTCAAAGGTTCCGGCTATTGGGTCCGAGTACG
1	0	5939936-5939975	ACTCCAGATGGAAGACCAATCACATCGGGAACATTCCAG	4	TACTTCTATCACGCCAACGGACTCCAGATGGAAGACCAATCACATCGGGAACATTCCAGGGCTATTGGGTCCGAGTACG
1	0	5940041-5940080	GGGCCTTTACAGGTCACAAATCAAGCGCCCCAAATCTCA	4	AAAGGTTCGTCATAGTTCGCGGGCCTTTACAGGTCACAAATCAAGCGCCCCAAATCTCAGGCTATTGGGTCCGAGTACG
1	0	5940123-5940162	GGGCAGAGAGTGATATGGCGAAGGGTGGTGAGTAGGTCT	4	TACTTCTATCACGCCAACGGGGGCAGAGAGTGATATGGCGAAGGGTGGTGAGTAGGTCTGGCTATTGGGTCCGAGTACG
1	0	5940163-5940202	GAGGAGCAAGGAGAAAATAAGTGGCACACGTTTACCACA	4	AAAGGTTCGTCATAGTTCGCGAGGAGCAAGGAGAAAATAAGTGGCACACGTTTACCACAGGCTATTGGGTCCGAGTACG
1	0	5940398-5940437	AGAAGTTTCTGGTTAGAATAAGCATCACAAGCAGTGACC	4	TACTTCTATCACGCCAACGGAGAAGTTTCTGGTTAGAATAAGCATCACAAGCAGTGACCGGCTATTGGGTCCGAGTACG
1	0	5940481-5940520	GGGGAGAAGAGAAAGGCATCAAAGAGTGATGGACATGTA	4	AAAGGTTCGTCATAGTTCGCGGGGAGAAGAGAAAGGCATCAAAGAGTGATGGACATGTAGGCTATTGGGTCCGAGTACG
1	0	5940543-5940582	TGCCAGAGGTGGTCTGGGAAACCAGATTGATGTGGATGT	4	TACTTCTATCACGCCAACGGTGCCAGAGGTGGTCTGGGAAACCAGATTGATGTGGATGTGGCTATTGGGTCCGAGTACG
1	0	5940583-5940622	AGCCGTTAAGACATGGGACACTGAGAGAGCAATCGGTGT	4	AAAGGTTCGTCATAGTTCGCAGCCGTTAAGACATGGGACACTGAGAGAGCAATCGGTGTGGCTATTGGGTCCGAGTACG
1	0	5940753-5940792	CCCCGAAATGCACTCGTTCGCTGGTAGAAGCTGTAAATG	4	TACTTCTATCACGCCAACGGCCCCGAAATGCACTCGTTCGCTGGTAGAAGCTGTAAATGGGCTATTGGGTCCGAGTACG
1	0	5940893-5940932	TTTTAAATTCAGGTGCTGTACTTGCTCCTGCTTGGGCGT	4	AAAGGTTCGTCATAGTTCGCTTTTAAATTCAGGTGCTGTACTTGCTCCTGCTTGGGCGTGGCTATTGGGTCCGAGTACG
1	0	5940933-5940972	AGGACACCCTCCTCATTTATAAGGTTGTCTTTCCCCAGG	4	TACTTCTATCACGCCAACGGAGGACACCCTCCTCATTTATAAGGTTGTCTTTCCCCAGGGGCTATTGGGTCCGAGTACG
1	0	5940973-5941012	GACCCTTCACTATCTCTTGGGAGTTGACTTCTGCTAGAT	4	AAAGGTTCGTCATAGTTCGCGACCCTTCACTATCTCTTGGGAGTTGACTTCTGCTAGATGGCTATTGGGTCCGAGTACG
1	0	5941078-5941117	CTCGGGCAGAGACCTCTGCACAAGTGAAACAGCATTTCA	4	TACTTCTATCACGCCAACGGCTCGGGCAGAGACCTCTGCACAAGTGAAACAGCATTTCAGGCTATTGGGTCCGAGTACG
1	0	5941126-5941165	AGCAGTTTATACTGGACGTCTTTGAACACAGCACTTTTC	4	AAAGGTTCGTCATAGTTCGCAGCAGTTTATACTGGACGTCTTTGAACACAGCACTTTTCGGCTATTGGGTCCGAGTACG
1	0	5941189-5941228	TAAATGCAGATGGAATCACAATGCTAAGCGTGATGTTTG	4	TACTTCTATCACGCCAACGGTAAATGCAGATGGAATCACAATGCTAAGCGTGATGTTTGGGCTATTGGGTCCGAGTACG
1	0	5941229-5941268	ACGCCAAGCAGCATCTGTGTTTAATAACTGCAGTTTAGG	4	AAAGGTTCGTCATAGTTCGCACGCCAAGCAGCATCTGTGTTTAATAACTGCAGTTTAGGGGCTATTGGGTCCGAGTACG
1	0	5941269-5941308	TATTTTGGCAGCCAGAGTCCTAGTGTACCGAGTGTCCCA	4	TACTTCTATCACGCCAACGGTATTTTGGCAGCCAGAGTCCTAGTGTACCGAGTGTCCCAGGCTATTGGGTCCGAGTACG
1	0	5941350-5941389	GTGGCCCTGGGGACGCAGACAAGATGTGTAGAGATAACT	4	AAAGGTTCGTCATAGTTCGCGTGGCCCTGGGGACGCAGACAAGATGTGTAGAGATAACTGGCTATTGGGTCCGAGTACG
1	0	5941402-5941441	ATTCCTTTCCTTCTACACACATTATTTGTGAGGCTTGGG	4	TACTTCTATCACGCCAACGGATTCCTTTCCTTCTACACACATTATTTGTGAGGCTTGGGGGCTATTGGGTCCGAGTACG
1	0	5941442-5941481	GTAAACAAGAGAAGAGCTGGGAATTCAGGCCACTGATGT	4	AAAGGTTCGTCATAGTTCGCGTAAACAAGAGAAGAGCTGGGAATTCAGGCCACTGATGTGGCTATTGGGTCCGAGTACG
1	0	5941482-5941521	CTGTTTATGCATATTCTGGGATGCACATCTCCCTCACAT	4	TACTTCTATCACGCCAACGGCTGTTTATGCATATTCTGGGATGCACATCTCCCTCACATGGCTATTGGGTCCGAGTACG
1	0	5941522-5941561	TGACTCATCGCTGAACTGAGAACTGATTGTCTGTTTGGA	4	AAAGGTTCGTCATAGTTCGCTGACTCATCGCTGAACTGAGAACTGATTGTCTGTTTGGAGGCTATTGGGTCCGAGTACG
1	0	5941563-5941602	GCAACGCAGCCAGATGCTTCTTCCTAGATTCGTGACCTT	4	TACTTCTATCACGCCAACGGGCAACGCAGCCAGATGCTTCTTCCTAGATTCGTGACCTTGGCTATTGGGTCCGAGTACG
1	0	5941620-5941659	TTTAACGTTTCTTTTCTCCCTTTAAAACGAGGGCTGTTG	4	AAAGGTTCGTCATAGTTCGCTTTAACGTTTCTTTTCTCCCTTTAAAACGAGGGCTGTTGGGCTATTGGGTCCGAGTACG
1	0	5941663-5941702	CGTTATCTTAGCATCTCTCCCTTGTCTAAAACTGTGTGG	4	TACTTCTATCACGCCAACGGCGTTATCTTAGCATCTCTCCCTTGTCTAAAACTGTGTGGGGCTATTGGGTCCGAGTACG
1	0	5941708-5941747	GGCTTCCCTCCTGCTCAGAGGCAGTAATGCTGGAATAAG	4	AAAGGTTCGTCATAGTTCGCGGCTTCCCTCCTGCTCAGAGGCAGTAATGCTGGAATAAGGGCTATTGGGTCCGAGTACG
1	0	5941748-5941787	ACTAAAATGCGCATAACACAGTGTGTTCTGGGCCTGAGA	4	TACTTCTATCACGCCAACGGACTAAAATGCGCATAACACAGTGTGTTCTGGGCCTGAGAGGCTATTGGGTCCGAGTACG
1	0	5941911-5941950	TCTCTGAGGTACCACTTTGGATTTTGTGGTCCACTCACA	4	AAAGGTTCGTCATAGTTCGCTCTCTGAGGTACCACTTTGGATTTTGTGGTCCACTCACAGGCTATTGGGTCCGAGTACG
1	0	5942046-5942085	TCAAGAGACATTTAAGACTCACGGTGTGTGAAACCTAGG	4	TACTTCTATCACGCCAACGGTCAAGAGACATTTAAGACTCACGGTGTGTGAAACCTAGGGGCTATTGGGTCCGAGTACG
1	0	5942086-5942125	TCTAGGGGAGAACCTGGGTGCGATTCAGAGATGATGTCA	4	AAAGGTTCGTCATAGTTCGCTCTAGGGGAGAACCTGGGTGCGATTCAGAGATGATGTCAGGCTATTGGGTCCGAGTACG
1	0	5942425-5942464	GATCAGCTCCCCACCTGCTCAGACGTCTTCATTTAGGCA	4	TACTTCTATCACGCCAACGGGATCAGCTCCCCACCTGCTCAGACGTCTTCATTTAGGCAGGCTATTGGGTCCGAGTACG
1	0	5942622-5942661	TTCTGGTATCTGCTGTCTTCATTGTCTCTGTCTTCTTTG	4	AAAGGTTCGTCATAGTTCGCTTCTGGTATCTGCTGTCTTCATTGTCTCTGTCTTCTTTGGGCTATTGGGTCCGAGTACG
1	0	5942713-5942752	TGAAGTGACTCATTGAGATATAGGAAGGGAAAGGCAGTC	4	TACTTCTATCACGCCAACGGTGAAGTGACTCATTGAGATATAGGAAGGGAAAGGCAGTCGGCTATTGGGTCCGAGTACG
1	0	5942753-5942792	AATGTCCTCAGTTGCTGTTTTGCCCTATAAAGCTAAGTC	4	AAAGGTTCGTCATAGTTCGCAATGTCCTCAGTTGCTGTTTTGCCCTATAAAGCTAAGTCGGCTATTGGGTCCGAGTACG
1	0	5942877-5942916	AAAAGACCACATGTCATTAGGTCAATGTGGAGAAAGGGA	4	TACTTCTATCACGCCAACGGAAAAGACCACATGTCATTAGGTCAATGTGGAGAAAGGGAGGCTATTGGGTCCGAGTACG
1	0	5942953-5942992	ATTGTTTGATTTTCACAGTGCACAGGTCTTTTCTCAAGC	4	AAAGGTTCGTCATAGTTCGCATTGTTTGATTTTCACAGTGCACAGGTCTTTTCTCAAGCGGCTATTGGGTCCGAGTACG
1	0	5942993-5943032	TGGTTCCGGGCTGAGCGTTTTATTTGGTGGGGTTTAAAT	4	TACTTCTATCACGCCAACGGTGGTTCCGGGCTGAGCGTTTTATTTGGTGGGGTTTAAATGGCTATTGGGTCCGAGTACG
1	0	5943090-5943129	AAAGGCGAAAATATTTATTTGGGAAGAACATGCTGCTCG	4	AAAGGTTCGTCATAGTTCGCAAAGGCGAAAATATTTATTTGGGAAGAACATGCTGCTCGGGCTATTGGGTCCGAGTACG
1	0	5943130-5943169	AGTAACCCTTCTCCTCTCCTGTCACCTTCTCAGTACAGC	4	TACTTCTATCACGCCAACGGAGTAACCCTTCTCCTCTCCTGTCACCTTCTCAGTACAGCGGCTATTGGGTCCGAGTACG
1	0	5943170-5943209	CAGATTCACAGGGAATCACCGTAAAGGCACATCACCTCA	4	AAAGGTTCGTCATAGTTCGCCAGATTCACAGGGAATCACCGTAAAGGCACATCACCTCAGGCTATTGGGTCCGAGTACG
1	0	5943210-5943249	ATAGACCTTTGCAATGCATGGCGCATGTATCACAAAGGC	4	TACTTCTATCACGCCAACGGATAGACCTTTGCAATGCATGGCGCATGTATCACAAAGGCGGCTATTGGGTCCGAGTACG
1	0	5943250-5943289	TCCAGCTGTAGCATCCAATACGCATTTCTAGGAAATAGG	4	AAAGGTTCGTCATAGTTCGCTCCAGCTGTAGCATCCAATACGCATTTCTAGGAAATAGGGGCTATTGGGTCCGAGTACG
1	0	5943314-5943353	TTTGACAAAGAGAACACTCTCCTTCCTGAAATCATCCTG	4	TACTTCTATCACGCCAACGGTTTGACAAAGAGAACACTCTCCTTCCTGAAATCATCCTGGGCTATTGGGTCCGAGTACG
1	0	5943397-5943436	CTATCTGTTTCCCCTAGTTGGGGCTCTCTCTGTTTGCTG	4	AAAGGTTCGTCATAGTTCGCCTATCTGTTTCCCCTAGTTGGGGCTCTCTCTGTTTGCTGGGCTATTGGGTCCGAGTACG
1	0	5943437-5943476	TGGGACGTTGTTGACAATGTCAAAAGCTCTGTGAAGGAG	4	TACTTCTATCACGCCAACGGTGGGACGTTGTTGACAATGTCAAAAGCTCTGTGAAGGAGGGCTATTGGGTCCGAGTACG
1	0	5943477-5943516	GCAGCTTTAGCACATGTTAAATCAGTAAACGAGGCAACC	4	AAAGGTTCGTCATAGTTCGCGCAGCTTTAGCACATGTTAAATCAGTAAACGAGGCAACCGGCTATTGGGTCCGAGTACG
1	0	5943517-5943556	TGGGCTGAGCCAAGTGTGCAGGTAATGATAGATTTTGGC	4	TACTTCTATCACGCCAACGGTGGGCTGAGCCAAGTGTGCAGGTAATGATAGATTTTGGCGGCTATTGGGTCCGAGTACG
1	0	5943557-5943596	GGCGGTGCTTTCCTGGGTTGTTGTTCCTGTACAGTAAGA	4	AAAGGTTCGTCATAGTTCGCGGCGGTGCTTTCCTGGGTTGTTGTTCCTGTACAGTAAGAGGCTATTGGGTCCGAGTACG
1	0	5943666-5943705	TTTTACAGAAAGTTCTCTCACGTCCCCTGCTCCTCAGTT	4	TACTTCTATCACGCCAACGGTTTTACAGAAAGTTCTCTCACGTCCCCTGCTCCTCAGTTGGCTATTGGGTCCGAGTACG
1	0	5943734-5943773	TCTGACGTCTGTCGGCGTGATTGGCTATTTCTGGCAAGA	4	AAAGGTTCGTCATAGTTCGCTCTGACGTCTGTCGGCGTGATTGGCTATTTCTGGCAAGAGGCTATTGGGTCCGAGTACG
1	0	5943930-5943969	CGGCGGAGAAGTAGGCTCCATCTGCATGACAAAGACCTA	4	TACTTCTATCACGCCAACGGCGGCGGAGAAGTAGGCTCCATCTGCATGACAAAGACCTAGGCTATTGGGTCCGAGTACG
1	0	5943981-5944020	GTCCTGAGGAGGGCCTGGCATAGTTTGGGCTAAAGATGA	4	AAAGGTTCGTCATAGTTCGCGTCCTGAGGAGGGCCTGGCATAGTTTGGGCTAAAGATGAGGCTATTGGGTCCGAGTACG
1	0	5944057-5944096	AGGCCAGAAGAGAATATAGATTCACATAGAGAACGGTGG	4	TACTTCTATCACGCCAACGGAGGCCAGAAGAGAATATAGATTCACATAGAGAACGGTGGGGCTATTGGGTCCGAGTACG
1	0	5944097-5944136	ATCGAGTCAGGCACCACTGAACTGCGAGCTGTTTTCAAA	4	AAAGGTTCGTCATAGTTCGCATCGAGTCAGGCACCACTGAACTGCGAGCTGTTTTCAAAGGCTATTGGGTCCGAGTACG
1	0	5944144-5944183	ATGACCAAAGAGAAGAAACTGCAACTCAGTGAAACCAAG	4	TACTTCTATCACGCCAACGGATGACCAAAGAGAAGAAACTGCAACTCAGTGAAACCAAGGGCTATTGGGTCCGAGTACG
1	0	5944184-5944223	ACCCAGATAAAATGCCCCTCGATCAGAAGCTGATAATTT	4	AAAGGTTCGTCATAGTTCGCACCCAGATAAAATGCCCCTCGATCAGAAGCTGATAATTTGGCTATTGGGTCCGAGTACG
1	0	5944236-5944275	CCGAGACACCTGGACAGTCGCTCATGTCTTGTCTCATGA	4	TACTTCTATCACGCCAACGGCCGAGACACCTGGACAGTCGCTCATGTCTTGTCTCATGAGGCTATTGGGTCCGAGTACG
1	0	5944305-5944344	CCTGAACACATCGCCTTGTCCACCTGTGATGCTTTGTCA	4	AAAGGTTCGTCATAGTTCGCCCTGAACACATCGCCTTGTCCACCTGTGATGCTTTGTCAGGCTATTGGGTCCGAGTACG
1	0	5944345-5944384	AACACGACACGGCTCTACTGATGGTAAAGGGTCAATTTT	4	TACTTCTATCACGCCAACGGAACACGACACGGCTCTACTGATGGTAAAGGGTCAATTTTGGCTATTGGGTCCGAGTACG
1	0	5944407-5944446	AGCTGAACTTGAATATTGAGTACCTCCAAACGTCAAGGA	4	AAAGGTTCGTCATAGTTCGCAGCTGAACTTGAATATTGAGTACCTCCAAACGTCAAGGAGGCTATTGGGTCCGAGTACG
1	0	5944582-5944621	TTTTGCCGCAGAATTAATCATTCGGGGAGAGACTGAGCT	4	TACTTCTATCACGCCAACGGTTTTGCCGCAGAATTAATCATTCGGGGAGAGACTGAGCTGGCTATTGGGTCCGAGTACG
1	0	5944661-5944700	ATTCCTCTCTGCAGAAAGGATTCGAGAATTCACAGTTAG	4	AAAGGTTCGTCATAGTTCGCATTCCTCTCTGCAGAAAGGATTCGAGAATTCACAGTTAGGGCTATTGGGTCCGAGTACG
1	0	5944704-5944743	GTGCCGATGACGCGTAAGGAGAGTGGGATTACTGGTTCT	4	TACTTCTATCACGCCAACGGGTGCCGATGACGCGTAAGGAGAGTGGGATTACTGGTTCTGGCTATTGGGTCCGAGTACG
1	0	5944747-5944786	CAGACACCTTGCTCACGTAGCTACTCTGTTTCCGAGGGT	4	AAAGGTTCGTCATAGTTCGCCAGACACCTTGCTCACGTAGCTACTCTGTTTCCGAGGGTGGCTATTGGGTCCGAGTACG
1	0	5944816-5944855	TTTGATCTTCTGGGTAGAGACTCCGAGGCGGTCCGTGTT	4	TACTTCTATCACGCCAACGGTTTGATCTTCTGGGTAGAGACTCCGAGGCGGTCCGTGTTGGCTATTGGGTCCGAGTACG
1	0	5944903-5944942	AATCCTAATGGCATTTCTTCCTGGTGTTTAATGGCAATG	4	AAAGGTTCGTCATAGTTCGCAATCCTAATGGCATTTCTTCCTGGTGTTTAATGGCAATGGGCTATTGGGTCCGAGTACG
1	0	5944966-5945005	CAGTGTTCTCCTTCAAGAGGCCCGGTCACATTCACAGAG	4	TACTTCTATCACGCCAACGGCAGTGTTCTCCTTCAAGAGGCCCGGTCACATTCACAGAGGGCTATTGGGTCCGAGTACG
1	0	5945072-5945111	CAGAGGGACACCGCTGCAGCTTGATCTATGGCACTTTAT	4	AAAGGTTCGTCATAGTTCGCCAGAGGGACACCGCTGCAGCTTGATCTATGGCACTTTATGGCTATTGGGTCCGAGTACG
1	0	5945131-5945170	CTGCCACTGAGATTCAAATGTCCCAACGCAGAGCACTCT	4	TACTTCTATCACGCCAACGGCTGCCACTGAGATTCAAATGTCCCAACGCAGAGCACTCTGGCTATTGGGTCCGAGTACG
1	0	5945225-5945264	ATTCTTGGAATAGTTGGAAGGGACAAAGAGAATGTGTGC	4	AAAGGTTCGTCATAGTTCGCATTCTTGGAATAGTTGGAAGGGACAAAGAGAATGTGTGCGGCTATTGGGTCCGAGTACG
1	0	5945324-5945363	TTTTCTTTGTTCTTGGACCAGCAGCTGATGGAAGCAGTA	4	TACTTCTATCACGCCAACGGTTTTCTTTGTTCTTGGACCAGCAGCTGATGGAAGCAGTAGGCTATTGGGTCCGAGTACG
1	0	5945480-5945519	ATAGCACTTGAAGGATACGAACAAGTACGAGGCAGAAAC	4	AAAGGTTCGTCATAGTTCGCATAGCACTTGAAGGATACGAACAAGTACGAGGCAGAAACGGCTATTGGGTCCGAGTACG
1	0	5945520-5945559	TTGGATCTAACCACAGCTAACATTGTAGTGACGGCCCCT	4	TACTTCTATCACGCCAACGGTTGGATCTAACCACAGCTAACATTGTAGTGACGGCCCCTGGCTATTGGGTCCGAGTACG
1	0	5945560-5945599	CTGGTATCTTCGAATCTTTGAGGGCATTCCTAGCCTCAT	4	AAAGGTTCGTCATAGTTCGCCTGGTATCTTCGAATCTTTGAGGGCATTCCTAGCCTCATGGCTATTGGGTCCGAGTACG
1	0	5946853-5946892	ATCAGAAATTTCTCTTTGCATGTGGTGTGATAAAGTGGC	4	TACTTCTATCACGCCAACGGATCAGAAATTTCTCTTTGCATGTGGTGTGATAAAGTGGCGGCTATTGGGTCCGAGTACG
1	0	5947006-5947045	AAAGGTTGACATAGGCTTCCCCTTATTTGATATTGCCTG	4	AAAGGTTCGTCATAGTTCGCAAAGGTTGACATAGGCTTCCCCTTATTTGATATTGCCTGGGCTATTGGGTCCGAGTACG
1	0	5947047-5947086	AAAATGCACGGCCCTTCATGCTATTTTGAGCACAGTGAC	4	TACTTCTATCACGCCAACGGAAAATGCACGGCCCTTCATGCTATTTTGAGCACAGTGACGGCTATTGGGTCCGAGTACG
1	0	5947094-5947133	ATATTTTAGTTTGTGAAAAGGGAAGCCTAGCCTCAGCTG	4	AAAGGTTCGTCATAGTTCGCATATTTTAGTTTGTGAAAAGGGAAGCCTAGCCTCAGCTGGGCTATTGGGTCCGAGTACG
1	0	5947470-5947509	AGCTGAGTTTTAATATGATTTACCCATGCCATCCCCTCC	4	TACTTCTATCACGCCAACGGAGCTGAGTTTTAATATGATTTACCCATGCCATCCCCTCCGGCTATTGGGTCCGAGTACG
1	0	5947510-5947549	TAATAATAGCTGGCCCCTCCATTGGAACCCCTTCAATAC	4	AAAGGTTCGTCATAGTTCGCTAATAATAGCTGGCCCCTCCATTGGAACCCCTTCAATACGGCTATTGGGTCCGAGTACG
1	0	5947551-5947590	AAATGCTTTCTCACATACCCAAGACTCTCTTTGTTCCAG	4	TACTTCTATCACGCCAACGGAAATGCTTTCTCACATACCCAAGACTCTCTTTGTTCCAGGGCTATTGGGTCCGAGTACG
1	0	5947628-5947667	TTGAGAGATAAGGTTTCAAAGATGTGTTCTCACTGCCAC	4	AAAGGTTCGTCATAGTTCGCTTGAGAGATAAGGTTTCAAAGATGTGTTCTCACTGCCACGGCTATTGGGTCCGAGTACG
1	0	5947741-5947780	TGAGGATATATCTGTCAATAAAGGGCGAATGGGAGTGAG	4	TACTTCTATCACGCCAACGGTGAGGATATATCTGTCAATAAAGGGCGAATGGGAGTGAGGGCTATTGGGTCCGAGTACG
1	0	5947818-5947857	AAAATTCATGGGGTTAGCACAGCCTAGCTGTTTAGTGAG	4	AAAGGTTCGTCATAGTTCGCAAAATTCATGGGGTTAGCACAGCCTAGCTGTTTAGTGAGGGCTATTGGGTCCGAGTACG
1	0	5947998-5948037	CGTCCCCACTCTCTCTACCAACTGATGGGCTTCAGCTCT	4	TACTTCTATCACGCCAACGGCGTCCCCACTCTCTCTACCAACTGATGGGCTTCAGCTCTGGCTATTGGGTCCGAGTACG
1	0	5948104-5948143	AATCCACCAATACCAATCCTGATGAATACACCTTCATGG	4	AAAGGTTCGTCATAGTTCGCAATCCACCAATACCAATCCTGATGAATACACCTTCATGGGGCTATTGGGTCCGAGTACG
1	0	5948405-5948444	ACAGCGATATTGGTGTGAGAAAATGCTTGAGAAGGGGAA	4	TACTTCTATCACGCCAACGGACAGCGATATTGGTGTGAGAAAATGCTTGAGAAGGGGAAGGCTATTGGGTCCGAGTACG
1	0	5948448-5948487	GAAAGCCACGGTGGGAGTGCTACTTTAGTGAGGGGAAGA	4	AAAGGTTCGTCATAGTTCGCGAAAGCCACGGTGGGAGTGCTACTTTAGTGAGGGGAAGAGGCTATTGGGTCCGAGTACG
1	0	5948495-5948534	ATGGGACGTGTTTTGAAATAGAGTAGTTAAGATGTGCCC	4	TACTTCTATCACGCCAACGGATGGGACGTGTTTTGAAATAGAGTAGTTAAGATGTGCCCGGCTATTGGGTCCGAGTACG
1	0	5948541-5948580	TGATGTGGGATATGAGAGAAAGTTAAAACATGGCGTTGG	4	AAAGGTTCGTCATAGTTCGCTGATGTGGGATATGAGAGAAAGTTAAAACATGGCGTTGGGGCTATTGGGTCCGAGTACG
1	0	5948689-5948728	TGTAAAGAACTAAAACTTGTGTGGGCACTTACTTTCCGG	4	TACTTCTATCACGCCAACGGTGTAAAGAACTAAAACTTGTGTGGGCACTTACTTTCCGGGGCTATTGGGTCCGAGTACG
1	0	5948729-5948768	AGGCTGATGTATTCAGCTGGCTGCTGCATATGATATAAA	4	AAAGGTTCGTCATAGTTCGCAGGCTGATGTATTCAGCTGGCTGCTGCATATGATATAAAGGCTATTGGGTCCGAGTACG
1	0	5948824-5948863	ATGAGATATTAAGCAGGGATAATGGCTAAGTGGTCCCTG	4	TACTTCTATCACGCCAACGGATGAGATATTAAGCAGGGATAATGGCTAAGTGGTCCCTGGGCTATTGGGTCCGAGTACG
1	0	5948864-5948903	TTGGGACATTTATCATCTGTCTGGCATCCACATCTCCCT	4	AAAGGTTCGTCATAGTTCGCTTGGGACATTTATCATCTGTCTGGCATCCACATCTCCCTGGCTATTGGGTCCGAGTACG
1	0	5948942-5948981	CCATCTCCCGTTGTGGAATCCAATGGGCCAGATTCTTCT	4	TACTTCTATCACGCCAACGGCCATCTCCCGTTGTGGAATCCAATGGGCCAGATTCTTCTGGCTATTGGGTCCGAGTACG
1	0	5948982-5949021	TGCTCCGTTCTGGTACATCTAGGAGCAGGAATGAAACTG	4	AAAGGTTCGTCATAGTTCGCTGCTCCGTTCTGGTACATCTAGGAGCAGGAATGAAACTGGGCTATTGGGTCCGAGTACG
1	0	5949024-5949063	CTCTGTTGTTTCAGGGGACTCCTGGAGCTTGAAGCTTCA	4	TACTTCTATCACGCCAACGGCTCTGTTGTTTCAGGGGACTCCTGGAGCTTGAAGCTTCAGGCTATTGGGTCCGAGTACG
1	0	5949100-5949139	TGCCTCTGCAGCAGCATTGGTGAAGACTTCGGACTCTTT	4	AAAGGTTCGTCATAGTTCGCTGCCTCTGCAGCAGCATTGGTGAAGACTTCGGACTCTTTGGCTATTGGGTCCGAGTACG
1	0	5949442-5949481	CCTTGGTTCTTACTGCCCATTCTGTGTTCCCTGCTCTCC	4	TACTTCTATCACGCCAACGGCCTTGGTTCTTACTGCCCATTCTGTGTTCCCTGCTCTCCGGCTATTGGGTCCGAGTACG
1	0	5949615-5949654	AGTCACTAGAAGGCAGAATTTATGGCTTTTGTTGAGTCG	4	AAAGGTTCGTCATAGTTCGCAGTCACTAGAAGGCAGAATTTATGGCTTTTGTTGAGTCGGGCTATTGGGTCCGAGTACG
1	0	5949656-5949695	GTATATAGTAGCGAATGGAGCCTGTGTGTGTTCAAGATG	4	TACTTCTATCACGCCAACGGGTATATAGTAGCGAATGGAGCCTGTGTGTGTTCAAGATGGGCTATTGGGTCCGAGTACG
1	0	5949696-5949735	AGAGGGAGGAAGGCTCAGGAGATACCTAGCATTCGTAAG	4	AAAGGTTCGTCATAGTTCGCAGAGGGAGGAAGGCTCAGGAGATACCTAGCATTCGTAAGGGCTATTGGGTCCGAGTACG
1	0	5950153-5950192	ACTGTGTGATCAGCATTTAAATTTGTGACCTCTGGACAG	4	TACTTCTATCACGCCAACGGACTGTGTGATCAGCATTTAAATTTGTGACCTCTGGACAGGGCTATTGGGTCCGAGTACG
1	0	5950236-5950275	GTCTCCATGACGTGTAAGGGAGCCAGAGCTGGTTTCTGT	4	AAAGGTTCGTCATAGTTCGCGTCTCCATGACGTGTAAGGGAGCCAGAGCTGGTTTCTGTGGCTATTGGGTCCGAGTACG
1	0	5950303-5950342	ACTCTCAGGCTAAAGAGTAATCGAGTTTGAAATCAACGC	4	TACTTCTATCACGCCAACGGACTCTCAGGCTAAAGAGTAATCGAGTTTGAAATCAACGCGGCTATTGGGTCCGAGTACG
1	0	5950435-5950474	AAAATCTCTCAGCACCTCTCCAGCTATATCACAGTTTGG	4	AAAGGTTCGTCATAGTTCGCAAAATCTCTCAGCACCTCTCCAGCTATATCACAGTTTGGGGCTATTGGGTCCGAGTACG
1	0	5950509-5950548	TGATTAACCTTTCATTTAGCTTCAAGTACCGGCGGTTAG	4	TACTTCTATCACGCCAACGGTGATTAACCTTTCATTTAGCTTCAAGTACCGGCGGTTAGGGCTATTGGGTCCGAGTACG
1	0	5950549-5950588	ATTGTTAGTGTTTATGAACTCGGAAGGGCACAGTGGCCT	4	AAAGGTTCGTCATAGTTCGCATTGTTAGTGTTTATGAACTCGGAAGGGCACAGTGGCCTGGCTATTGGGTCCGAGTACG
1	0	5950614-5950653	TACAACAGGTTGGATAAGGATGTGTTTCATGTGAATGGG	4	TACTTCTATCACGCCAACGGTACAACAGGTTGGATAAGGATGTGTTTCATGTGAATGGGGGCTATTGGGTCCGAGTACG
1	0	5950669-5950708	ATGAACAAGAACAAAAGAACAAGGGAGTGAACACCTGAC	4	AAAGGTTCGTCATAGTTCGCATGAACAAGAACAAAAGAACAAGGGAGTGAACACCTGACGGCTATTGGGTCCGAGTACG
1	0	5950755-5950794	TTAGAATTCTGATGTGAAGCCAGAACTGAAGGTGATCTG	4	TACTTCTATCACGCCAACGGTTAGAATTCTGATGTGAAGCCAGAACTGAAGGTGATCTGGGCTATTGGGTCCGAGTACG
1	0	5950795-5950834	ATAAATGACGAGGTGAAGGATGCTGAGCTGAGACGTCTG	4	AAAGGTTCGTCATAGTTCGCATAAATGACGAGGTGAAGGATGCTGAGCTGAGACGTCTGGGCTATTGGGTCCGAGTACG
1	0	5950845-5950884	ATATCATGTGTTTCATGTGAGGGCAAGAGCTGTATTGTC	4	TACTTCTATCACGCCAACGGATATCATGTGTTTCATGTGAGGGCAAGAGCTGTATTGTCGGCTATTGGGTCCGAGTACG
1	0	5950885-5950924	TGCCAGGGTTAAGGTGTTTAGGATGGGGAAAATCGGGTT	4	AAAGGTTCGTCATAGTTCGCTGCCAGGGTTAAGGTGTTTAGGATGGGGAAAATCGGGTTGGCTATTGGGTCCGAGTACG
1	0	5950953-5950992	TTTTAAAGACACATCACTCTTGAGGTACGCACGGAAACC	4	TACTTCTATCACGCCAACGGTTTTAAAGACACATCACTCTTGAGGTACGCACGGAAACCGGCTATTGGGTCCGAGTACG
1	0	5950998-5951037	TAAGATGCTCCTAGGTATATGTATGGACAAAGGTGAGGG	4	AAAGGTTCGTCATAGTTCGCTAAGATGCTCCTAGGTATATGTATGGACAAAGGTGAGGGGGCTATTGGGTCCGAGTACG
1	0	5951038-5951077	AGGACTTGCCACTCAGCCAACTCTTATTTAATGTGTGTG	4	TACTTCTATCACGCCAACGGAGGACTTGCCACTCAGCCAACTCTTATTTAATGTGTGTGGGCTATTGGGTCCGAGTACG
1	0	5951091-5951130	CCTCTAAATTGATGGGAAAGGATCCAAGTGTAAAGAGGC	4	AAAGGTTCGTCATAGTTCGCCCTCTAAATTGATGGGAAAGGATCCAAGTGTAAAGAGGCGGCTATTGGGTCCGAGTACG
1	0	5951173-5951212	TATTTCTTAAAACAAAAGCATCTTTTGGGGCAGCCTGTC	4	TACTTCTATCACGCCAACGGTATTTCTTAAAACAAAAGCATCTTTTGGGGCAGCCTGTCGGCTATTGGGTCCGAGTACG
1	0	5951714-5951753	TTATCAGCCCATCACGGCTTCTTTCCCTCTTGGTTAGTG	4	AAAGGTTCGTCATAGTTCGCTTATCAGCCCATCACGGCTTCTTTCCCTCTTGGTTAGTGGGCTATTGGGTCCGAGTACG
1	0	5951754-5951793	AAGGTGAGGGTGAGGGAGGAGTAAATTCATCTAATCCAC	4	TACTTCTATCACGCCAACGGAAGGTGAGGGTGAGGGAGGAGTAAATTCATCTAATCCACGGCTATTGGGTCCGAGTACG
1	0	5951794-5951833	CATTCCTGGTGACAATGACACAGTGCTCTTAGGCCAGAC	4	AAAGGTTCGTCATAGTTCGCCATTCCTGGTGACAATGACACAGTGCTCTTAGGCCAGACGGCTATTGGGTCCGAGTACG
1	0	5951900-5951939	AAAGGCTGCATCAAAACAGCTACCTTAAGGAGTTTCCGT	4	TACTTCTATCACGCCAACGGAAAGGCTGCATCAAAACAGCTACCTTAAGGAGTTTCCGTGGCTATTGGGTCCGAGTACG
1	0	5952256-5952295	GCTCTCTTAAAATATCAAGGACCCATTACACCTGTGGCT	4	AAAGGTTCGTCATAGTTCGCGCTCTCTTAAAATATCAAGGACCCATTACACCTGTGGCTGGCTATTGGGTCCGAGTACG
1	0	5952296-5952335	CCTATTGATGTCAGAGGTTGTTGCTGGGGAAGGCAATTA	4	TACTTCTATCACGCCAACGGCCTATTGATGTCAGAGGTTGTTGCTGGGGAAGGCAATTAGGCTATTGGGTCCGAGTACG
1	0	5952542-5952581	TTTTAGTTACTCACAGCGGTGAGGTGCTCCCATTAACCA	4	AAAGGTTCGTCATAGTTCGCTTTTAGTTACTCACAGCGGTGAGGTGCTCCCATTAACCAGGCTATTGGGTCCGAGTACG
1	0	5952582-5952621	AGTGGCAAAACTGATATGTCTCAGCTCTTCTCCTAGGTG	4	TACTTCTATCACGCCAACGGAGTGGCAAAACTGATATGTCTCAGCTCTTCTCCTAGGTGGGCTATTGGGTCCGAGTACG
1	0	5952622-5952661	TGCGACCTAGATTTAGAGGTTGATGGAGGTGTGGACTGC	4	AAAGGTTCGTCATAGTTCGCTGCGACCTAGATTTAGAGGTTGATGGAGGTGTGGACTGCGGCTATTGGGTCCGAGTACG
1	0	5952674-5952713	CAGAGGACAGGGAGTTCCTAGTTTGGGAGCAATGCTTGT	4	TACTTCTATCACGCCAACGGCAGAGGACAGGGAGTTCCTAGTTTGGGAGCAATGCTTGTGGCTATTGGGTCCGAGTACG
1	0	5952714-5952753	CTCTCTCTCTATCCACTTCACACTCCTACCTGGTCTTTC	4	AAAGGTTCGTCATAGTTCGCCTCTCTCTCTATCCACTTCACACTCCTACCTGGTCTTTCGGCTATTGGGTCCGAGTACG
1	0	5952754-5952793	CTCTGTTGTAAGGTGATCTTGGAGTTCACAGCACCAGCC	4	TACTTCTATCACGCCAACGGCTCTGTTGTAAGGTGATCTTGGAGTTCACAGCACCAGCCGGCTATTGGGTCCGAGTACG
1	0	5952794-5952833	GTCCAGGCCTAGCTCCAGACAATCATTCGCATGTACTGT	4	AAAGGTTCGTCATAGTTCGCGTCCAGGCCTAGCTCCAGACAATCATTCGCATGTACTGTGGCTATTGGGTCCGAGTACG
1	0	5952878-5952917	ACATCTTGGAATCCTCCAGTAACCAGCACTGAATCTTTC	4	TACTTCTATCACGCCAACGGACATCTTGGAATCCTCCAGTAACCAGCACTGAATCTTTCGGCTATTGGGTCCGAGTACG
1	0	5953038-5953077	AACATGAACTTTCTGCCAGATTTTAATCTCAGCACATGG	4	AAAGGTTCGTCATAGTTCGCAACATGAACTTTCTGCCAGATTTTAATCTCAGCACATGGGGCTATTGGGTCCGAGTACG
1	0	5953084-5953123	TCAGAACTCTTTATTTTAAAGCATTCTGCAGCCCATGTG	4	TACTTCTATCACGCCAACGGTCAGAACTCTTTATTTTAAAGCATTCTGCAGCCCATGTGGGCTATTGGGTCCGAGTACG
1	0	5953175-5953214	TGCAGAAGTAGTGTCGTTAAAATGTTTCCAGCTGTAACC	4	AAAGGTTCGTCATAGTTCGCTGCAGAAGTAGTGTCGTTAAAATGTTTCCAGCTGTAACCGGCTATTGGGTCCGAGTACG
1	0	5953215-5953254	TGACCAGCATCTAGAAATGTTTCATAGGGCCCGTGGAGG	4	TACTTCTATCACGCCAACGGTGACCAGCATCTAGAAATGTTTCATAGGGCCCGTGGAGGGGCTATTGGGTCCGAGTACG
1	0	5953255-5953294	CGAGGCCAAGCTAATTTGTCATCGTTTCCAGCAGGCTGT	4	AAAGGTTCGTCATAGTTCGCCGAGGCCAAGCTAATTTGTCATCGTTTCCAGCAGGCTGTGGCTATTGGGTCCGAGTACG
1	0	5953305-5953344	CCTGTTATCTAATATTTCAGGGATGGGAAACCTGGTCTG	4	TACTTCTATCACGCCAACGGCCTGTTATCTAATATTTCAGGGATGGGAAACCTGGTCTGGGCTATTGGGTCCGAGTACG
1	0	5953364-5953403	GCAGCAGGTTTAATGAGGAGAAAATATCTTTCCAAACCG	4	AAAGGTTCGTCATAGTTCGCGCAGCAGGTTTAATGAGGAGAAAATATCTTTCCAAACCGGGCTATTGGGTCCGAGTACG
1	0	5953466-5953505	TGTTCAAATTAAAGTGAAAAGACACATGCCTGGCACAGA	4	TACTTCTATCACGCCAACGGTGTTCAAATTAAAGTGAAAAGACACATGCCTGGCACAGAGGCTATTGGGTCCGAGTACG
1	0	5953552-5953591	TTAATTAGTGCCTATGGGAAGATGCTTTTCTGTAGCAGC	4	AAAGGTTCGTCATAGTTCGCTTAATTAGTGCCTATGGGAAGATGCTTTTCTGTAGCAGCGGCTATTGGGTCCGAGTACG
1	0	5953620-5953659	GATGTGTGAATTGCTCTCCCATTTTCCACAATCTTCTTC	4	TACTTCTATCACGCCAACGGGATGTGTGAATTGCTCTCCCATTTTCCACAATCTTCTTCGGCTATTGGGTCCGAGTACG
1	0	5953695-5953734	TTTGGAAACAGAATCTTTCATCCCTCTTTTGCAATTGCC	4	AAAGGTTCGTCATAGTTCGCTTTGGAAACAGAATCTTTCATCCCTCTTTTGCAATTGCCGGCTATTGGGTCCGAGTACG
1	0	5953735-5953774	CAGAAGAACATGGAGACAGAGAGGAAAGGTACAAGTGGA	4	TACTTCTATCACGCCAACGGCAGAAGAACATGGAGACAGAGAGGAAAGGTACAAGTGGAGGCTATTGGGTCCGAGTACG
1	0	5953782-5953821	TTTGATAGATGCATGGTAACAGCTGGTAGAGGAAACCTT	4	AAAGGTTCGTCATAGTTCGCTTTGATAGATGCATGGTAACAGCTGGTAGAGGAAACCTTGGCTATTGGGTCCGAGTACG
1	0	5953863-5953902	GGACTGCGTGGCGGTGAATTTTCACTTTGTGACTAGGGA	4	TACTTCTATCACGCCAACGGGGACTGCGTGGCGGTGAATTTTCACTTTGTGACTAGGGAGGCTATTGGGTCCGAGTACG
1	0	5953903-5953942	GCAGTCTTGCGACAAAATCATTTTCCTTCTCGAGGACAT	4	AAAGGTTCGTCATAGTTCGCGCAGTCTTGCGACAAAATCATTTTCCTTCTCGAGGACATGGCTATTGGGTCCGAGTACG
1	0	5953975-5954014	CTGAACTGCACTCTGGGATCAGAATGCCATCCCCTCCAT	4	TACTTCTATCACGCCAACGGCTGAACTGCACTCTGGGATCAGAATGCCATCCCCTCCATGGCTATTGGGTCCGAGTACG
1	0	5954029-5954068	CCCCATGTCCTCCTAGGTACAAGAATGTAAAAGTACTGG	4	AAAGGTTCGTCATAGTTCGCCCCCATGTCCTCCTAGGTACAAGAATGTAAAAGTACTGGGGCTATTGGGTCCGAGTACG
1	0	5954145-5954184	AAGCAGGTACAGATAGAACAACTGAGTCATTGGAATTGG	4	TACTTCTATCACGCCAACGGAAGCAGGTACAGATAGAACAACTGAGTCATTGGAATTGGGGCTATTGGGTCCGAGTACG
1	0	5954702-5954741	AAAAGGGGCCTTTGTTCTAGCTTTCTAACTCTGAAGCCA	4	AAAGGTTCGTCATAGTTCGCAAAAGGGGCCTTTGTTCTAGCTTTCTAACTCTGAAGCCAGGCTATTGGGTCCGAGTACG
1	0	5954767-5954806	ATTTAGATACTACACAGTCCGGGCAGATGAGGTTTTACC	4	TACTTCTATCACGCCAACGGATTTAGATACTACACAGTCCGGGCAGATGAGGTTTTACCGGCTATTGGGTCCGAGTACG
1	0	5954857-5954896	AATTTTGCTCACTCAGTCATTCGCTCACTTGTTCATTCA	4	AAAGGTTCGTCATAGTTCGCAATTTTGCTCACTCAGTCATTCGCTCACTTGTTCATTCAGGCTATTGGGTCCGAGTACG
1	0	5954897-5954936	TGGTTCTTCGTTATACTTCTCTGGGTGAAAGTAGGCAGG	4	TACTTCTATCACGCCAACGGTGGTTCTTCGTTATACTTCTCTGGGTGAAAGTAGGCAGGGGCTATTGGGTCCGAGTACG
1	0	5955206-5955245	AAATGTCTTCTGGTCAGACAAACTACCAGTTAAAGTGGC	4	AAAGGTTCGTCATAGTTCGCAAATGTCTTCTGGTCAGACAAACTACCAGTTAAAGTGGCGGCTATTGGGTCCGAGTACG
1	0	5955588-5955627	AGAGAGATAAATGATCCAGAGTCATTTCCTTGGGGTCTC	4	TACTTCTATCACGCCAACGGAGAGAGATAAATGATCCAGAGTCATTTCCTTGGGGTCTCGGCTATTGGGTCCGAGTACG
1	0	5955690-5955729	ACAAGGTTGTGAAAAGAATCACACACTCCTTAGGGAACA	4	AAAGGTTCGTCATAGTTCGCACAAGGTTGTGAAAAGAATCACACACTCCTTAGGGAACAGGCTATTGGGTCCGAGTACG
1	0	5955736-5955775	ACAATGCAGACAAATCATCAACAGCAACAAGAAAATCCC	4	TACTTCTATCACGCCAACGGACAATGCAGACAAATCATCAACAGCAACAAGAAAATCCCGGCTATTGGGTCCGAGTACG
1	0	5955900-5955939	ACATTCTCACTAGTACAGGGGTGTACAGAACTGAGGAAT	4	AAAGGTTCGTCATAGTTCGCACATTCTCACTAGTACAGGGGTGTACAGAACTGAGGAATGGCTATTGGGTCCGAGTACG
1	0	5955940-5955979	TGGATGGCCCGGAAAGAACCTTCCAAGAAAATAGAAATA	4	TACTTCTATCACGCCAACGGTGGATGGCCCGGAAAGAACCTTCCAAGAAAATAGAAATAGGCTATTGGGTCCGAGTACG
1	0	5956416-5956455	ATCTAAGCTTGTACCTATGATCAAGCATTGCTCATTGCG	4	AAAGGTTCGTCATAGTTCGCATCTAAGCTTGTACCTATGATCAAGCATTGCTCATTGCGGGCTATTGGGTCCGAGTACG
1	0	5956880-5956919	AAGGCAGTGAGTAGAACTAACAAGGAATATGGTTGATGG	4	TACTTCTATCACGCCAACGGAAGGCAGTGAGTAGAACTAACAAGGAATATGGTTGATGGGGCTATTGGGTCCGAGTACG
1	0	5956920-5956959	TGCATTATTAAGACCCTTTACCAACCTCAGAGTCTTTGC	4	AAAGGTTCGTCATAGTTCGCTGCATTATTAAGACCCTTTACCAACCTCAGAGTCTTTGCGGCTATTGGGTCCGAGTACG
1	0	5956960-5956999	GATCTCATCCCTTTAGCAGTATTCTGTGACCTCCTTTCC	4	TACTTCTATCACGCCAACGGGATCTCATCCCTTTAGCAGTATTCTGTGACCTCCTTTCCGGCTATTGGGTCCGAGTACG
1	0	5957000-5957039	CAAATTTGCACAAACAGCGGTTAAATCCCTGTCTTCTCT	4	AAAGGTTCGTCATAGTTCGCCAAATTTGCACAAACAGCGGTTAAATCCCTGTCTTCTCTGGCTATTGGGTCCGAGTACG
1	0	5957152-5957191	ATTGGTAAATAAGCCAAAATTCACTTTGTCCGCTATGCG	4	TACTTCTATCACGCCAACGGATTGGTAAATAAGCCAAAATTCACTTTGTCCGCTATGCGGGCTATTGGGTCCGAGTACG
1	0	5957362-5957401	TAGCATTCACACTATAATGAAGGCGCTCTTCCAAGTAGG	4	AAAGGTTCGTCATAGTTCGCTAGCATTCACACTATAATGAAGGCGCTCTTCCAAGTAGGGGCTATTGGGTCCGAGTACG
1	0	5957411-5957450	CAGATAAAGGAGATCCAGGAGGCACAGAGTGATAACCCA	4	TACTTCTATCACGCCAACGGCAGATAAAGGAGATCCAGGAGGCACAGAGTGATAACCCAGGCTATTGGGTCCGAGTACG
1	0	5957451-5957490	GGTCAAATAGAAAGTACCTGTTGGGCCAGAGTCAATTCC	4	AAAGGTTCGTCATAGTTCGCGGTCAAATAGAAAGTACCTGTTGGGCCAGAGTCAATTCCGGCTATTGGGTCCGAGTACG
1	0	5957578-5957617	AAAATTGTATATTCCAAACACTCCTGGCAATTTCCTGCC	4	TACTTCTATCACGCCAACGGAAAATTGTATATTCCAAACACTCCTGGCAATTTCCTGCCGGCTATTGGGTCCGAGTACG
1	0	5957618-5957657	TTCTGTTGGCTGCTCTGATGGACAGCAATCTGTGAGAAC	4	AAAGGTTCGTCATAGTTCGCTTCTGTTGGCTGCTCTGATGGACAGCAATCTGTGAGAACGGCTATTGGGTCCGAGTACG
1	0	5957658-5957697	TCAAAACCCTTCCCTTCTTCACAGCAGATATTGTGGACT	4	TACTTCTATCACGCCAACGGTCAAAACCCTTCCCTTCTTCACAGCAGATATTGTGGACTGGCTATTGGGTCCGAGTACG
1	0	5957717-5957756	TTTTGGTTTTGGTTTCGAATCCTCAAAATCCTGCACCTT	4	AAAGGTTCGTCATAGTTCGCTTTTGGTTTTGGTTTCGAATCCTCAAAATCCTGCACCTTGGCTATTGGGTCCGAGTACG
1	0	5957796-5957835	TTTCCTGACATGTCACTATAGACCACCTTATCAGCTTGG	4	TACTTCTATCACGCCAACGGTTTCCTGACATGTCACTATAGACCACCTTATCAGCTTGGGGCTATTGGGTCCGAGTACG
1	0	5958185-5958224	CTTGGAGCTATGCTTCCAGCTAGGCTGTGGCTTCAGAGA	4	AAAGGTTCGTCATAGTTCGCCTTGGAGCTATGCTTCCAGCTAGGCTGTGGCTTCAGAGAGGCTATTGGGTCCGAGTACG
1	0	5958273-5958312	GGGGACTGTGCCAGAAGCTGTCTACCACAGCTAAACTGA	4	TACTTCTATCACGCCAACGGGGGGACTGTGCCAGAAGCTGTCTACCACAGCTAAACTGAGGCTATTGGGTCCGAGTACG
1	0	5958315-5958354	AAATTTGACCATGGGGATATGGCATGGGACACAAAATAG	4	AAAGGTTCGTCATAGTTCGCAAATTTGACCATGGGGATATGGCATGGGACACAAAATAGGGCTATTGGGTCCGAGTACG
1	0	5958355-5958394	ATTTGCTGAAGCTCACTCATGCTGTGTGATCCTTCTGGG	4	TACTTCTATCACGCCAACGGATTTGCTGAAGCTCACTCATGCTGTGTGATCCTTCTGGGGGCTATTGGGTCCGAGTACG
1	0	5958395-5958434	CCCACACTATGACTGCTTTGTCATTGATTGTTTTCAAGG	4	AAAGGTTCGTCATAGTTCGCCCCACACTATGACTGCTTTGTCATTGATTGTTTTCAAGGGGCTATTGGGTCCGAGTACG
1	0	5958459-5958498	AAAATTGATTTAAGATAGGAGGGGCATCAGCACCAGCTA	4	TACTTCTATCACGCCAACGGAAAATTGATTTAAGATAGGAGGGGCATCAGCACCAGCTAGGCTATTGGGTCCGAGTACG
1	0	5958503-5958542	CCCCGGTTGTACCTGGCTTGAGGCCAGAATTAATTTTCA	4	AAAGGTTCGTCATAGTTCGCCCCCGGTTGTACCTGGCTTGAGGCCAGAATTAATTTTCAGGCTATTGGGTCCGAGTACG
1	0	5958543-5958582	CAACTCTCATCTTCACCATCCCCATTCTAGACTTCCTTC	4	TACTTCTATCACGCCAACGGCAACTCTCATCTTCACCATCCCCATTCTAGACTTCCTTCGGCTATTGGGTCCGAGTACG
1	0	5958583-5958622	CTCTCAGCCAACACTTTAGCTGGTGGGTTTCTTGCCTGA	4	AAAGGTTCGTCATAGTTCGCCTCTCAGCCAACACTTTAGCTGGTGGGTTTCTTGCCTGAGGCTATTGGGTCCGAGTACG
1	0	5958623-5958662	GTATGACTCAGACCTGCATCCTTGAGTGTCCAAGCCCTG	4	TACTTCTATCACGCCAACGGGTATGACTCAGACCTGCATCCTTGAGTGTCCAAGCCCTGGGCTATTGGGTCCGAGTACG
1	0	5958663-5958702	GCAGGCTATGGTGACCTTCAGTTGCTTGTTATTGTTATT	4	AAAGGTTCGTCATAGTTCGCGCAGGCTATGGTGACCTTCAGTTGCTTGTTATTGTTATTGGCTATTGGGTCCGAGTACG
1	0	5958703-5958742	TCATGCATAATCATCAAAAGATGCCCAAGGAATCCGCAG	4	TACTTCTATCACGCCAACGGTCATGCATAATCATCAAAAGATGCCCAAGGAATCCGCAGGGCTATTGGGTCCGAGTACG
[truncated: 90,754 more rows]

## Sheet: Lib_3
Chromosome	Probe	Genomic_position	Seq_39nt	Colour_ID	Seq_fin
[truncated: 91,500 more rows]

## Sheet: Lib_4
Chromosome	Probe	Genomic_position	Seq_39nt	Colour_ID	Seq_fin
[truncated: 12,375 more rows]

[truncated: 1 more sheets: Colour_ID_Fluo]
