# Supplementary material for: Cytogenetic screening of a Canadian swine breeding nucleus using a newly developed karyotyping method named oligo-banding
Source: Genet Sel Evol. 2023 Jul 10;55:47. doi: 10.1186/s12711-023-00819-w (PMC10332092; doi:10.1186/s12711-023-00819-w)
Supplement: Supplementary file 2 — Additional file 2: Table S2. Primers and detection oligo sequences. This Excel file contains each primer sequence linked to the 3’ end of their attributed specific fluorophore “handle”, the chromosome-specific reverse primers containing the T7 sequence at the 5’ end, and each detection oligo sequence with its attributed fluorophore at the 3’ end. All sequences were purchased from IDT DNA as standard purified oligos except for the detection oligos, which were purchased as HPLC-purified oligos. [file 12711_2023_819_MOESM2_ESM.xlsx]

## Sheet: Primers_and_Detection_oligo
Additional file 2 Table S2
Chromsome_or_Fluorophore	Colour_adapter_Forward_primer	T7_Reverse_primer	Detection_oligo/3'Fluorophore/
SSC1		CGATTGAGGCCGGTAATACGACTCACTATAGGGCGTACTCGGACCCAATAGCC
SSC2		CGATTGAGGCCGGTAATACGACTCACTATAGGGGGCTACGTTATCCGAACATC
SSC3		CGATTGAGGCCGGTAATACGACTCACTATAGGGGTCAGTCGCAAACGATACCT
SSC4		CGATTGAGGCCGGTAATACGACTCACTATAGGGTCACGTAAAGCGATAACAAG
SSC5		CGATTGAGGCCGGTAATACGACTCACTATAGGGGCACGTTTCGTAGTATACGT
SSC6		CGATTGAGGCCGGTAATACGACTCACTATAGGGGACGTTGACCGAAGCACAAT
SSC7		CGATTGAGGCCGGTAATACGACTCACTATAGGGGGCATCGACAAGTAGTATGC
SSC8		CGATTGAGGCCGGTAATACGACTCACTATAGGGTACGGGACTACCACGGGACT
SSC9		CGATTGAGGCCGGTAATACGACTCACTATAGGGAATCTATCGAGCCAGATGAC
SSC10		CGATTGAGGCCGGTAATACGACTCACTATAGGGTACTCAACTACGCACCTAGC
SSC11		CGATTGAGGCCGGTAATACGACTCACTATAGGGGTCACTCACGATTGAACGAC
SSC12		CGATTGAGGCCGGTAATACGACTCACTATAGGGCGAGACTTATAGAGCGTTGT
SSC13		CGATTGAGGCCGGTAATACGACTCACTATAGGGCGGTGTCGTCCTAACCATAC
SSC14		CGATTGAGGCCGGTAATACGACTCACTATAGGGCCACATCGTATAAGGGCTGC
SSC15		CGATTGAGGCCGGTAATACGACTCACTATAGGGCTAGAACTCGTGTAGAGTCA
SSC16		CGATTGAGGCCGGTAATACGACTCACTATAGGGCACCTTAGTACGATCCACTC
SSC17		CGATTGAGGCCGGTAATACGACTCACTATAGGGCTGGTACGAGATCACAATCC
SSC18		CGATTGAGGCCGGTAATACGACTCACTATAGGGGACCTTCCGTATAGAGTAAG
SSCX		CGATTGAGGCCGGTAATACGACTCACTATAGGGCGTCTTACGACTAGGACAAA
SSCY		CGATTGAGGCCGGTAATACGACTCACTATAGGGTTAGAGGTTAATCGAATCAC
6-FAM	TTGGTCGAGGAGTGCTACTTAAAGGTTCGTCATAGTTCGC		AAGTAGCACTCCTCGACCAA/36-FAM/
ATTO 550	TCGACTTACCTACGTCAGTATACTTCTATCACGCCAACGG		TACTGACGTAGGTAAGTCGA/3ATTO550N/
ATTO 647N	TATGTACGTCTGCGGAGATGACTGATTTACCGTCGGCGGC		CATCTCCGCAGACGTACATA/3ATTO647NN/
