# Supplementary material for: Cytogenetic screening of a Canadian swine breeding nucleus using a newly developed karyotyping method named oligo-banding
Source: Genet Sel Evol. 2023 Jul 10;55:47. doi: 10.1186/s12711-023-00819-w (PMC10332092; doi:10.1186/s12711-023-00819-w)
Supplement: Supplementary file 6 — Additional file 6: Table S3. Correspondence between oligo-banding probes and G-bands and their positions on pig chromosomes. Oligo-banding probe positions are specified starting at the first nucleotide of the first oligonucleotide and ending at the last nucleotide of the last oligonucleotide. G-band positions were estimated by Donaldson et al. [1]. The centromere position relative to oligo-banding probes was confirmed on each chromosome pair. Discrepancy with Donaldson et al. [1] was observed on SSC6, SSC7 and Y. However, our centromere positions match those of Warr et al. [44]. When available, the regions closest to our positioning were included in the Predicted centromere region (start–end)** columns based on Warr et al. [44] results. A discrepancy was observed also for the SSC17 centromere position as Warr et al. [44] have detected it at the SSC17 end compared to our results. [file 12711_2023_819_MOESM6_ESM.xlsx]

## Sheet: Table S3
Additional_file_6 Table S3
Chr	Probe	Position (start-end)	G-band	Estimated position (start-end)*	Predicted centromere region (start-end)**	G-band type	Note		*Estimated by Donaldson et al. 2019 [1]
1	0	5880018-6255465	p25	0-6540331		-			**Estimated by Warr et al. 2020 [44]
1	1	33450981-33889702	p22	23968684-42925619		+
1	2	58160044-58585747	p14	53700876-63599077		+
1	3	85608788-86201560	p11	82769011-90048574		-
1	-	-	Centromere	90048574-92278802	92615481-93430514
1	4	111014035-111311355	q14	106662517-114418196		+
1	5	137381114-137689278	q17	127486328-138223997		-
1	6	162253089-162555827	q21	151642951-165274904		-
1	7	191455182-191792661	q24	191235756-199830903		+
1	8	217869694-218282817	q26/q27	207862228-218011017/218011017-223248293		both
1	9	243103810-243557071	q29	233960903-244823866		-
1	10	266020883-266554677	q2.13	262001631-274330532		-
2	0	5745921-6338681	p17	0-8638772		-
2	1	33446829-34038657	p14	23325841-35191142		+
2	-	-	Centromere	53555760-54885691	50550173-50777308
2	2	62081452-62542833	q12	59037390-66242149		+
2	3	87310437-87662403	q21	73747588-92887036		-
2	4	116141625-116580312	q24	109551655-118086345		+
2	5	143827367-144223949	q28	139214908-145135994		+
3	0	6120583-6613403	p17/p16	0-6345155/6345155-10915442		both
3	1	37738642-38311519	p12	36828523-41276787		+
3	-	-	Centromere	49507740-51548839	41776737-41860603
3	2	68488803-68935651	q13	62331165-69430639		-
3	3	96963076-97401218	q23	94600493-101755432		-
3	4	125471223-125969397	q26	119448653-128300810		+
4	0	4448160-4803226	p15	0-14001883		-
4	1	31614211-32096013	p13	25383987-34235496		-
4	-	-	Centromere	47557351-49563990	46443460-46472085
4	2	62506227-63029459	q12	53577268-64903632		+
4	3	93397956-93818330	q21	93275281-105315116		-
4	4	121492991-121888955	q24	117533319-123787345		+
5	0	4557619-5178573	p15	0-10077039		-
5	1	35922827-36482179	p11	31286413-43587850		-
5	-	-	Centromere	43587850-45253562	39774025-40207105
5	2	64320960-64803486	q21	61693414-74615613		-
5	3	95947025-96555039	q24	93879933-97976963		+
6	0	8909524-9212105	p15	0-16313850		-
6	-	-	Centromere		38712705-38886534
6	-	-	Centromere	48263788-49904685
6	1	41140880-41505041	q12	53983148-58763154		+	According to Donalson et al. [1] estimated position, this probe fit in p12 band (36004619-42806020)
6	2	73852775-74215731	q22	71676304-75885563		+
6	3	102820392-103205074	q27	101854549-112044760		-
6	4	136626002-137067342	q32	133709363-143733106		+
6	5	165697214-166345215	q35	158631980-170843586		-
7	0	5722175-6118786	p13	0-10429821		-
7	-	-	Centromere		24578125-24606761
7	-	-	Centromere	36398163-38352427
7	1	34397489-34832540	q13	46296935-53147479		-	According to Donalson et al. [1] estimated position, this probe fit in p11 band (21358829-36398163)
7	2	63258561-63677697	q15	59180206-73093714		-
7	3	89671448-90045954	q23	88950865-99784284		+
7	4	113803295-114290507	q25	109056416-115758266		+
8	0	4946590-5473900	p23	0-8999590		-
8	1	37585425-38104334	p12	37176610-49205987		+
8	-	-	Centromere	57666948-59776578	54585508-54685241
8	2	70580232-70984619	q12	66240124-75767121		+
8	3	99029094-99650459	q22/q23	93665308-99377018/99377018-102721005		both
8	4	130749106-131325180	q27	127565259-138966236		-
9	0	6286221-6877454	p24	0-9301578		-
9	1	40523646-40891401	p13	29005169-50805380		-
9	-	-	Centromere	62168827-63558851	63144551-63503859
9	2	72322811-72792828	q12	68366018-72999432		+
9	3	103452159-103927876	q21	95517822-107333026		+
9	4	132345818-132754244	q26	130036753-139512084		-
10	0	6569107-6934697	p16	0-8723358		+
10	-	-	Centromere	32048705-32931551
10	1	33021828-33517247	q11	32931551-40141459		-
10	2	62799981-63115414	q16	59220738-65211478		+
11	0	4417091-4887205	p15	3788802-7521195		-
11	-	-	Centromere	36449591-38217072	35726738-35878206
11	1	38943375-39516891	q11	38217072-41629814		-
11	2	70664568-71023177	q16	65895069-71714594		+
12	0	6861122-7297780	p14	3346611-11939036		+
12	-	-	Centromere	27224683-28713925
12	1	30505869-31227609	q11	28713925-31700776		-
12	2	55247521-55676385	q14	50667697-55804746		+
13	0	12343362-12971455	q12	10723299-24286680	34-152474	+
13	1	32958178-33125921	q21	32952911-47299305		-
13	2	52353984-52670003	q22	47299305-61552799		+
13	3	76136862-76292297	q31	75885921-89582016		-
13	4	99391369-99594042	q33	97956276-104047853		-
13	5	99617098-99832672	q33	97956276-104047853		-
13	6	123871324-124441089	q36	120929086-129343160		+
13	7	145520547-145669144	q42	142946355-149130832		+
13	8	162281269-162910983	q44	154545567-165852808		+
13	9	181296159-181569635	q46	171241000-184047910		+
13	10	201396357-201576795	q49	200769886-208334590		-
14	0	5426040-5862535	q11	0-10177314		-
14	1	37882438-38259785	q15	34919155-40033319		-
14	2	66051030-66474710	q22	61918370-67810499		+
14	3	99071190-99513546	q25	91774375-102614872		-
14	4	133269489-133696739	q28	126527734-134409413		+
15	0	7476850-7897564	q11	0-11145623	1649-36105	-
15	1	39485455-40033753	q14	37986386-43614511		+
15	2	74550664-75008278	q21	61618979-75723862		+
15	3	105364383-105768909	q24	102495483-114374007		-
15	4	134153210-134525401	q25	114374007-134784602		+
16	0	5711733-6110450	q11	0-9578140		-
16	1	40027478-40451987	q14	27228946-44749356		+
16	2	72357474-72765353	q23	70401703-79944281		-
17	0	4918157-5390135	q11	0-10118579		-
17	1	29972471-30360237	q21	28167595-47456136		-
17	2	55343636-55747983	q23	53312263-63494083	63189675-63361433	-
18	0	6094384-6726894	q11	0-9280476	619-17212	-
18	1	28942580-29415562	q21	19149639-33555154		+
18	2	48995198-49464604	q24	44163062-55982972		-
X	0	8882179-9252472	p24	0-15418308		-
X	1	45884552-46440629	p12	42602935-46892401		+
X	-	-	Centromere	55417310-57405375
X	2	82506102-83037529	q21	74077028-83833673		+
X	3	116573351-117186384	q25/q26	112779467-117166176/117166176-125939593		both
Y	0	9374619-10174624	p12	7438430-14436716		+
Y	1	39581606-39831202	p11	14436716-19471961		-	According to Donalson et al. [1] estimated position, this probe fit in q11 band (21109296-43547827)
Y	-	-	Centromere	19471961-21109296
Y	-	-	Centromere		42496777-42515903
