# Supplementary material for: Cytogenetic screening of a Canadian swine breeding nucleus using a newly developed karyotyping method named oligo-banding
Source: Genet Sel Evol. 2023 Jul 10;55:47. doi: 10.1186/s12711-023-00819-w (PMC10332092; doi:10.1186/s12711-023-00819-w)
Supplement: Supplementary file 7 — Additional file 7: Table S4. Estimated cost of the oligo-banding method. Economic estimation of the main steps associated with the oligo-banding method which are Oligo pool cost, PCR step, in vitro transcription (IVT) step, reverse transcription (RT) step and hybridization total cost including all steps (Total). Costs are expressed in Canadian dollars (CAD) and for the hybridization of one sample (slide). Consumable material costs for each step are included but salaries and laboratory and microscopy basics are not included as they may change between laboratories. [file 12711_2023_819_MOESM7_ESM.xlsx]

## Sheet: Cost_by_step
Additional file 7 Table S4
	Steps						a1 sample = 1 slide
	Oligo poolsb	PCRc,d	IVTc,e	RTc,f	Totalg		bCost for the four oligo pools divided by the number of PCR reactions
Cost (CAD) by samplea	0.0864466	0.271038	1.02368	22.4815	39.5848		cCost including synthesis and purification steps
	Material includedh						dBased on our amplification rate, one PCR reaction lead to one IVT
	Four Oligo Pools	PCR reagents	IVT reagents	Rt reagents			eBased on our transcription rate, one IVT allowed 31,25 RT
		Forward primers	RNaseOUT™	dNTP			fBased on our transcription rate, one RT allowed 10,72 hybridizations (slides)
		Reverse primers	DNase I	RNaseOUT™			gCost including PCR, IVT, RT and hybridization steps. Salaries are not included as they depend of the laboratory and automatisation. Basic laboratory and microscopy material (e.g. Pipets, centrifuge, vortex, graduated cylinder, vortex, microscope, filters, lamps) are not included. Cell culture and chromosomal spreading are neither included as these steps are done for all cytogenetic methods.
		SparQ beads for purification	RNAClean for purification	Forward primers			hCost for material was calculated based on quantity used to generate probes for one slide
		EtOH 100%	EtOH 100%	NaOH
		Tips P10	Tips P10	EDTA
		Tips P20	Tips P20	Oligo binding buffer
		Tips P100	Tips P100	EtOH 100%
		Tips P200	Tips P200	Purification columns
		10 ml serological pipets	10 ml serological pipets	DNA wash buffer
		0,7ml microtubes	96-weels PCR plates	Collection tube
		1,5ml microtubes	Adhesive PCR Plate Seals	Tips P10
		LoBind Microtubes	0,7ml microtubes	Tips P200
		Gloves	1,5ml microtubes	Tips P1000
			LoBind Microtubes	96-weels PCR plates
			Gloves	Adhesive PCR Plate Seals
				1,5ml microtubes
				Gloves
